# Supplementary material for: Data from proteomic characterization and comparison of mammalian milk fat globule proteomes by iTRAQ analysis
Source: Data Brief. 2015 Jan 13;3:12–5. doi: 10.1016/j.dib.2014.12.004 (PMC4509926; doi:10.1016/j.dib.2014.12.004)
Supplement: Supplementary file 1 — Supplementary Data [file mmc1.xlsx]

## Sheet: Table S1
Fasta headers	Protein group IDs	Species	Protein name	Gene name	MW [kDa]	Calc. pI	Coverage	Unique Peptides	Holstein_1/REF	Holstein_2/REF	Holstein_3/REF	Holstein_average	Jersey_1/REF	Jersey_2/REF	Jersey_3/REF	Jersey_average	Buffalo_1/REF	Buffalo_2/REF	Buffalo_3/REF	Buffalo_average	Yak_1/REF	Yak_2/REF	Yak_3/REF	Yak_average	Goat_1/REF	Goat_2/REF	Goat_3/REF	Goat_average	Camel_1/REF	Camel_2/REF	Camel_3/REF	Camel_average	Horse_1/REF	Horse_2/REF	Horse_3/REF	Horse_average	Human_1/REF	Human_2/REF	Human_3/REF	Human_average	p value
A0JN43	A0JN43;W5PKK8;T0NJN6;B3KY56;Q9BSJ8;B3KMV5	Homo sapiens,Bos taurus,Camelus ferus	Family with sequence similarity 62, member A	FAM62A	122.951	5.80811	8.5	7	0.9875	1.7356	1.16484	1.3	1.24249	0.924245	1.32971	1.17	1.06871	1.11368	1.21747	1.13	1.4231	1.37346	1.15704	1.32	1.07123	1.14256	1.25335	1.16	0.794406	1.78382	0.85212	1.14	0.999239	1.53735	0.969955	1.17	1.27178	1.19799	1.18991	1.22	0.98134
A0JNP2	A0JNP2	Bos taurus	Secretoglobin family 1D member	SCGB1D	11.287	8.1626	19.61	2	2.24004	2.9863	2.34675	2.52a	1.08387	1.14573	1.1353	1.12c	0.829011	0.968843	1.00223	0.93cd	1.66097	2.13113	1.64564	1.81b	0.462556	0.415497	0.489841	0.46e	0.79415	0.473968	0.59526	0.62de	0.92587	0.601421	0.723791	0.75cde	1.09449	0.821284	1.43062	1.12c	2.78079e-07
A1A4J1	A1A4J1;W5PQK3;P17858;F7AMM0;B3KNQ7;Q9BSP4;Q7L2M7;Q01813;E1BCW3;S9XIW4	Homo sapiens,Bos taurus,Camelus ferus,Equus caballus	6-phosphofructokinase, liver type	PFKL	85.2373	7.35693	10.26	5	1.06964	1.20094	1.00398	1.09c	1.24388	1.09395	1.24912	1.20bc	1.22408	1.17904	1.12248	1.18bc	1.30992	1.21552	1.29005	1.27ab	1.31489	1.46981	1.45689	1.41a	1.25658	1.19315	1.36001	1.27b	0.878286	1.05196	0.889078	0.94d	1.16322	1.0777	1.01896	1.09c	0.000137253
A1L575	A1L575;F1MW13;A6QNN7;Q2QDE9;W5P4H0;F6QK77;S9WND3	Bos taurus,Camelus ferus,Equus caballus	Deoxyribonuclease I-like 1	DNASE1L1	21.632	5.77002	21.05	3	1.64389	1.4695	1.30774	1.47ab	0.985479	0.916477	0.81907	0.91d	0.950747	1.02337	0.862008	0.95d	1.49606	1.39363	1.13919	1.34abc	1.19598	1.32536	2.00398	1.51a	1.00757	1.23049	1.15371	1.13cd	1.26729	1.49251	1.22435	1.33ab	0.879367	0.906283	1.13569	0.97d	0.00952897
A2Q0Z0	A2Q0Z0;A6PW80;A8K9C4;A9X7H1;B4DNE0;B4DV42;B4E2C5;E1B7J1;E1B9F6;E1BED8;E1BPF4;F6Q4R1;F6RRD0;F7BQJ6;G3N0P6;G3N2F;K9KFD7;O18787;P68104;Q05639;Q14222;Q16577;Q2F837;Q30B70;Q30B71;Q504Z0;Q53G85;Q53G89;Q53GA1;Q53GE9;Q53HM9;Q53HQ7;Q53HR1;Q53HR5;Q59GP5;Q5JR01;Q5VTE0;Q6IPN6;Q6IPT9;Q6IQ15;Q6NS35;Q6NSH7;Q6P082;Q6P4C9;Q862C3;Q862F6;Q862G2;Q862J5;Q862L7;Q862R6;Q864M1;Q8IUB0;Q8TBL1;Q96C29;Q96CD8;Q96RE1;Q9H2I7;Q…	Homo sapiens,Bos taurus,Equus caballus,Ovis aries,Camelus ferus	Elongation factor 1-alpha 1	EEF1A1	50.0931	9.01221	45.67	3	1.01809	0.971445	1.02896	1.01c	1.14822	1.13814	1.15096	1.15b	0.782092	0.862991	0.784073	0.81d	1.17041	1.17824	1.26246	1.20b	0.776083	0.864471	0.811774	0.82d	1.05242	1.03469	0.877302	0.99c	0.868395	0.815243	0.675069	0.79d	2.16881	2.00713	2.16172	2.11a	5.75234e-13
A2SY11	A2SY11;B7X6D4;P11151;Q29524	Bos taurus,Equus caballus,Capra hircus,Ovis aries	Lipoprotein lipase	LPL	53.381	8.47021	23.64	2	1.38838	1.24684	0.977016	1.21c	1.01503	0.932613	0.966738	0.97de	1.44259	1.62264	1.81499	1.63a	1.45285	1.58992	1.681	1.57ab	1.42457	1.44248	1.35832	1.41b	1.11954	1.17988	1.10101	1.13cd	0.938787	0.842658	0.828038	0.87e	0.860682	0.718866	0.794598	0.79e	9.96463e-07
A2VDV1	A2VDV1	Bos taurus	Ankyrin repeat domain 22	ANKRD22	21.8823	8.85107	20.94	2	3.00532	3.61958	3.77325	3.47a	1.22926	1.43062	1.18176	1.28b	0.870506	0.983123	0.83413	0.90bcd	1.30711	1.11153	1.31589	1.24bc	0.892442	0.760991	0.869002	0.84cd	1.07309	0.916546	0.902151	0.96bcd	0.467384	0.559678	0.760367	0.60d	0.557519	1.50704	0.660416	0.91bcd	2.53015e-08
A3FJ56	A3FJ56;A9QXV0;B6CXY4;B6CXY9;D2SZ94;D2SZC5;D2SZC7;D2SZC8;D2SZD3;D2SZD6;D2SZE4;D2SZE7;E7E1P5;E7E1P7;E7E1P8;E7E1Q1;K7Z0L8;K7ZHH2;K9ZS84;K9ZSD8;O19178;P02668;P02669;P42155;P42156;P50420;P50421;P50422;P50423;P50424;P50425;Q5C9H2;Q5ZET1;Q5ZGI1;Q705V4	Bos taurus,Bos indicus,Bos mutus grunniens,Capricornis crispus	Kappa casein	CSN3	17.8361	7.97217	33.13	2	0.843804	0.709423	0.838235	0.80c	0.958612	0.948967	0.932883	0.95b	0.517068	0.433705	0.414675	0.46c	4.80338	4.68541	5.14306	4.88a	0.939443	0.969989	0.924833	0.94b	0.447548	0.572642	0.540155	0.52c	0.477992	0.616008	0.6377	0.58c	0.401371	0.439612	0.443946	0.43c	1.93002e-17
A3KN04	A3KN04;A6QL95;F1MJ36;W5P1S6;W5PEC5	Bos taurus,Ovis aries	RPN1 protein	RPN1	68.3097	6.37939	31.36	5	0.793995	1.20984	1.07218	1.03c	1.24346	1.57579	1.67196	1.50a	1.4049	0.992508	0.865909	1.09c	1.3696	1.79671	1.32444	1.50ab	1.29797	0.916436	1.01015	1.07c	0.921102	0.931872	0.865567	0.91c	1.04541	0.803799	0.869778	0.91c	1.25736	0.90849	1.18212	1.12c	0.020184
A4FUD2	A4FUD2;A9XTK4;F6RST7	Bos taurus,Equus caballus	HSD17B7 protein	HSD17B7	37.6365	8.29443	33.83	2	2.13254	1.9115	1.93995	1.99a	1.06462	1.26665	1.24781	1.19bc	1.28741	0.896757	0.784066	0.99bc	1.5425	1.29654	1.29091	1.38b	1.92672	1.16706	0.699594	1.26b	1.18395	1.21745	1.17405	1.19bc	0.291586	1.00076	0.827744	0.71c	0.483574	0.592578	0.995712	0.69c	0.00283032
A4IF97	A4IF97;A1L5B0;J3KTJ1;J3QRS3;O14950;P19105;P24844;Q2F834;Q53HL1;Q6IBG1;Q71U02;Q7M2V5;S9WRY3;T0NNH3;T0NU78;W5Q2S8	Homo sapiens,Bos taurus,Camelus ferus,Ovis aries	Myosin regulatory light chain 12B	MYL12B	19.6795	4.84326	35.09	5	0.956663	1.03632	0.957063	0.98c	2.23187	2.31932	2.15719	2.24a	0.921668	0.967836	0.894442	0.93c	1.09274	1.1485	1.18584	1.14b	0.838677	0.721273	0.641482	0.73d	0.599056	0.626647	0.552541	0.59e	0.8146	0.632956	0.744888	0.73d	1.19004	1.21205	1.2202	1.21b	2.19123e-13
A4IFJ3	A4IFJ3	Bos taurus	MGC151592 protein	MGC151592	14.9137	7.21045	20.71	2	1.27225	0.542646	1.71937	1.18c	0.908782	0.82591	0.940864	0.89cde	2.02107	2.04454	1.73763	1.93b	0.644871	0.500375	0.745379	0.63de	3.27891	3.60609	3.06313	3.32a	0.791223	1.03853	0.803118	0.88cde	0.87402	1.22363	0.831671	0.98cd	0.507336	0.495197	0.493226	0.50e	3.10654e-08
A4IFU2	A4IFU2;Q5JQ44;S9YPS4	Homo sapiens,Bos taurus,Camelus ferus	RAP2B protein	RAP2B	20.4752	4.80518	25.14	3	1.23853	1.26538	1.25966	1.25c	0.917801	1.01446	0.982304	0.97d	0.983567	0.966057	1.2074	1.05d	0.952286	0.925646	0.937174	0.94d	1.87022	1.83431	1.66723	1.79a	1.41791	1.34809	1.51678	1.43b	0.905573	1.0177	0.949972	0.96d	1.35356	1.29206	1.09802	1.25c	4.39213e-08
A5D7E8	A5D7E8;C6JUQ0;P38657;W5PMM7	Bos taurus,Ovis aries	PDIA3 protein	PDIA3	56.8939	6.81494	42.18	6	0.752111	0.920654	0.863001	0.85ef	1.84803	1.52952	1.73006	1.70ab	0.901807	1.13264	1.04154	1.03de	1.62958	1.59652	1.93082	1.72a	1.51574	1.34224	1.3652	1.41c	1.04827	1.09192	1.15802	1.10d	0.856451	1.0559	0.703515	0.87def	0.817209	0.9063	0.643462	0.79f	5.62334e-07
A5D7J6	A5D7J6;B4DHR1;P52193;W5PJG7	Homo sapiens,Bos taurus,Ovis aries	CALR protein	CALR	48.0679	4.4751	29.26	4	0.603434	0.687247	0.816677	0.70d	1.97911	2.23879	1.80479	2.01a	1.12933	1.07648	1.15276	1.12c	1.93026	2.13622	1.79149	1.95ab	0.860931	0.859392	0.97901	0.90cd	0.758257	0.597602	0.876845	0.74d	0.794986	0.836621	0.75024	0.79d	0.928945	0.493603	0.769268	0.73d	6.92926e-09
A5D7Q2	A5D7Q2;G3MXB5;W5PGE9	Bos taurus,Ovis aries	Putative uncharacterized protein		51.6377	6.62451	27.1	9	0.909294	0.809454	0.794242	0.84bc	2.67673	2.95686	3.16866	2.93a	0.79296	0.708425	0.73933	0.75bc	0.762378	0.703037	0.737548	0.73bc	0.878928	0.604962	0.604877	0.70bc	0.960437	0.893548	0.770088	0.87b	0.789773	0.634582	0.667581	0.70bc	0.556932	0.722593	0.641932	0.64c	3.48938e-12
A5D7S0	A5D7S0;F7DE75;M0QZM9;M0QZN5;M0R027;M0R031;M0R058;M0R0I4;M0R0Y2;M0R213;M0R2M1;P54920;P81125;S9YBZ6	Homo sapiens,Bos taurus,Camelus ferus,Equus caballus	Alpha-soluble NSF attachment protein	NAPA	33.1832	5.36377	50.51	11	1.18893	1.16972	1.17169	1.18b	1.07512	1.03551	1.00823	1.04c	1.17636	1.09118	1.03073	1.10bc	1.03598	1.11655	1.18331	1.11bc	1.54647	1.3735	1.4519	1.46a	1.14097	1.09812	1.16403	1.13bc	1.18923	1.18335	1.18541	1.19b	1.11202	1.02216	1.08888	1.07c	4.18409e-06
A5D904	A5D904;B5MCT8;B7Z732;C9JM19;S9XH97;W5NXM4;W5PMD7	Homo sapiens,Camelus ferus,Ovis aries	RPS9 protein	RPS9	13.1533	10.4478	44.25	6	0.903669	0.847875	0.861287	0.87c	1.65896	1.62554	1.64725	1.64a	0.86852	0.968526	0.927659	0.92c	1.21281	1.3746	1.46898	1.35b	0.633005	0.915832	0.999578	0.85c	0.881963	1.15657	0.930227	0.99c	0.750553	0.830707	0.810151	0.80c	1.6466	1.10715	1.08194	1.28b	5.48931e-05
A5D977	A5D977;C9JYR1;F7D3H6;F8WEQ6;Q9TRE8;W5PTW5;W5PTW6	Homo sapiens,Bos taurus,Equus caballus,Ovis aries	RALB protein	RALB	23.424	6.62451	42.72	2	0.962796	0.975511	1.02674	0.99cd	0.703669	0.770592	0.939311	0.80cd	1.86899	2.05195	1.62149	1.85b	1.18551	1.28647	1.17772	1.22bc	3.73864	4.04025	2.33505	3.37a	0.967775	0.254795	0.888407	0.70cd	0.511321	0.32585	0.704577	0.51d	0.400832	0.492883	0.718564	0.54d	2.07695e-06
A5D984	A5D984;B3IVM0;B3IVM1;B3IVN4;B4DNK4;B4DPM0;B4DRT3;F6W3M5;F7ANK4;H3BN34;H3BQ34;H3BQZ3;H3BT25;H3BTJ2;H3BTN5;H3BU13;H3BUW1;O75758;P14618;P30613;Q16715;Q16716;Q1JPG7;Q3ZC87;Q504U3;Q8WUW7;Q95M92;Q9N188;S9YRV3;T0MHN9;W5P275;W5P276;W5QC41	Homo sapiens,Bos taurus,Equus caballus,Camelus ferus,Ovis aries	Pyruvate kinase	PKM2	57.912	7.85498	21.28	9	1.04875	0.987241	1.03672	1.02bc	1.41337	1.52817	1.64818	1.53a	0.824714	1.08918	0.940493	0.95cd	0.971439	1.01798	1.08966	1.03bc	0.861159	0.826335	0.848044	0.85d	1.00339	1.10138	0.879788	0.99c	0.996836	0.963656	0.911024	0.96cd	1.17215	1.2113	1.12371	1.17b	6.29242e-07
A5D9D1	A5D9D1;F1N3U5;W5PYK8;W5QG86	Bos taurus,Ovis aries	Vanin 2	VNN2	52.5872	7.51807	7.49	3	1.17083	1.17821	1.10366	1.15c	1.11842	1.11849	1.06612	1.10c	0.997385	1.09338	0.880189	0.99c	0.996876	1.24704	0.851714	1.03c	1.68936	1.51425	1.82843	1.68a	1.07303	1.08815	1.34197	1.17c	1.05117	1.02756	1.12666	1.07c	0.822786	1.12751	1.14611	1.03c	0.000140514
A5JUY8	A5JUY8;3MXZ0;P80025;W5PGP1	Bos taurus,Bubalus bubalis,Ovis aries	Lactoperoxidase	LPO	80.6471	8.47021	15.73	9	0.937215	1.11377	0.843499	0.96de	1.23334	1.68229	1.75555	1.56ab	1.22291	1.31282	1.14974	1.23c	1.61285	1.83136	1.91916	1.79a	1.19818	1.06524	1.05906	1.11cd	0.813685	0.797462	0.671787	0.76ef	0.650638	0.58908	0.572113	0.60f	0.686859	0.806721	0.75916	0.75ef	2.82176e-07
A5PJM4	A5PJM4;Q5BIR2;W5P759	Bos taurus,Ovis aries	Apoptosis-inducing factor 2	AIFM2	40.451	8.36768	12.06	2	2.26904	3.25813	3.28674	2.94a	1.27601	1.97364	1.91589	1.72b	0.885159	0.740623	0.651385	0.76cd	0.865653	1.18048	1.36396	1.14c	1.08935	0.638689	0.685723	0.80cd	0.840044	0.479912	0.421075	0.58d	1.04551	0.466272	0.454666	0.66cd	0.900608	0.571571	0.547718	0.67cd	3.64441e-06
A5PK13	A5PK13;A6NED7;E9PHY6;F6PRJ0;F7BE34;F7C6Z4;K9KEN7;M0QZ48;M0R3C1;Q4G0W7;Q6NSJ5;Q8TDW0;S9WDP3;S9WL23;S9XDJ8;W5NY27;W5Q1X3	Homo sapiens,Bos taurus,Equus caballus,Camelus ferus,Ovis aries	Leucine-rich repeat-containing protein	LRRC8C	92.2599	7.72314	22.04	14	1.81272	1.91161	1.79175	1.84a	1.12889	1.03729	1.15979	1.11cd	1.65093	1.75546	1.61126	1.67b	1.17739	1.17655	1.14502	1.17c	1.07661	1.11255	1.20511	1.13cd	0.93815	1.10354	1.02179	1.02d	0.835909	0.962669	0.836821	0.88e	0.63642	0.614244	0.764057	0.67e	3.93374e-11
A5PK63	A5PK63;F6PQD3;F6ZAR3;H0YK46;H0YN73;H0YN88;P0CW22;S9WF62;W5PVR4	Homo sapiens,Bos taurus,Equus caballus,Camelus ferus,Ovis aries	40S ribosomal protein S17	RPS17	15.5724	9.72998	48.15	4	0.896589	0.889457	0.943358	0.91c	1.12121	1.4437	1.28817	1.28ab	0.93981	0.920162	0.823643	0.89c	1.14752	1.01316	1.23191	1.13bc	1.08532	0.84283	0.89245	0.94c	1.3103	1.37269	1.3939	1.36ab	1.29458	0.763983	0.689135	0.92c	1.31079	1.58858	1.50713	1.47a	0.00198408
A5PKD6	A5PKD6;A8K3F6;B4DLV5;C9JD14;F6UCL7;H7C5J5;Q9HAV0;S9WF23;S9WU39;W5QHP5	Homo sapiens,Bos taurus,Equus caballus,Camelus ferus,Ovis aries	GNB4 protein	GNB4	37.513	5.99854	29.41	4	1.00896	0.803834	0.82438	0.88bcd	0.978196	1.01292	1.13162	1.04b	1.27564	1.07696	1.26659	1.21b	0.792374	0.618316	0.640242	0.68cd	1.1382	0.757114	0.975202	0.96bc	0.607264	0.397153	0.570242	0.52d	0.837846	0.930344	0.92775	0.90bc	2.45437	3.06075	2.08364	2.53a	3.60864e-07
A5YRU8	A5YRU8;A5YRU9;A5YRV0;A5YRV2;A6ZID5;A6ZID6;A6ZID7;A6ZIE1;A6ZIE2;A6ZIE3;A6ZIE4;A6ZIE5;A6ZIE6;A6ZIE7;A6ZIF0;B1AVQ5;B1AVQ7;B4DWK6;B6EC96;B6ECA3;B6ECA9;B6ECB0;B6ECB1;B6ECB2;B6ECB3;P15941;Q7Z536;Q7Z542;Q7Z546;Q7Z549;Q7Z551	Homo sapiens	MUC1 isoform T8	MUC1	26.4683	6.17627	24.69	6	0.746731	0.705593	0.816955	0.76c	0.567099	0.645288	0.647263	0.62c	0.692453	0.67509	0.821465	0.73c	0.738783	0.650314	0.771325	0.72c	0.58086	0.584081	0.648953	0.60c	0.575355	0.635094	0.675509	0.63c	0.64364	0.617458	0.666727	0.64c	4.12712	4.03273	3.48413	3.88a	8.96293e-14
A6H7D4	A6H7D4;E5RHA6;E5RIA1;F6YT89;F7BP30;Q0PNG7;Q9HAM9;S9XYT7;T0NSZ5;W5NWR7	Homo sapiens,Bos taurus,Camelus ferus,Equus caballus,Ovis aries	1-acylglycerol-3-phosphate O-acyltransferase 6	AGPAT6	52.0313	9.26123	31.14	3	1.5655	1.58047	1.49758	1.55b	0.896671	0.92696	0.883448	0.90d	1.83746	1.71534	1.71544	1.76a	1.33906	1.39461	1.39751	1.38bc	1.16537	1.19291	1.23882	1.20c	0.686458	0.763927	0.826238	0.76d	0.750873	1.03385	0.57015	0.78d	1.14785	0.895457	1.09	1.05cd	3.93776e-08
A6H7J6	A6H7J6;P05307;W5Q9H2	Bos taurus,Ovis aries	P4HB protein	P4HB	57.1678	4.90674	39.41	5	0.938863	0.891349	0.759987	0.86d	1.53081	1.75965	1.69454	1.66a	1.15012	0.810152	0.982576	0.98cd	1.33144	1.16565	1.15258	1.22c	1.04286	1.04079	1.01076	1.03cd	1.53922	2.05812	1.1349	1.58ab	0.781649	0.753487	1.0081	0.85d	0.870163	0.702555	0.694123	0.76d	2.57857e-06
A6NDY9	A6NDY9;B4DTD5;B4E2F9;E9PHF0;F1N169;F7BGS8;F7BH02;F8WE98;H0Y5C6;P21333;Q2VP91;Q5HY54;Q60FE5;Q60FE6;Q6NXF2;Q8TES4;Q8WMQ6;Q96C61;S9W806;W5P5A0	Homo sapiens,Bos taurus,Equus caballus,Camelus ferus,Ovis aries	Filamin A	FLNA	245.713	5.97314	4.84	6	1.06974	0.886411	1.01843	0.99c	1.39084	1.61181	1.68145	1.56a	1.11361	1.00304	1.13485	1.08c	1.12507	1.11388	1.06724	1.10c	1.49545	1.50107	1.33457	1.44ab	0.940719	0.957251	1.00869	0.97c	1.23376	1.15637	0.896225	1.10c	1.05991	1.14374	0.973509	1.06c	3.63122e-05
A6NLM8	A6NLM8;F6V3K2;P51571;Q2TBX5;S9XZ31;W5P940	Homo sapiens,Bos taurus,Camelus ferus,Equus caballus,Ovis aries	Translocon-associated protein subunit delta	SSR4	16.2353	5.74463	14.19	2	0.682614	0.93623	0.889632	0.84d	1.37072	1.31699	1.37625	1.35c	0.531531	0.80417	0.818161	0.72de	1.72531	1.85991	1.63925	1.74b	0.424119	0.537107	0.646062	0.54e	0.704375	0.915468	0.805589	0.81d	0.560762	0.780882	0.989785	0.78de	2.18362	1.8862	1.90583	1.99a	1.19674e-08
A6QLB7	A6QLB7;B2RDY9;B4DI38;B4DNA3;B4DNW7;B4DNY3;B4DUZ8;D3DPU2;F6SRP7;K9KB32;Q01518;Q3SYV4;Q5T0R1;Q5T0R2;Q5T0R3;Q5T0R4;Q5T0R5;Q5T0R6;Q5T0R7;Q5T0R9;S9WIY8;W5QG17	Homo sapiens,Bos taurus,Equus caballus,Camelus ferus,Ovis aries	Adenylyl cyclase-associated protein	CAP1	51.1694	7.51807	13.16	4	0.998053	1.29069	1.17768	1.16b	2.41897	2.06906	2.44509	2.31a	1.08248	1.0726	0.868709	1.01bc	1.06872	1.06837	1.16052	1.10b	0.709096	0.915469	0.762305	0.80cd	0.786279	1.05554	1.07094	0.97bc	1.12752	0.898468	0.802932	0.94bcd	0.763324	0.707319	0.667176	0.71d	1.49047e-08
A6QLL8	A6QLL8;F6SX98;H3BMQ8;H3BPS8;H3BQN4;H3BR04;H3BR68;H3BUH7;J3KPS3;P04075;S9WZF5; A4UCS9;A4UCT0	Homo sapiens,Bos taurus,Camelus ferus,Equus caballus	Fructose-bisphosphate aldolase	ALDOA	39.4113	8.19189	29.67	8	0.838449	0.86628	0.821351	0.84d	1.5027	1.57303	1.71267	1.60a	0.983336	1.0379	1.06593	1.03c	0.792277	0.740377	0.776742	0.77d	0.905103	0.937928	0.753981	0.87d	1.46854	1.47983	1.2935	1.41b	1.44915	1.33604	1.36407	1.38b	1.19527	1.16486	1.03366	1.13c	7.60881e-10
A6QNW7	A6QNW7;F1N514	Bos taurus	CD5L protein	CD5L	50.1791	5.38916	18.63	7	1.10061	1.31259	1.15767	1.19b	2.49714	1.60132	1.618	1.91a	0.939378	0.868113	0.962115	0.92bc	1.10681	0.951247	1.10004	1.05bc	0.916837	1.06084	1.03468	1.00bc	0.910123	0.827677	0.892031	0.88bc	0.604255	0.909042	0.89225	0.80c	0.609708	0.829186	0.812114	0.75c	0.000212298
A6QPP7	A6QPP7;G3MWP1;W5PIY0	Bos taurus,Ovis aries	ELA2 protein	ELA2	28.9291	11.312	37.83	7	0.915285	0.860933	0.834479	0.87bc	1.95397	1.99996	2.28806	2.08a	0.831187	0.904206	0.8883	0.87bc	0.855108	0.765195	0.709626	0.78c	0.860062	0.711744	0.831603	0.80c	0.925264	0.72706	0.834308	0.83c	0.848275	0.806321	0.883236	0.85bc	1.0228	1.101	0.893827	1.01b	6.57101e-10
A6QPT4	A6QPT4;;F1MVB0;F7BZ88;J3QSF7;P05164;S9Y7Y7;S9YH96;W5PHQ0	Homo sapiens,Bos taurus,Equus caballus,Camelus ferus,Ovis aries	MPO protein	MPO	81.8396	9.86182	20.72	12	0.828763	0.938815	0.948473	0.91bc	2.2502	2.10471	2.28986	2.21a	1.02606	0.987607	0.982627	1.00b	0.862541	0.832449	0.835459	0.84cd	0.875825	0.918683	0.940103	0.91bc	0.55317	0.742207	0.702018	0.67e	0.917526	0.941099	0.697092	0.85cd	0.714583	0.810177	0.695852	0.74de	6.45861e-12
A6QQC9	A6QQC9;F1MVJ8;W5P9S3;W5P9S6	Bos taurus,Ovis aries	OLFM4 protein	OLFM4	49.7063	7.25439	11.32	4	0.960807	1.22366	1.15001	1.11c	2.00502	1.59678	2.07448	1.89a	1.30583	1.4265	1.36991	1.37b	1.04804	1.06964	1.04524	1.05c	0.926671	0.91076	0.995105	0.94cd	1.00112	1.0124	0.9144	0.98cd	0.60521	0.454478	0.691828	0.58e	0.821881	0.87397	0.813679	0.84d	6.12126e-08
A6QQR5	A6QQR5;F7AVK9;T0MHA0;W5NSG2	Bos taurus,Equus caballus,Camelus ferus,Ovis aries	TMEM43 protein	TMEM43	44.7632	8.70459	7.25	3	1.30777	1.03296	1.6801	1.34c	1.86867	1.7833	1.6357	1.76a	0.780764	0.95056	0.656143	0.80de	1.69804	1.40512	1.60851	1.57abc	1.62304	1.66635	1.8503	1.71ab	0.80605	0.821186	0.677649	0.77de	0.981683	1.25087	0.782626	1.01d	0.353061	0.768778	0.64901	0.59e	6.04283e-06
A6QR35	A6QR35;A8K769;B3KU14;H3BN93;H3BPL9;H3BUB6;H3BV04;O15127;Q6IBK3;T0MFP5;W5NYA8	Homo sapiens,Bos taurus,Equus caballus	SCAMP2 protein	SCAMP2	36.6794	6.18896	9.76	2	1.08529	1.71137	1.22018	1.34abc	0.787958	0.989279	0.833034	0.87cd	1.18576	0.983539	2.08529	1.42ab	1.0406	1.28221	1.4955	1.27abc	1.71598	1.78402	1.44751	1.65a	1.89658	1.43043	1.61686	1.65ab	0.679242	0.760104	0.747777	0.73d	1.05817	0.857361	0.636137	0.85cd	0.00835144
A6ZE99	A6ZE99	Ovis aries	Perilipin-2	PLIN2	49.2762	8.03076	55.33	4	0.681478	0.587599	0.594112	0.62c	0.617462	0.591602	0.576731	0.60c	0.683117	0.686813	0.684059	0.68c	0.536041	0.616904	0.597287	0.58c	5.49569	5.37025	5.66774	5.51a	0.651859	0.649957	0.668649	0.66c	0.678761	0.662102	0.622444	0.65c	0.629697	0.670903	0.681463	0.66c	1.41894e-21
A7BI36	A0JNP4;A1A5C4;A1A5C5;A2A2S5;A7BI36;F7D6B3;F7D6P8;F7DM79;F8W7S5;Q05DK7;Q32NB1;Q9P2E9;V9GY78	Homo sapiens,Bos taurus,Equus caballus	p180/ribosome receptor	RRBP1	165.649	8.96826	29.22	10	0.802221	0.770149	0.913194	0.83c	0.642862	0.510372	0.589874	0.58c	0.681526	0.725959	0.869087	0.76c	0.699544	0.888226	0.809954	0.80c	0.492569	0.375908	0.788037	0.55c	0.93634	0.615028	0.944919	0.83c	1.18579	0.877161	1.02407	1.03c	3.33896	3.92357	2.43386	3.23a	2.97736e-07
A7E340	A7E340;E1BGW1G5E6S0;Q8MI01	Bos taurus	Mucin 15, cell surface associated	MUC15	35.6633	5.021	16.97	2	1.93222	1.94426	2.13916	2.01a	0.988899	0.979722	1.15254	1.04cd	1.24336	1.07952	1.39768	1.24bc	0.644049	0.678495	0.656214	0.66e	1.56165	1.11986	1.41802	1.37b	0.792878	0.853172	0.648485	0.76e	0.796159	0.739629	0.676279	0.74e	0.875991	0.829111	0.890356	0.87de	1.11404e-08
A7E3V7	A7E3V7;B1AKQ8;B2R6K4;B3KVK2;E1BB14;E9PCP0;F1T0G4;F5H0S8;F5H100;F5H8J8;F6SJT1;F6UT28;F6X3N5;F6YL06;P16520;P62873;Q1RMY8;Q59G26;Q71UM6;Q71UM7;Q96B71;S9WF23;S9X966;S9XF41;W5NUU9;W5P6U1	Homo sapiens,Bos taurus,Equus caballus,Camelus ferus,Ovis aries	Guanine nucleotide-binding protein, beta-1 subunit	GNB1	37.0059	6.17627	46.88	5	1.08952	1.0952	1.12769	1.10b	0.879182	0.956246	0.882286	0.91c	1.32836	1.32076	1.28759	1.31ab	1.09265	1.14488	1.236	1.16b	1.31432	1.32279	1.3996	1.35ab	1.34026	1.21928	1.10091	1.22b	1.56315	1.31912	1.37495	1.42a	0.984726	0.988561	0.964162	0.98c	4.19826e-07
A7MB57	A7MB57;A0JNB0;A3KMY7A4IFL5;A5PJJ9;A5PK06;A6H7E6;A6QR30;A7E310;A8E633;A8K6P8;B2CL05;B2R9A0;B2R9L6;B2RA70;B3KPS6;B3KQG4;B3KUS6;B3KUV3;B3KX76;B4DDL9;B4DER5;B4DFP8;B4DGP5;B4DHU6;B4DK03;B4DK59;B4DNF9;B4DVP5;B4DZS7;B5BU53;B7U173;B7Z8T0;D2CGD1;D3DRD3;D3DRD4;D3DRD5;D3DRD6;D3DSX2;E1BB50;E1BB52;E1BC36;E1BDG4;E1BIM8;E5RGN0;E5RIU6;E7ESI2;E7EU09;E7EUK8;E7EVR7;F1MN42;F1MN51;F1MNW2;F1MRU0;F5H6Z0;F6PVB0;F6QH40;F…	Homo sapiens,Bos taurus,Equus caballus,Camelus ferus,Ovis aries	Uncharacterized protein	YES1	60.5584	6.80029	14.42	5	1.18075	1.26909	1.16832	1.21bcd	0.909971	0.936766	0.939588	0.93e	1.04582	1.07892	1.33648	1.15cd	1.01712	1.11792	1.07305	1.07de	1.01964	1.02023	0.952483	1.00e	1.61984	1.39952	1.35878	1.46a	1.48515	1.41873	1.21077	1.37ab	1.2482	1.37806	1.30251	1.31abc	6.76258e-05
A7MBF4	A7MBF4;F1MX70;H7C3N6;Q9NW15;S9Y885;W5P1T1	Homo sapiens,Bos taurus,Camelus ferus,Ovis aries	Anoctamin	ANO10	76.2589	7.28369	3.33	2	1.14722	1.17828	0.885071	1.07	1.73843	1.52724	1.04925	1.44	1.04925	1.19754	1.05608	1.1	1.63864	1.43046	0.990974	1.35	0.937616	0.712266	0.635417	0.76	1.19192	1.83592	0.808864	1.28	0.952826	1.0532	1.63864	1.21	0.692767	0.689054	1.97446	1.12	0.412756
A7MBH9	A7MBH9;A2A2R6;A8MTJ3;C5ISA7;F6UV90;F7BVZ1;G5E5B6;I7A149;I7AYU0;L7MSH6;P04695;P04696;P0C7Q4;P11488;P19087;Q03113;Q6AWC5;Q7M3G9;Q93020;Q95KM8;S9X9V7;S9YB30;T0MF91;T0NH52;W5PL48;W5Q707;W5QD94	Homo sapiens,Bos taurus,Equus caballus,Camelus ferus,Ovis aries	GNAI2 protein	GNAI2	40.4511	5.5415	55.21	2	1.37829	1.25515	1.77643	1.47ab	1.39763	1.32435	1.5101	1.41b	1.23211	1.22523	1.08422	1.18c	1.08879	1.02249	0.954223	1.02cd	1.57007	1.74698	1.67711	1.66a	1.07352	0.873613	0.916771	0.95de	1.05852	1.07602	0.981933	1.04cd	0.849704	0.834699	0.723914	0.80e	7.49368e-06
A7YWF1	A7YWF1;B3KUV2;F6WY71;Q19RL8;Q4G0E8;Q96FY7;Q9H9U4;W5PM93;W5PM94	Homo sapiens,Bos taurus,Equus caballus,Ovis aries	ACSS2 protein	ACSS2	78.6835	6.53662	12.27	3	1.71292	1.22137	1.14165	1.36	1.51804	1.12585	1.44119	1.36	1.41067	1.11274	1.17638	1.23	1.01401	0.975518	0.949698	0.98	0.544305	1.1315	0.976387	0.88	1.11817	0.801082	0.623161	0.85	1.08362	1.73235	1.62186	1.48	0.857774	1.2491	1.18088	1.1	0.0794744
A7YY55	A7YY55;B4DRF4;F6VAN8;H3BPZ1;H3BS72;Q9P035	Homo sapiens,Bos taurus,Equus caballus	Very-long-chain (3R)-3-hydroxyacyl-[acyl-carrier protein] dehydratase 3	PTPLAD1	43.1054	8.89502	8.84	2	1.17367	1.10741	1.14599	1.14c	1.43679	1.27485	1.46874	1.39b	1.04116	1.11818	1.06785	1.08cd	1.11142	1.16317	1.10143	1.13c	1.11236	1.26354	0.989727	1.12c	0.94163	1.0274	0.900286	0.96de	0.793785	0.889039	0.857523	0.85e	1.60886	1.43717	1.66363	1.57a	8.53635e-07
A7Z045	A7Z045	Bos taurus	FAM84B protein	FAM84B	32.6883	6.1001	17.77	3	1.18957	1.18979	1.10666	1.16bcd	0.965466	0.985031	0.874206	0.94de	1.47355	1.36183	1.23182	1.36b	1.353	1.19227	1.30206	1.28bc	1.93511	1.44233	1.7529	1.71a	0.751047	0.948552	0.821616	0.84e	1.17294	1.07487	0.877633	1.04cde	0.918	0.879287	1.42915	1.08bcde	0.000728109
A7Z066	A7Z066;D6RD16;D6RHJ3	Homo sapiens,Bos taurus	Canx protein	CANX	67.7329	4.62744	19.06	5	1.00936	0.907718	0.977991	0.97cd	1.73918	1.98557	2.07477	1.93a	0.838972	0.841452	0.80824	0.83de	1.377	1.52308	1.38769	1.43b	0.763125	0.730217	0.711878	0.74ef	0.945971	1.02212	0.970666	0.98cd	0.651355	0.657016	0.513659	0.61f	1.30944	0.931863	0.948042	1.06c	7.54237e-09
A8DBT6	A8DBT6;Q95122;A6QNL0;W5QJA2;Q06AW0;Q1PBC8	Bos taurus,Ovis aries	Monocyte differentiation antigen CD14	CD14	39.6425	5.41455	30.29	7	1.62132	1.72903	1.6759	1.68b	0.898739	0.995099	0.928177	0.94c	1.77201	1.66831	1.75194	1.73b	1.85676	1.93741	2.05565	1.95a	0.867186	0.805179	0.811376	0.83de	0.779468	0.867759	0.950471	0.87cd	0.773011	0.802627	0.678148	0.75ef	0.685784	0.646968	0.703262	0.68f	5.39259e-14
A8E4P2	A8E4P2;A8K666;B4DFM0;B7ZB32;F5H6Y1;F6URU4;K9K2D7;L7MSH0;Q9BR63;Q9NSD9;S9WLS1;W5QGI4	Homo sapiens,Bos taurus,Equus caballus,Camelus ferus,Ovis aries	FARSB protein	FARSB	66.2977	7.41553	7.64	4	1.01078	0.785329	1.0935	0.96de	1.14662	1.17192	1.09786	1.14cd	1.10294	1.0188	1.08111	1.07cd	1.00864	0.705276	0.840603	0.85e	1.25486	1.53027	1.49918	1.43ab	1.05292	1.32967	1.30845	1.23bc	1.08869	1.16772	1.08309	1.11cd	1.63267	1.65067	1.50135	1.59a	2.74161e-05
A8E4P3	A8E4P3;F1N2R1;K9KAI3	Bos taurus,Equus caballus	STOM protein	STOM	31.2685	7.07861	65.85	2	0.853913	0.926925	1.15363	0.98	1.03593	2.29359	2.50022	1.94	0.902531	0.775974	1.13643	0.94	0.584912	0.439974	0.589431	0.54	4.03371	1.21986	0.760087	2	0.426323	0.590889	0.729046	0.58	0.51989	0.77011	0.543098	0.61	0.483276	0.472777	0.645345	0.53	0.095553
A8E645	A8E645;F1MZY2;F7CL92;K9KGJ8;Q06210;Q8WN68;S9WES1;W5QEY8	Homo sapiens,Bos taurus,Equus caballus,Camelus ferus,Ovis aries	GFPT1 protein	GFPT1	76.6943	6.82959	12.63	7	1.23506	1.28951	1.01659	1.18b	0.989002	1.10715	1.08482	1.06bc	1.18421	1.10417	1.09219	1.13bv	1.15079	1.22808	1.32075	1.23b	1.12938	0.988915	0.723927	0.95bv	0.784847	0.848664	0.88068	0.84c	1.13361	1.08971	1.14956	1.12bv	1.26368	1.41424	2.04585	1.57a	0.0115856
A8KC77	A8KC77;B4DEN3;F1N0F7;F6RT71;P55010;Q6IBU0;S9XJ72;W5P6I6	Homo sapiens,Equus caballus,Camelus ferus	EIF5 protein	EIF5	34.4614	5.07178	8.33	2	1.11864	0.923197	0.992406	1.01bc	1.1059	1.12492	1.09193	1.11b	0.937535	0.817335	1.02118	0.93c	1.07707	1.0925	1.13415	1.10b	1.0998	1.16821	1.08239	1.12b	1.00905	0.977411	1.05928	1.02bc	1.09683	1.22876	0.966947	1.10b	1.8731	1.93041	1.77019	1.86a	1.34232e-08
A8MUB1	A8MUB1;C9JDL2;C9JDS9;C9JEV8;C9JJQ8;C9JQ00;F6WXL6;F7DNT0;P68366;S9WLQ6;S9WXU8;S9XPR1;S9Y940	Homo sapiens,Bos taurus,Equus caballus,Camelus ferus,Ovis aries	Tubulin alpha-4A chain	TUBA4A	48.2976	5.0083	18.01	2	1.17733	1.11073	1.1344	1.14c	1.12378	1.24377	1.48318	1.28bc	1.41743	0.850183	0.642575	0.97c	1.0799	0.864973	1.02344	0.99c	1.11302	0.93737	0.706053	0.92cd	1.2244	2.08302	2.23914	1.85a	0.45419	0.502312	0.436338	0.46d	1.42409	1.87104	1.69524	1.66ab	0.000979566
A8MUD9	A8MUD9;A1XED1;E1B7T4;E1BLQ8;F6S3Q9;F6Y0N4;O95036;P18124;Q58DT1;S9WVQ0;W5P1U6;W5P2S5;W5P4E9;W5P6P4;W5P751;W5PBD9;W5PH06;W5PKB7;W5Q3Z8	Homo sapiens,Bos taurus,Equus caballus,Camelus ferus,Ovis aries	60S ribosomal protein L7	RPL7	24.4174	10.6675	37.02	7	0.825109	0.959905	0.798445	0.86c	1.53805	1.62693	1.50518	1.56ab	1.06327	0.999704	1.05952	1.04c	1.46524	1.56997	1.52962	1.52a	1.22258	1.20088	0.934881	1.12c	0.907273	1.06204	0.935523	0.97c	0.878182	0.955048	1.14045	0.99c	1.10858	0.936563	0.963064	1.00c	1.45764e-06
A9UK01	A9UK01;A6QQF8;E1BIH5;F1MJH8;F6RM15;Q8N392;S9X6V5;W5PW89	Homo sapiens,Bos taurus,Equus caballus,Camelus ferus,Ovis aries	Rho GTPase activating protein	ARHGAP1	74.9309	6.17627	8.6	5	0.964503	0.759472	0.893746	0.87c	0.599831	0.656813	0.688658	0.65c	0.750718	0.650167	0.889737	0.76c	0.79297	1.16164	0.8258	0.93bc	0.733556	0.732478	0.92653	0.80c	1.16622	1.43998	1.46741	1.36b	1.62795	0.800436	1.67944	1.37b	2.58782	2.33489	1.72333	2.22a	6.97607e-05
B0JYP6	B0JYP6;F1MH40;F1MZ96;Q05B55;W5QHZ5	Bos taurus,Ovis aries	IGK protein	IGK	26.3041	7.25439	17.5	3	0.942115	0.935626	0.938004	0.94bc	3.19874	2.4094	2.28642	2.63a	0.868143	1.02299	0.937243	0.94bc	1.07645	1.11552	1.10217	1.10b	0.832961	0.956647	0.848053	0.88bc	0.520304	0.754939	0.730023	0.67c	0.851178	1.13058	1.18594	1.06b	0.616454	0.83304	0.841861	0.76bc	2.01615e-07
B2LYK6	B2LYK6;B4DPH9;C9IZZ0;C9J4S4;C9J4V0;C9J592;C9J7D1;C9J8S3;F1MJQ1;F6Q8B3;P51149;Q3T0F5;T0MHA7	Homo sapiens,Bos taurus,Equus caballus,Camelus ferus,Ovis aries	RAS oncogene family-like 7A	RAB7A	23.5009	6.69775	69.08	12	1.42059	1.39904	1.39623	1.41c	0.84366	0.883442	0.8656	0.86g	1.32255	1.28942	1.30807	1.31d	1.51979	1.41795	1.49757	1.48a	1.47457	1.454	1.48336	1.47ab	0.864236	0.922458	0.894785	0.89g	1.0913	1.1098	1.1187	1.11e	1.00866	1.07712	1.00938	1.03f	1.00308e-13
B2LYK9	B2LYK9;A6H783;B3KTS5;B4DEI3;C9JI87;F1MIN1;F5H740;F6PQT9;F7DT77;K9KDW4;P21796;P45879;Q9MZ13;Q9Y277;S9YLN6;T0NT14;W5NZM0	Homo sapiens,Bos taurus,Equus caballus,	Voltage-dependent anion channel 1	VDAC1	30.6616	8.54346	14.84	4	1.03713	1.09697	1.06521	1.07cd	1.53859	1.75905	1.8216	1.71a	0.89401	0.964366	0.887189	0.92d	1.08659	0.992512	1.05503	1.04cd	0.705621	0.556851	0.57962	0.61e	1.29676	1.20037	1.10923	1.20bc	1.0179	1.0078	1.09455	1.04cd	1.16165	1.50371	1.38258	1.35b	4.30477e-08
B2R856	B2R856; O15254	Homo sapiens	Acyl-coenzyme A oxidase		77.5078	7.38623	4.71	3	1.0187	1.12077	0.962526	1.03c	0.731796	0.804327	0.746403	0.76c	0.945754	1.43038	0.951364	1.11c	1.01997	1.07001	0.915356	1.00c	1.15648	1.19237	0.912452	1.09c	0.759011	0.862919	0.904934	0.84c	0.897339	1.20289	0.838757	0.98c	2.55909	1.75269	2.95423	2.42a	4.74616e-05
B2R888	B2R888;D6RFL4;P08571;F1C4A7	Homo sapiens	Monocyte differentiation antigen CD14	CD14	40.0227	6.22705	30.13	8	0.969658	0.934047	0.89741	0.93bc	0.753613	0.77061	0.809782	0.78d	0.842305	0.936381	1.02614	0.93bc	0.963404	0.996143	1.01411	0.99b	0.905158	0.969245	0.955331	0.94bc	0.956481	0.93477	0.967972	0.95bc	0.836334	0.818131	0.828003	0.83cd	2.42788	2.21853	2.03686	2.23a	2.20544e-11
B3VSB7	B3VSB7;W5QI92;W5Q1F1;S9YTL7;S9WGS4;S9WBM7;Q68CP5;Q5U068;Q59GU4;P61601;P37235;F6W9E6;E9PC71;E5RK89;E5RJT1;E5RJJ6;E5RIZ1;E5RIG4;E5RIA5;E5RI95;E5RI78;E5RHE8;E5RHC8;E5RGZ0;E5RGA9;E5RFL9;	Homo sapiens,Equus caballus,Camelus ferus,Ovis aries	Hippocalcin-like protein 1	HPCAL1	22.271	5.35107	14.51	3	1.02064	1.06725	1.33642	1.14c	1.02016	1.1334	1.09253	1.08c	0.862572	0.974505	1.0816	0.97c	0.753612	0.576696	1.01801	0.78c	0.636729	0.919091	1.57835	1.04c	2.25646	1.81813	1.27224	1.78a	1.83801	1.76555	1.41777	1.67ab	0.969313	1.37375	0.966064	1.10c	0.00122763
B4DDF9	B4DDF9;Q9TRL7;Q6MZI0;;Q59FK3	Homo sapiens,Bos taurus	Annexin A4	ANXA4	27.0456	6.06201	46.41	2	0.949161	0.730785	1.05147	0.91	0.927414	0.754371	0.969535	0.88	1.60378	0.84245	1.43367	1.29	1.79673	0.546232	1.72146	1.35	1.17097	0.992401	1.40765	1.19	1.17018	0.604657	1.18025	0.99	0.936191	1.17887	0.893761	1	0.9442	3.29229	1.07941	1.77	0.598906
B4DMJ7	B4DMJ7;W5PK04;S9WZR4;Q8N0Y7;Q6P6D7;Q6FHK8;Q53G35;Q3SZ62;Q0D2Q6;P18669;P15259;K9KE19;G3N3V1;F7DQS6;B7ZW15;B7Z9E5; B4DKL5;B4DJA4;A4D2J6	Homo sapiens,Bos taurus,Equus caballus,Camelus ferus,Ovis aries	HCG2015269, isoform CRA_c	hCG_2015269	14.5166	5.90967	31.01	3	1.04034	0.933325	1.00788	0.99e	1.11975	1.02313	1.06079	1.07de	1.12336	1.15631	1.20503	1.16cd	1.17723	1.19486	1.25101	1.21c	1.21717	1.11165	1.19266	1.17cd	0.97017	1.22661	1.11513	1.10cde	1.37487	1.43969	1.29567	1.37a	1.36221	1.36247	1.32959	1.35ab	5.56283e-05
B4DMT5	B4DMT5;W5Q0Z1;O00303;E9PQV8;E1BLZ8;B3KSH1	Homo sapiens,Bos taurus,Ovis aries	Eukaryotic translation initiation factor 3 subunit F	EIF3F	33.219	5.59229	8.47	2	1.19553	1.1447	1.22832	1.19bc	1.00422	1.01008	0.986965	1.00c	0.978763	1.07489	1.10301	1.05c	1.08364	1.16941	0.953066	1.07c	2.12411	1.60579	1.61931	1.78a	0.753031	1.12	1.22059	1.03c	0.988319	1.12726	1.22199	1.11bc	1.46717	1.21415	1.33766	1.34b	0.000165328
B4DR63	B4DR63;F6WJB5;G3V4X1;K9KCQ8;P62191;Q53HB3;Q5E9D7;S9WJ70;W5NZR9	Homo sapiens,Bos taurus,Equus caballus,Camelus ferus,Ovis aries	26S protease regulatory subunit 4	PSMC1	41.1412	5.0083	11.17	2	0.903826	0.97932	1.01269	0.97e	1.04448	1.03389	1.05326	1.04de	1.04983	1.05992	1.07204	1.06d	1.14511	1.26249	1.28144	1.23c	1.45655	1.46923	1.49188	1.47ab	1.2021	1.08044	1.06117	1.11d	1.06307	1.11999	1.0321	1.07d	1.55047	1.48637	1.41632	1.48a	5.67059e-09
B4DT72	B4DT72;Q9TS76;H0YGV8;B3KNN7;B4DEB0;Q96N86;B4DV84;Q8N9M2;F7DG14;Q6IBN0;O43242;Q2KJ46;W5PSI1;B4DPM7;S9YIN7	Homo sapiens,Bos taurus,Equus caballus,Camelus ferus,Ovis aries	26S proteasome non-ATPase regulatory subunit 3	PSMD3	41.1577	9.40771	11.24	4	1.07392	1.03463	1.11332	1.07c	1.29916	1.48665	1.357	1.38a	1.17187	1.08577	1.0497	1.10bc	1.23644	1.25513	1.25305	1.25ab	1.01747	0.745361	0.840641	0.87d	1.14352	1.0774	1.23884	1.15bc	1.28674	1.14764	1.33178	1.26b	1.15937	1.35581	1.00966	1.17bc	0.000779649
B4DWW1	B4DWW1;B4DZG7;F8VP63;F8VP99;F8VYN9;P40616;Q2YDM1;S9WVD2; B4DR16	Homo sapiens,Bos taurus,Camelus ferus	ADP-ribosylation factor-like protein 1	ARL1	18.5536	5.70654	12.2	2	1.08801	1.17468	1.11415	1.13cd	1.025	1.02722	1.0175	1.02d	1.50671	1.50177	1.41036	1.47a	1.17369	1.21019	1.10059	1.16cd	0.963634	0.869233	0.999736	0.94d	1.16789	1.08422	0.991824	1.08d	1.40413	1.48662	1.37084	1.42ab	1.3196	1.02532	1.43106	1.26c	3.66796e-05
B4E2U0	B4E2U0;P52209;K9K2R1;K7EPF6;K7EMN2;K7EM49;K7ELN9;F7D917;F5H7U0;B4DV68;B4DQJ8;B4DL86;A9Z1X1	Homo sapiens,Equus caballus	6-phosphogluconate dehydrogenase, decarboxylating	PGD	50.7598	8.17725	14.97	4	1.08027	0.98762	0.76136	0.94bc	0.835439	0.834263	0.790185	0.82cde	0.868906	0.950952	0.929774	0.92bcd	0.771641	0.696215	0.823228	0.76de	0.785246	0.644299	0.561504	0.66e	0.80198	0.869919	0.845204	0.84cd	0.95083	1.10552	0.971134	1.01b	2.65909	2.87137	2.82246	2.78a	6.05566e-13
B5B0D4	B5B0D4;Q5S4N6;O77777;E7E1Q5;E7E1Q4;B2YKY4	Bos taurus,Bubalus bubalis,Capra hircus	beta-lactoglobulin	LGB	19.9563	4.94482	64.04	2	1.08776	1.12236	1.07932	1.10b	2.74733	2.47428	2.62849	2.62a	0.716083	0.81122	0.83584	0.79c	0.669748	0.719563	0.696455	0.70c	0.8107	0.75577	0.898853	0.82c	0.731004	0.654765	0.631095	0.67c	0.782096	0.88117	0.537396	0.73c	0.671899	0.812369	0.781151	0.76c	1.47099e-12
B5MCH7	B5MCH7;W5Q4V5;W5PGD6;S9WCF2;Q9Y6E2;Q96JW5;Q862B5;Q7L1Q6;Q75MG1;Q53FN7;Q3T143;Q05D83;K9K4K0;K9K422;G3N064;G3MXR0;F6YVP2;F1MZK4;E7ETZ4;E7EMS9;E1BNP0;D3DN77;C9JWF5;C9JFN4;C9JF98;C9J188;C9IZ80;B7Z4K8; 5MCE7;B3KU41;B3KM68;A6H7D7	Homo sapiens,Bos taurus,Equus caballus,Camelus ferus,Ovis aries	Basic leucine zipper and W2 domain-containing protein 2	BZW2	39.4205	6.354	6.41	3	1.01251	1.06912	0.897531	0.99cd	0.859272	0.897497	0.921291	0.89d	1.05486	0.970346	0.869425	0.96d	1.026	1.05077	1.20492	1.09bcd	0.958149	0.561876	0.814854	0.78d	1.52095	1.48265	1.24647	1.42b	1.521	1.47588	0.884398	1.29bc	1.63508	1.92562	2.15152	1.90a	4.87243e-05
B5T255	B5T255;Q8SPP7	Bos taurus,Bos indicus	Peptidoglycan recognition protein 1	PGLYRP1	21.0236	9.5249	13.68	2	2.18686	2.3309	2.18139	2.23ab	2.31831	2.33053	2.42778	2.36a	0.606087	0.765374	0.746753	0.71d	0.904498	0.725717	0.983498	0.87c	0.765425	0.812985	0.681152	0.75c	0.698027	0.762456	0.558188	0.67d	0.661028	0.676306	0.708188	0.68d	0.700592	0.64166	0.616402	0.65d	1.32615e-14
B6VAP7	B6VAP7;W5QJ22;W5PE11;W5P784;T0M860;S9XZU2;S9WJ18;Q9UJM1;Q9UJM0;Q9H4E5;Q7Z513;Q5JYX0;Q59G91;Q59FQ0;P60953;P17081;M4WED3;G3V4H1;G3V476;F8WET9;F7A2U2;F6Z367;F6THK5;F6SXQ9;F1N5L2;F1MND1;F1MK42;E7ETU3;E1BLE9;B7ZAY4;B4E1U9;B4DMH5;B1AH79;A4FV20	Homo sapiens,Bos taurus,Equus caballus,Camelus ferus,Ovis aries	CDC42 protein	CDC42	21.2299	5.66846	42.41	6	0.948287	0.929908	0.959089	0.95e	0.785441	0.776667	0.788504	0.79f	1.11251	1.08928	1.16249	1.12d	0.818057	0.862358	0.807224	0.83f	1.49331	1.49243	1.59264	1.53a	1.27346	1.237	1.13019	1.21b	1.2316	1.19599	1.22046	1.22b	1.64697	1.70116	1.61853	1.66c	1.34958e-14
B7Z1R5	B7Z1R5;W5QDY5;S9YMQ7;P38606;P31404;K9KF20;F6YBT5;B7Z2V6	Homo sapiens,Bos taurus,Equus caballus,Camelus ferus,Ovis aries	V-type proton ATPase catalytic subunit A	ATP6V1A	64.6948	5.65576	9.59	4	0.706861	0.929561	0.787612	0.81	0.968686	1.49035	1.22473	1.23	0.979622	1.02957	1.17752	1.06	0.825506	0.739329	0.922817	0.83	1.7235	0.868748	1.3744	1.32	1.02012	1.35898	1.66522	1.35	2.82796	1.12977	1.16152	1.71	0.774784	1.08882	0.997119	0.95	0.230842
B7Z2F4	B7Z2F4;W5QFZ3;W5PHP4;S9WIJ5;Q2T9X2;P50991;K9K2E9;F6Z6Q7;F1N0E5;B7Z9L0;B7Z2Z8;A8K3C3	Homo sapiens,Bos taurus,Equus caballus,Camelus ferus,Ovis aries	T-complex protein 1 subunit delta	CCT4	42.2726	7.60596	7.46	2	0.883445	0.830117	1.0295	0.91d	1.28597	1.17832	1.27368	1.25bc	1.13418	1.91853	1.57828	1.54a	0.897892	0.959859	0.795287	0.88d	1.00582	1.07333	1.08557	1.05cd	1.09162	1.04619	0.975143	1.04cd	1.32776	1.04541	1.12704	1.17bcd	1.59184	1.32431	1.37155	1.43ab	0.00264996
B7Z6A4	B7Z6A4;W5NZW7;Q5T8U7;Q5T8U5;O15260;F1N6P2;B7Z8F3;B7Z7A8;B7Z605;A7YY49	Homo sapiens,Bos taurus,Camelus ferus	Surfeit 4, isoform CRA_c	SURF4	14.8445	5.98584	30.47	3	0.984255	0.750314	0.958966	0.90d	0.984926	1.39519	0.861369	1.08bc	1.26651	1.11472	1.15403	1.18bc	1.15273	1.36294	1.23095	1.25abc	1.319	1.22664	1.32747	1.29ab	1.0469	1.09905	0.889487	1.01c	0.740217	1.11642	1.12526	0.99c	1.65946	1.49175	1.36835	1.51a	0.00779853
B7Z7A9	B7Z7A9;W5PG09;V9HW85S9XY50;S9WDQ9;Q8MIF7;Q32KN6;P07205;P00558;E7ERH5; B4E1H9;B4DWQ3;B4DHM5;B4DHB3	Homo sapiens,Bos taurus,Equus caballus	Phosphoglycerate kinase	PGK1	41.4024	7.32764	28.53	2	1.27894	1.6371	2.42635	1.78a	0.949625	1.00531	1.18076	1.05bcd	1.07157	0.946798	0.518441	0.85d	0.97852	1.03695	0.882425	0.97cd	1.23122	1.38385	1.69934	1.44abc	1.244	0.680319	0.615765	0.85d	0.79536	1.20393	0.649887	0.88d	1.90725	1.40138	1.3784	1.56b	0.0163098
B9TUC9	B9TUC9;W5NV75;W5NV73;P82018;P79362;P56425;P19660;E1BL84; B9TUC3;B9TUB8	Bos taurus;Bos indicus;Capra hircus;Ovis aries	Cathelicidin 7	CATHL7	18.7808	8.76318	43.03	3	1.83533	1.56442	1.83132	1.74b	2.03653	2.11432	2.07413	2.07a	0.787409	0.777824	0.7116	0.76de	0.838271	0.881154	0.872226	0.86cd	0.664812	0.711924	0.608526	0.66e	0.946338	1.07251	0.872852	0.96c	0.819725	0.866187	0.729761	0.81d	0.6749	0.544128	0.740051	0.65e	2.58239e-12
B9UKL8	B9UKL8;E1BL84;G8JKZ9;P19661;P49928;P49929;P50415;P54229;P79362;P82018;W5NU40;W5NU42;W5NUP9;W5NUU0;W5NV73;W5NV75;W5NVD8;W5NVS8	Bos taurus;Capra hircus;Ovis aries	Cathelicidin 5	CATHL5	17.6412	8.14795	22.01	2	2.82941	3.02906	2.8929	2.92a	2.27089	2.43224	2.41979	2.37b	0.507946	0.547257	0.479023	0.51d	0.825735	0.856134	0.917413	0.87c	0.520443	0.459567	0.464529	0.48de	0.401631	0.297224	0.304079	0.33f	0.356907	0.389444	0.399191	0.38ef	0.34725	0.330718	0.32327	0.33f	1.95075e-18
C0IMJ4	C0IMJ4;B1ALD8;B1ALD9;B4E3A7;B7Z4V4;B7Z6G1;C0IMJ1;C0IMJ2;C0IMJ3;D1Z308;D2KRH7;F5H628;F6Y0G5;G5E6M0;J9QD97;J9QDG1;J9QDG2;J9QDU2;Q15063;Q2KJC7;S9WWI;W5PK02;W5PK03	Homo sapiens,Bos taurus,Equus caballus,Camelus ferus,Ovis aries	Periostin isoform thy8		80.3241	8.19189	4.72	2	1.27933	0.300147	0.257587	0.61c	0.800239	0.476286	0.441253	0.57c	0.827048	0.213053	0.153289	0.40c	1.31908	0.897024	0.598428	0.94c	0.992854	0.352704	0.335345	0.56c	3.94459	8.36282	8.56955	6.96a	0.603657	0.115647	0.371208	0.36c	0.598875	0.592468	0.517059	0.57c	7.43783e-05
C7FDJ1	C7FDJ1;W5PNP1;P85297	Capra hircus,Ovis aries	Milk fat globule-EGF factor 8	MFGE8	47.4141	7.26904	59.62	12	1.01182	1.02435	1.11016	1.05b	0.689395	0.740183	0.731125	0.72d	0.919172	0.907707	1.00615	0.94c	0.934577	0.981503	0.970351	0.96c	4.68205	4.57754	4.62832	4.63a	0.63089	0.722173	0.584936	0.65d	0.52911	0.554644	0.490394	0.52e	0.499552	0.541931	0.46719	0.50e	2.14923e-22
C7FE01	C7FE01;Q9TRG8;Q9TQV8;Q95M58;Q95M57;Q95M56;Q6LEB5;Q6LC78;Q6LBN7;Q2HJF0;Q19KS1;P27425;P24627;G9FXV5;G1CW23;E6YCQ7; B3VTM3;A9YTV6;A4GW12	Bos taurus,Bubalus bubalis,Bos indicus,Bos mutus grunniens,Equus caballus	Lactoferrin	LTF	76.2261	8.29443	53.33	8	0.663643	0.882949	0.776159	0.77b	3.75771	3.81033	3.33392	3.63a	0.749306	0.748714	0.762654	0.75b	0.617663	0.648441	0.769869	0.68bc	0.49186	0.648275	0.579886	0.57bc	0.649555	0.568565	0.697799	0.64bc	0.631774	0.730143	0.561788	0.64bc	0.536236	0.397917	0.529692	0.49c	3.75825e-14
C7FFR6	C7FFR6;E9PHH5;F7AEN3;H0Y368;K9KFS8;O60762;Q1JQ93;Q5QPK2;W5PX28	Homo sapiens,Bos taurus,Equus caballus,Ovis aries	Dolichol-phosphate mannosyltransferase subunit 1	DPM1	29.5877	9.61279	15.38	4	1.01535	1.01368	0.874611	0.97cd	1.25475	1.4	1.42003	1.36ab	1.14921	0.963667	0.838426	0.98cd	1.15249	1.19418	1.18662	1.18bc	0.934443	0.931618	0.431687	0.77d	0.824849	0.780367	0.761654	0.79d	1.4421	1.25109	1.10462	1.27b	1.37354	1.60421	1.80187	1.59a	0.000245338
C9JXB8	C9JXB8;C9JNW5;F6Y6W2;P83731;Q862D6;S9XCI8;T0NMP5;W5QAY7	Homo sapiens,Bos taurus,Equus caballus,Camelus ferus,Ovis aries	60S ribosomal protein L24	RPL24	14.3598	11.312	17.36	2	0.845993	0.829415	0.95501	0.88de	1.4201	1.53854	1.38796	1.45ab	0.906348	0.944859	1.07493	0.98cde	0.99859	1.02911	1.0222	1.02cd	1.00486	0.804577	0.727509	0.85e	1.17036	0.948078	0.981537	1.03c	1.12908	0.981788	1.10181	1.07c	1.53776	1.61615	1.51316	1.56a	3.77792e-07
D2KAS0	D2KAS0	Equus caballus	Alpha-S2-casein	CSN1S2	25.4429	6.80029	65.89	3	0.496915	0.49955	0.715507	0.57bc	0.405653	0.355385	0.514653	0.43c	0.535259	0.610328	0.94186	0.70bc	0.641916	0.500575	0.575191	0.57bc	0.917042	0.604404	0.694264	0.74b	0.524886	0.617484	0.745871	0.63bc	5.53157	5.03948	4.98288	5.18a	0.699809	0.783812	0.594081	0.69bc	7.60537e-15
D3DP13	D3DP13;D6REL8;B4E1D3;P02675;Q32Q65;F6PH38	Homo sapiens,Equus caballus	Fibrinogen beta chain	FGB	39.7109	7.29834	26.16	3	1.08039	1.04738	0.969884	1.03bc	0.757714	0.839121	1.15426	0.92c	0.864685	0.799026	0.899093	0.85c	0.800279	0.815234	0.821735	0.81c	1.09084	1.03713	1.09596	1.07bc	0.851017	0.777725	0.707083	0.78c	1.79193	1.12821	0.965784	1.30b	2.00959	2.1234	2.26343	2.13a	5.36772e-06
D5G3K3	D5G3K3;W5P8J2;W5P8J1;S9YSA2;Q92503;Q7Z3R7;Q59HE8;K7EPE4;K7EJ08;F7DNH4; A7MBE2;A5PLM6	Homo sapiens,Bos taurus,Equus caballus,Camelus ferus,Ovis aries	SEC14L1 protein	SEC14L1	51.3424	7.25439	10.56	4	0.969018	1.09604	1.0631	1.04bc	0.765859	0.955027	0.70774	0.81cd	1.12021	0.874048	1.05225	1.02bc	1.15477	1.40486	1.34272	1.30b	1.04473	0.323123	0.561637	0.64d	1.01597	0.934942	1.44097	1.13bc	0.616089	0.450472	0.48308	0.52d	1.99013	2.605	2.39048	2.33a	4.73117e-07
D5HSX1	D5HSX1;W5QCP0;W5PVX3;S9YH34;S9XYW1;Q5SQU3;Q5JP05;Q13976;Q13237;P00516;F7BM62;F6RQA9;F1MY76;F1MDQ6;E7EPE6;B7ZA25;B4DMX3;B4DLF9;A5YM56	Homo sapiens,Bos taurus,Equus caballus,Camelus ferus,Ovis aries	cGMP-dependent protein kinase	PRKG2	87.1451	8.47021	22.57	14	1.84288	1.60977	1.78563	1.75a	1.36574	1.30244	1.36876	1.35b	0.940924	1.02608	0.996514	0.99de	1.17377	1.1611	1.15227	1.16c	0.987068	1.18173	1.13068	1.10cd	0.825206	0.938622	0.946583	0.90ef	0.991105	0.99659	1.08989	1.03de	0.741488	0.877331	0.843842	0.82f	3.78024e-09
D6RAN4	D6RAN4;W5PYT7;W5P2P9;S9YNZ3;S9Y1T5;Q3SYR7;Q2NKY6;P32969;H0Y9V9;H0Y9R4;G3N2H8;G3N0T8;G3MYL1;G3MXR3;G3MWV9;F6PWD5;E7ESE0; B4E1M5;B4DLV8	Homo sapiens,Bos taurus,Camelus ferus,Ovis aries	60S ribosomal protein L9	RPL9	20.8614	10.1987	15.93	2	0.959688	0.925856	0.900392	0.93c	1.65503	1.78023	1.63422	1.69ab	1.07926	0.8955	0.978442	0.98c	1.03521	0.985013	0.94032	0.99c	0.717434	0.709914	0.825122	0.75d	1.13554	0.94679	0.991826	1.02c	1.08451	0.891756	1.01757	1.00c	1.76384	1.82358	1.75764	1.78a	1.46218e-10
D6RB09	D6RB09;D6R9B6;W5QGN8;W5QE85;W5PA45;W5P6A3;W5NU95;S9XKS8;Q862R1;Q862H3;Q6NXR8;P61247;K9K200;H0Y9Y4;H0Y8L7;G3N262;F5H4F9;E9PFI5;D6RGE0;D6RG13;D6RED7;D6RAT0;D6RAS7; B7Z3M5;A8K4W0	Homo sapiens,Bos taurus,Equus caballus,Camelus ferus,Ovis aries	40S ribosomal protein S3a	RPS3A	22.5579	9.75928	15.98	3	0.87557	0.803263	0.845412	0.84e	1.38103	1.25771	1.37039	1.34ab	1.07325	1.01521	1.02541	1.04de	1.10145	1.28531	1.06288	1.15c	1.09119	0.892928	1.18776	1.06d	1.20956	0.995665	1.15688	1.12c	0.963201	0.835462	0.898956	0.90de	1.5261	1.31978	1.42847	1.42a	2.71068e-05
D9IWP9	D9IWP9;S9XE02;P02749;J3QRN2;J3QLI0;B4DPN0	Homo sapiens,Camelus ferus	Beta-2-glycoprotein I	APOH	36.2306	8.00146	22.7	4	0.982039	0.758133	0.740342	0.83c	0.656399	0.639421	0.595495	0.63c	0.820057	1.23645	0.857995	0.97c	0.750827	0.941356	0.878723	0.86c	0.489214	1.21691	0.740627	0.82c	0.888774	0.905861	1.33519	1.04c	0.610274	0.56661	0.565559	0.58c	3.66999	3.14164	2.32997	3.05a	9.17174e-07
E1AHZ7	E1AHZ7	Bubalus bubalis	S100A8 protein	S100A8	10.3753	5.23682	50.56	3	0.792059	0.781231	0.98432	0.85cd	0.652701	0.626871	0.721822	0.67e	2.32364	2.2841	2.12246	2.24b	2.73317	2.93147	2.49818	2.72a	0.777897	0.774976	0.831264	0.79cde	0.72653	0.674704	0.670286	0.69de	0.883386	1.00216	0.885099	0.92c	0.685465	0.620026	0.589167	0.63e	2.96553e-13
E1B6Z6	E1B6Z6	Bos taurus	Uncharacterized protein	LCN2	22.9689	9.31982	40.5	6	0.696606	0.649083	0.547234	0.63bc	3.20235	2.93299	2.65445	2.93a	0.739381	0.817451	0.831573	0.80bc	0.711408	0.737216	0.69912	0.72bc	0.6352	0.679472	0.828653	0.71bc	0.5841	0.593674	0.65308	0.61c	0.765881	0.772591	0.903377	0.81b	0.614216	0.636444	0.703541	0.65bc	2.01581e-12
E1B748	E1B748;W5PSK1;S9XIN9Q68D25	Homo sapiens,Bos taurus,Camelus ferus,Ovis aries	Uncharacterized protein	HYOU1	111.614	5.33838	11.68	3	0.430035	0.407238	0.397619	0.41d	1.19958	1.6033	1.2402	1.35b	1.72444	1.05908	1.69453	1.49b	1.74595	3.43931	2.05627	2.41a	1.04788	0.945743	1.1769	1.06bc	0.819709	0.976251	0.954758	0.92bc	0.667188	0.40303	0.596519	0.56cd	0.399039	0.445151	0.628685	0.49cd	0.0001567
E1B749	E1B749;W5P111;W5P110;T0NPN0;Q2M3M2;E9PJ08;B7ZL45	Homo sapiens,Bos taurus,Camelus ferus,Ovis aries	Uncharacterized protein	SLC5A9	73.7345	7.7085	7.05	3	2.25379	2.87493	2.03633	2.39a	1.37011	1.61554	1.27659	1.42c	0.978867	0.705645	1.09099	0.93d	1.97834	2.53279	1.80872	2.11ab	1.18317	0.698822	1.13294	1.00cd	0.646681	0.650776	0.771423	0.69d	0.871068	0.613885	0.863917	0.78d	0.796825	0.78115	0.800669	0.79d	2.3827e-06
E1BCI3	E1BCI3;W5Q5X8	Bos taurus,Ovis aries	Uncharacterized protein	SLC7A4	67.2975	8.54346	8.43	5	2.57611	3.21549	2.95597	2.92a	1.04701	1.3287	1.3194	1.23b	0.843654	0.674662	0.895486	0.80cd	1.01093	1.11555	0.957876	1.03bc	0.734621	0.637349	0.679777	0.68de	0.62408	0.513622	0.593908	0.58de	0.749295	0.729041	0.639218	0.71de	0.590546	0.494214	0.479405	0.52e	6.37033e-11
E1BG26	E1BG26;W5QGT0;W5QGS9;S9YCV6;Q9H7F0	Homo sapiens,Bos taurus,Camelus ferus,Ovis aries	Uncharacterized protein	ATP13A3	138.303	6.43018	9.05	6	1.61279	1.54244	1.36343	1.51a	1.13565	1.19299	1.16818	1.17c	1.43612	1.33922	1.32572	1.37b	0.947938	1.05569	0.969131	0.99d	1.39257	1.25633	1.34123	1.33b	0.957873	0.899617	0.992282	0.95d	0.969733	0.898931	1.09387	0.99d	1.08517	0.989409	1.15514	1.08cd	1.56197e-06
E1BGH6	E1BGH6;S9XNR6;S4R3S7;Q9TTS3;Q7Z5W8;Q59FY4;Q50I04;Q50I03;Q50HZ7;Q28559;Q13085;K7EPF1;K7EK64;K7EJ22;K7EII5;K4DID9;F6RIW1;D3YTK0;C4NFF5;C0MPG3;B4DWK9;B4DK31;B4DIW1;B4DIR2;B4DIG6;A8MYL5	Homo sapiens,Bos taurus,Equus caballus,Camelus ferus,Ovis aries	Acetyl-CoA carboxylase 1	ACACA	265.203	6.354	23.57	36	1.56351	1.48174	1.52829	1.52ab	1.70893	1.56493	1.51895	1.60a	0.805449	0.848249	0.88384	0.85d	0.737472	0.862499	0.909725	0.84d	0.952325	1.13272	1.14321	1.07c	1.46919	1.58237	1.4757	1.51ab	0.682775	0.75347	0.824042	0.75d	0.70872	0.82618	0.836413	0.79d	5.34945e-10
E1BGR6	E1BGR6;W5P4C0;W5NZ96;T0MIX0;S9X1F9;P62277;J3KMX5;E9PS50	Homo sapiens,Bos taurus,Camelus ferus,Ovis aries	Uncharacterized protein		17.3137	10.3599	32.45	5	0.75317	0.805168	0.861995	0.81e	1.42644	1.51957	1.32603	1.42a	1.08646	1.02171	1.02193	1.04d	1.27015	1.24002	1.31361	1.27abc	1.39983	1.18359	1.14784	1.24bc	0.999347	1.09172	1.26211	1.12cd	0.859195	1.01577	1.06705	0.98d	1.37558	1.21694	1.31335	1.30ab	4.25511e-06
E1BGW2	E1BGW2;W5QHN0;W5QHM8;W5QFS3;W5QAY2;W5NTP1;W5NTJ3;V6F804;S9YQL7;S9YLZ1;S9YFW5;S9Y6U1;S9X6K0;S9X3W5;S9WM38;S9W6E0;Q96A08;Q8N257;Q6DRA6;Q6DN03;P33778;P23527;P06899;L0R4T3;G8JL06;G5E6E8;G3N3L9;G3N1R5;G3N1G0;G3N1C9;G3N0M9;G3N0L9;G3N0F3;G3N080;G3N053;G3MZR4;G3MZL8;G3MZ02;G3MYV4;G3MY27;G3MXL0;G3MXG7;G3MXG1;G3MX03;F7DIN7;F7A4V1;F6WFI8;F6SK17;F6PRL4;F1N5F3;F1N453;F1MVX6;F1MV26;F1MUU9;F1MIF8;E1BPK0;E1BK75;…	Homo sapiens,Bos taurus,Equus caballus,Camelus ferus,Ovis aries	Histone H2B	HIST1H2BJ	13.8656	10.3159	51.59	2	0.65871	0.625878	0.761788	0.68de	3.09894	3.04651	2.93605	3.03a	0.989351	1.06761	1.00468	1.02b	0.755954	0.737903	0.840667	0.78cd	0.725134	0.807764	0.872926	0.80c	0.732063	0.703391	0.826081	0.75cd	0.717456	0.782108	0.798809	0.77cd	0.580145	0.55813	0.668051	0.60e	8.88662e-17
E1BHY6	E1BHY6;Q2HJI6	Bos taurus	Uncharacterized protein	GRN	63.037	7.54736	5.79	3	1.26789	1.10056	0.683244	1.02bc	1.21069	1.55717	1.53091	1.43b	1.20165	1.21345	1.87287	1.43b	1.8893	1.86974	4.09912	2.62a	1.20571	1.02901	0.363278	0.87bc	1.13218	0.927612	0.28587	0.78bc	0.634976	0.253072	0.188184	0.36c	0.680152	0.995407	0.339126	0.67bc	0.00640712
E1BJ18	E1BJ18;W5Q8J4;Q9Y6Q1;B2R6T2	Homo sapiens,Bos taurus,Ovis aries	Uncharacterized protein	CAPN6	74.9318	7.02002	10.61	6	1.29878	1.31176	1.31357	1.31b	1.99895	2.16625	2.09597	2.09a	0.862918	0.821531	0.860667	0.85cd	1.15286	1.20861	1.34678	1.24b	0.86302	0.848771	0.962947	0.89c	0.864268	0.887279	1.2109	0.99c	0.833124	1.02976	0.868609	0.91c	0.806662	0.539788	0.695511	0.68d	4.85886e-11
E1BJL8	E1BJL8	Bos taurus	Folate receptor alpha	FOLR1	29.7332	7.76709	37.35	6	2.54333	2.47973	2.39874	2.47a	1.53147	1.59394	1.51985	1.55b	1.25307	1.46013	1.29435	1.34c	1.55843	1.53952	1.59795	1.57b	0.692903	0.643831	0.635276	0.66e	0.964441	0.905946	0.964258	0.94d	0.506555	0.425006	0.453531	0.46f	0.453113	0.469636	0.470447	0.46f	2.51373e-16
E1BJV0	E1BJV0;T0ME74	Bos taurus;Camelus ferus	Uncharacterized protein	EHD4	60.9865	7.54736	40	7	1.42075	1.54266	1.44102	1.47c	0.974416	1.02316	1.05772	1.02d	1.7861	2.17256	1.92276	1.96ab	1.04424	1.101	1.07957	1.07d	2.18579	2.21153	2.00124	2.13a	0.964061	0.821775	1.01194	0.93d	0.785197	0.555894	0.856814	0.73e	0.626497	0.484011	0.549134	0.55e	1.21885e-10
E1BNX1	E1BNX1;W5Q9V4;W5Q8C0;W5PUI4;W5PRW5;W5PBD2;W5P0H9;W5NYH7;W5NYH6;W5NRF5;T0NL88;S9YYD1;S9YWS6;S9YK89;S9X9Z0;S9X826;S9X2Q8;S9WNW8;S9W9V9;S4R3Q3;Q96E17;Q96DA2;Q96AX2;Q6MZX6;Q6IQ22;Q53GC2;Q2TBH7;Q29RR0;Q1RMQ7;Q17QU4;Q14964;P61018;P20338;P20336;P11023;P10949;O95716;M0R257;M0R1E0;M0R0X1;J3QSF4;H0YDK7;G3X7D3;F7DZ70;F7DIV5;F7CH38;F7CDC1;F6XUT5;F6VAP5;F6VA27;F6TI68;F6S7B6;F1MX39;F1MKI2;F1MCK4;E1BLD5;E1BF18;…	Homo sapiens,Bos taurus,Equus caballus,Camelus ferus,Ovis aries	Uncharacterized protein	RAB3D	24.3719	4.93213	45.21	4	1.41688	1.49518	1.47286	1.46b	1.01173	1.02965	1	1.01d	1.18327	1.27154	1.22144	1.23c	1.37509	1.63712	1.32742	1.45b	0.666594	0.782829	0.831797	0.76f	0.889186	0.877868	0.938975	0.90de	1.68679	1.55962	1.72644	1.66a	0.77832	0.800482	0.838321	0.81ef	1.86083e-09
E1BQ28	E1BQ28;W5PUQ1;S9XTK7	Bos taurus,Camelus ferus,Ovis aries	Uncharacterized protein	SLC39A8	49.7867	6.22705	9.98	3	1.78291	1.76155	1.91764	1.82b	0.79917	0.839192	0.818697	0.82d	1.88823	1.69059	1.63467	1.74b	2.2757	2.1265	2.02617	2.14a	1.29574	1.19735	1.21481	1.24c	0.434306	0.658455	0.779654	0.62de	0.496764	0.711237	0.933436	0.71d	0.431628	0.382659	0.618086	0.48e	1.68787e-10
E5RI99	E5RI99;P62888;E5RJH3	Homo sapiens	60S ribosomal protein L30	RPL30	12.6476	9.5542	24.56	2	0.807999	0.756018	0.527201	0.70d	1.36553	1.3337	1.19105	1.30c	0.797223	1.07924	1.0653	0.98d	1.7621	1.66888	1.584	1.67a	1.04157	0.937472	0.603723	0.86d	0.851771	0.964234	0.970255	0.93de	0.683826	0.803404	0.505468	0.66e	1.54434	1.46818	1.981	1.66ab	5.07497e-06
E7ENA9	E7ENA9;Q92542;H0Y6T7;F6Y097; B4DR82;B4DJN0	Homo sapiens	Nicastrin	NCSTN	50.2297	5.64307	6.43	3	0.791001	0.59993	0.671158	0.69d	0.590869	0.665664	0.487795	0.58d	0.646448	0.50105	0.510333	0.55d	0.851003	0.507105	0.619027	0.66d	0.680637	0.37927	0.788689	0.62d	1.42353	2.29888	0.917203	1.55c	1.32533	2.76847	2.81174	2.30ab	2.29312	2.19519	2.49766	2.33a	1.55217e-05
E7EU05	E7EU05;Q9BQA7;V5M404;Q9BZN2;Q9BZN1;D9IX66;B7Z6C3;E9PLT1;P16671;B3KUB8;D9IX63;D9IX64;D9IX69;E9PJX8;D9IX65;D9IX67;D9IX68;E9PC45;E7EVU1;E7EX47;E7ERZ9;E7EWI4	Homo sapiens	Platelet glycoprotein 4	CD36	52.0287	7.25439	21.81	8	0.781031	0.732136	0.664371	0.73cd	0.575304	0.552399	0.540598	0.56d	0.785656	0.692249	0.737703	0.74c	0.68987	0.713164	0.723564	0.71cd	0.810862	0.803745	0.803772	0.81c	1.13156	0.82092	1.01583	0.99b	0.85509	0.657332	0.761732	0.76c	3.24627	3.3271	2.94779	3.17a	8.36403e-14
E7EW20	E7EW20;W5P9P2;W5P9P0;S9WXF6;Q9UM54;Q14784;K9KCD5;F6XF44;F6XF24;F6XEJ7; E1BPK6	Homo sapiens,Bos taurus,Equus caballus,Camelus ferus,Ovis aries	Unconventional myosin-VI	MYO6	148.742	8.55811	2.88	3	0.866646	0.836	0.973086	0.89bc	0.79413	0.678975	0.846166	0.77c	0.863678	0.948925	0.933231	0.92bc	0.922955	0.580763	0.870906	0.79c	0.688814	1.32376	1.31691	1.11bc	0.880869	1.56493	1.19335	1.21bc	1.12504	1.27628	1.46315	1.29b	2.91199	2.31968	1.85291	2.36a	0.000118298
E7EX73	E7EX73;W5QHD6;W5QHD4;Q96I65;Q4LE58;Q04637;H7C0V6;F6SCX8;F6QYF7;F1MX04;E9PGM1;E7EUU4;C9K073;C9JF13;C9J6B6;C9J2Z7;B4DSI9;B4DGF1;B2RU10;B2RU06	Homo sapiens,Bos taurus,Equus caballus,Ovis aries	Eukaryotic translation initiation factor 4 gamma 1	EIF4G1	158.547	5.21143	3.9	5	0.859353	0.908188	0.98594	0.92d	1.143	1.19248	1.12427	1.15cd	0.902458	1.01246	0.954416	0.96d	0.891144	1.00074	1.06279	0.98cde	0.691369	1.05508	0.91596	0.89e	1.24259	1.21309	1.14986	1.20c	2.01382	1.46181	1.54838	1.67a	1.50657	1.54687	1.66423	1.57ab	1.33679e-05
E9PKD5	E9PKD5;W5P9K6;S9XP89;R4GNH3;Q3SZ81;Q1JP95;P17980;F6R449;F1MWE0;E9PN50;E9PMD8;E9PM69;E9PLG2;D2KAT3;A8K781	Homo sapiens,Bos taurus,Equus caballus,Camelus ferus,Ovis aries	26S protease regulatory subunit 6A	PSMC3	34.5923	5.33838	18.33	4	1.00641	0.918134	1.01495	0.98de	1.06356	1.36692	1.43183	1.29bc	0.976053	0.849796	0.836516	0.89e	1.56787	1.50533	1.38687	1.49ab	0.766978	0.934572	0.663964	0.79e	1.23736	1.18467	1.05706	1.16cd	0.977031	0.980477	0.936816	0.96de	1.74529	1.39488	1.53878	1.56a	4.38909e-06
E9PKG6	E9PKG6;W5P1C2;V9HW75;Q2L696;Q0IIH5;P80303;K9K2E2;J3KQU0;H0YEG8;H0YD18;F6YXD8;F6Y426;E9PM22;E9PLR0;E9PLE9; E9PJP3;A7LNF5;A7LNF4;A7LNF3	Homo sapiens,Bos taurus,Equus caballus,Ovis aries	Nefastin-1	NUCB2	40.3163	5.17334	21.3	6	0.817433	0.862402	0.924747	0.87c	0.768468	0.838134	0.835799	0.81c	0.824986	0.935725	1.02891	0.93c	0.935217	1.1271	0.901863	0.99c	0.921574	0.919511	0.858133	0.90c	0.690066	0.828452	0.94245	0.82c	0.690593	0.732794	0.918655	0.78c	3.186	2.46588	2.72812	2.79a	1.09548e-09
E9PL01	E9PL01;W5PMD1;S9YQ20;Q15005;L7MT02;K9KEZ9;H0YE04;F7C014;E9PRB9; E9PI68;E1BEI2;B4DDB9	Homo sapiens,Bos taurus,Equus caballus,Camelus ferus,Ovis aries	Signal peptidase complex subunit 2	SPCS2	17.0166	8.95361	22.29	3	0.925579	0.94464	0.957067	0.94e	0.98984	1.07804	0.993931	1.02de	1.11522	1.15752	1.20168	1.16cd	1.3906	1.34908	1.35044	1.36b	1.85538	1.44206	1.69966	1.67a	1.02828	0.995643	1.01121	1.01de	0.921382	1.07193	1.12705	1.04de	1.2098	1.26627	1.26569	1.25bc	1.25406e-06
E9PL22	E9PL22;Q9Y4L1;Q6IN67;Q68D25;Q05D91;E9PJ21;B7Z909;B7Z766;B7Z602;B7Z2N4;B3KXH0	Homo sapiens	Hypoxia up-regulated protein 1	HYOU1	104.713	5.71924	11.1	3	0.605794	0.345185	0.49503	0.48cd	0.296733	0.381592	0.406746	0.36d	0.632105	0.691141	1.14456	0.82bc	1.56585	0.898142	0.889223	1.12b	0.513862	0.537743	0.493406	0.52cd	0.534902	0.601083	0.698511	0.61cd	0.821105	0.728601	0.478216	0.68cd	4.49425	4.01662	3.96301	4.16a	2.49441e-11
E9PNW4	E9PNW4;P13987;E9PR17;H0YET2	Homo sapiens	CD59 glycoprotein	CD59	11.9765	5.74463	29.63	4	0.540269	0.586458	0.483341	0.54de	0.519587	0.515308	0.425245	0.49e	0.591142	0.627615	0.54663	0.59cde	0.605678	0.578877	0.527982	0.57cde	0.625287	0.643915	0.780203	0.68c	1.0221	0.890769	0.659772	0.86b	0.677907	0.672873	0.556599	0.64cd	3.89957	3.9939	4.00731	3.97a	3.14871e-19
F1MAV0	F1MAV0;P02676; A6QPX7;W5NQ46;W5NQ45	Bos taurus,Ovis aries	Fibrinogen beta chain	FGB	56.4047	8.22119	37.98	10	0.841433	0.773055	0.799426	0.80d	1.8576	1.82949	1.75535	1.81b	1.02153	0.972438	1.0696	1.02c	2.09166	1.94201	2.08177	2.04a	0.721253	0.870567	0.724254	0.77d	0.782326	0.742876	0.873284	0.80d	0.962273	0.849568	0.992376	0.93c	0.722111	0.766532	0.790198	0.76d	8.97653e-14
F1MB08	F1MB08;W5PIG7;W5PIG6;W5P663;W5P5C0;T0NQQ8;S9YR87;S9W8P0;Q9XSJ4;Q3ZC09;P13929;P09104;P06733;K9K2B9;K7EPM1;K7EM90;K7EKN2;I3RM61;F7CIX6;F7C959;F6V7C1;F5H1C3;F5H0C8;E5RI09;E5RGZ4;E5RG95;E2DRY6;B7Z2X9;B4DUJ6;A8K3B0;A6QR19;A4QMW8	Homo sapiens,Bos taurus,Equus caballus,Camelus ferus,Ovis aries	Alpha-enolase	ENO1	47.2543	6.80029	7.6	3	0.785283	0.991328	0.901819	0.89d	1.20822	1.45487	1.37527	1.35b	0.868212	0.956863	1.08364	0.97cd	0.83932	0.954553	0.876681	0.89d	0.947839	1.17376	1.06637	1.06cd	1.45386	1.13495	1.3538	1.31b	1.60465	1.69868	1.63527	1.65a	1.43551	1.0581	1.00038	1.16bc	6.61739e-05
F1MD24	F1MD24;Q9TTR6;Q9NY91;Q95JG8;Q8MKB7;F6YHB8;F6XMM2;F6XI49;F6WBP8;F6WBI5;F6VGN6	Homo sapiens,Bos taurus,Equus caballus,Capra hircus	Uncharacterized protein	SLC5A1	73.0538	7.23975	13.4	2	2.28172	2.2878	2.22338	2.26b	1.47366	1.38213	1.48617	1.45c	0.850786	0.754808	0.759065	0.79d	2.40443	2.50004	2.47188	2.46a	0.60954	0.728592	0.51287	0.62ef	0.691719	0.994692	0.748708	0.81d	0.491757	0.540029	0.44653	0.49f	0.74843	0.652473	0.777203	0.73de	1.78804e-14
F1MDC1	F1MDC1;A0JNP4	Bos taurus	Uncharacterized protein	RRBP1	166.809	9.33447	21.62	3	1.09718	0.982839	1.40645	1.16	1.36448	1.16927	1.96369	1.5	1.0773	0.842114	1.52965	1.15	1.32253	1.22349	1.76303	1.44	2.00931	1.62492	1.15804	1.6	0.86384	0.894612	0.608553	0.79	0.752527	0.710006	0.591452	0.68	0.952805	1.88651	0.360063	1.07	0.170285
F1MDL3	F1MDL3;A6QLH3	Bos taurus	Uncharacterized protein	STX3	31.9777	5.2749	42.65	2	1.4941	1.61586	1.64345	1.58b	1.25754	1.43719	1.35003	1.35c	1.86981	1.65454	1.83168	1.79a	1.26814	1.3309	1.42129	1.34c	0.839663	0.905406	0.853993	0.87de	0.750765	0.822875	0.778586	0.78ef	1.02824	0.987855	0.873248	0.96d	0.725999	0.641713	0.633314	0.67f	1.13626e-10
F1MDT6	F1MDT6;W5PMV0;W5PMU9;W5PMU4;S9X3U0;Q9HCL2;Q8N1G6;Q86T70;Q6ZMG4;Q6ZMF6;Q5VW52;Q5GJ77	Homo sapiens,Bos taurus,Camelus ferus,Ovis aries	Glycerol-3-phosphate acyltransferase 1, mitochondrial	GPAM	93.2233	7.84033	24.61	8	1.6807	1.63781	1.9118	1.74a	0.979518	1.03832	1.10407	1.04cd	1.35215	1.35447	1.34209	1.35b	1.19665	1.10899	1.1707	1.16c	1.11382	1.16887	1.17261	1.15c	1.23156	1.11401	0.950511	1.10cd	1.07487	0.944743	0.881082	0.97d	0.772594	0.791802	0.760465	0.77e	7.26739e-09
F1MEN8	F1MEN8;Q6KDN4;T0M7L9; Q29RV1;W5QC35;F6WGL8	Bos taurus,Camelus ferus,Equus caballus,Ovis aries	Protein disulfide-isomerase A4	PDIA4	72.4527	5.09717	8.86	3	0.754789	0.749276	0.756058	0.75f	1.58514	1.58614	1.33004	1.50bc	1.08562	0.901351	1.15534	1.05de	1.60394	1.49533	1.54832	1.55b	1.55826	1.85474	2.19778	1.87a	1.05904	1.37295	1.36971	1.27cd	0.865042	0.636179	0.668516	0.72f	0.679535	0.903635	0.764392	0.78e	1.15804e-06
F1MGR1	F1MGR1;F7AM91;A4UQU5	Bos taurus,Equus caballus	Uncharacterized protein	SLC28A3	77.2283	7.43018	22.24	6	1.54726	2.01291	1.55466	1.70a	1.37789	1.65114	1.36637	1.47ab	1.09313	0.953781	1.10234	1.05c	1.24933	1.34955	1.43495	1.34b	0.837267	0.840216	0.91865	0.87cd	0.728966	0.999524	0.757304	0.83cd	1.19661	0.696785	0.984417	0.96cd	0.77984	0.530962	0.836635	0.72d	4.43919e-05
F1MHC2	F1MHC2;5NW17;R4GMY7;Q2NL10;M0R376;M0R0D4	Homo sapiens,Bos taurus,Ovis aries	Uncharacterized protein	STXBP2	66.3145	6.87354	42.16	3	1.05225	1.17105	0.799658	1.01d	1.01792	1.05079	0.985426	1.02cd	1.6648	1.60718	2.02467	1.77a	0.909973	0.909324	0.972487	0.93d	1.74968	1.43618	1.50997	1.57ab	1.35438	1.31372	1.07638	1.25c	1.11854	1.04003	1.09588	1.08cd	0.939276	0.868048	0.830316	0.88d	2.05481e-06
F1MJH1	F1MJH1;K7WAN6;Q69YR8;F2YQ13;Q3SX14;F1N1I6;T0MIA6;W5P627;Q5T0I0;Q28372;Q5T0I1;F7DHZ1;F7E2D1;Q5T0H7;Q5T0H8;Q6X9X6	Homo sapiens,Bos taurus,Camelus ferus,Equus caballus,Ovis aries	Gelsolin	GSN	80.6525	5.70654	20.11	5	1.00259	1.01359	1.09801	1.04bc	2.17766	2.13593	1.60645	1.97a	1.0229	1.12951	1.06514	1.07bc	1.07766	1.06649	1.2189	1.12b	1.06206	1.24545	1.31274	1.21b	1.14132	1.14727	1.23213	1.17b	0.866895	0.833178	0.814003	0.84c	0.864557	0.667232	1.01654	0.85bc	3.645e-06
F1MKS3	F1MKS3;S9YIB7;F7CZH3	Bos taurus,Equus caballus,Camelus ferus	Uncharacterized protein	TXNDC5	28.6552	5.10986	26.85	4	0.859671	0.838271	0.89221	0.86e	1.41932	1.20318	1.58819	1.40ab	0.926869	0.855359	0.856458	0.88e	1.67182	1.38857	1.61764	1.56a	0.937498	1.21489	0.839559	1.00de	1.1181	1.29705	1.07297	1.16cd	1.18694	1.44268	1.17575	1.27bc	1.1092	0.930058	0.94656	1.00de	9.65194e-05
F1MLB8	F1MLB8;W5NY50;S9Y354;P25705;P19483;L7MS68;K9KE51;K7ESA0;K7ERX7;K7EQH4;K7ENP3;K7ENJ4;K7EK77;K7EJP1;F6XUJ2;B4DY56;B4DGW3	Homo sapiens,Bos taurus,Equus caballus,Camelus ferus,Ovis aries	ATP synthase subunit alpha	ATP5A1	59.6527	9.18799	25.32	11	1.31329	1.29602	1.21665	1.28b	1.45993	1.56619	1.63412	1.55a	1.14821	1.07357	1.24053	1.15c	1.15287	1.0877	1.11992	1.12cd	0.856977	0.848625	0.72923	0.81f	0.967049	0.967339	0.910938	0.95e	0.948494	0.82433	0.884042	0.89ef	0.973413	1.06237	1.08646	1.04de	1.39331e-08
F1MLR4	F1MLR4;W5PHJ0;S9WW71;Q5T8H6;P26992;F7ACW5; B3KXJ2	Homo sapiens,Bos taurus,Equus caballus,Camelus ferus,Ovis aries	Uncharacterized protein	CNTFR	40.6625	6.94678	16.94	5	1.47174	1.54635	1.55469	1.52b	0.894478	0.924126	0.926503	0.92c	1.62699	1.42792	1.43157	1.50b	2.54474	2.35929	2.49639	2.47a	0.918386	0.889332	0.929602	0.91c	0.842941	0.825765	0.821456	0.83c	0.713063	0.645219	0.701979	0.69d	0.63179	0.629241	0.574021	0.61d	4.53866e-15
F1MNN6	F1MNN6;W5P5Q2;Q3SYU9; B4DP93;B4DDR2;A1L549	Homo sapiens,Bos taurus,Ovis aries	Major vault protein	MVP	98.8931	5.60498	21.12	6	0.743598	0.775422	0.614736	0.71ef	2.16627	2.12227	2.05714	2.12a	0.963313	0.867435	0.853521	0.89cd	0.95507	0.955737	1.03545	0.98bc	0.793905	0.602183	0.552583	0.65f	0.873403	0.814581	0.782982	0.82de	1.08483	1.12452	1.07519	1.09b	0.72176	0.771199	0.573388	0.69f	6.94787e-12
F1MNN7	F1MNN7;Q2TBI0	Bos taurus	Lipopolysaccharide-binding protein	LBP	53.6613	7.09326	12.89	5	1.63262	1.76369	1.43697	1.61a	1.23889	1.36004	1.11636	1.24bc	1.38924	1.39022	1.31912	1.37ab	1.09126	1.22041	1.143	1.15bc	0.838938	1.32184	1.28177	1.15bc	1.25891	0.976448	0.869967	1.04c	0.978861	0.857906	1.1131	0.98cd	0.870626	0.751423	0.687218	0.77d	0.000288089
F1MPK7	F1MPK7;W5QFS5	Bos taurus,Ovis aries	Uncharacterized protein	LOC516421	82.8416	7.47412	7.73	4	2.17338	2.17584	1.91575	2.09a	1.1647	1.27424	1.17516	1.20c	1.68239	1.77845	1.44298	1.63b	0.997364	1.10136	1.14799	1.08c	1.17052	0.613363	0.622044	0.80cd	1.37308	1.36383	2.29341	1.68ab	0.770501	0.540293	0.535728	0.62d	0.635463	0.43696	0.501819	0.52d	5.63094e-08
F1MPP1	F1MPP1;W5PZ15;W5P3L8;T0MI92;Q9UL25;Q96GX3;Q17R06;K9K3S4;F6ZED2;C5IJ97	Homo sapiens,Bos taurus,Equus caballus,Camelus ferus,Ovis aries	Ras-related protein Rab-21	RAB21	23.5059	7.63525	34.58	6	1.11955	1.16959	1.17901	1.16c	0.970117	1.00975	0.973276	0.98d	1.25946	1.28837	1.33163	1.29a	1.12917	1.10865	1.16554	1.13c	1.14613	1.12462	1.18972	1.15c	1.02699	0.948346	0.943584	0.97d	1.32032	1.39532	1.12478	1.28ab	1.08403	1.16739	1.18201	1.14c	0.000172704
F1MQ37	F1MQ37;W5PWH2;W5PGT5;W5PGT0;W5NW47;W5NU63;S9XF28;S9X7Y3;Q9BWG0;Q99529;Q7Z7R0;Q7Z406;Q66K75;Q5BKV1;Q27991;P35749;P35580;O14794;O14729;M0QY43;G8JLL9;F8W6L6;F7BV56;F6YX05;F6WCS1;F6WCC5;F6W6G5;F6VSC4;F2Z2U8;F1MYM9;F1MM57;E7ERA5;D3DTS1;B4E3S1;B3KWH4;B2RWP9;B1PS43;A6QLN6	Homo sapiens,Bos taurus,Equus caballus,Camelus ferus,Ovis aries	Uncharacterized protein	MYH9	226.962	5.60498	28.41	2	1.00763	0.962304	0.987343	0.99bcd	1.72299	2.01936	2.80391	2.18a	1.0619	1.12396	1.00998	1.07bc	0.773908	0.89592	0.735233	0.80cd	0.63427	0.798832	0.373936	0.60d	1.05825	0.754613	0.461701	0.76cd	0.985986	0.999239	0.800137	0.93cd	1.64132	1.28357	1.31574	1.41b	3.64765e-05
F1MR22	F1MR22;P85296;G5E6M1;F6PQI6	Bos taurus,Capra hircus	Uncharacterized protein	PIGR	82.5362	7.41553	39.89	3	0.80489	0.668351	0.471088	0.65bc	2.41005	3.50433	3.45656	3.12a	1.07	0.826424	0.834186	0.91bc	0.830863	0.598687	0.546416	0.66bc	1.20378	0.895801	0.913206	1.00b	0.811447	0.771035	0.526456	0.70bc	0.667166	0.484738	0.422872	0.52c	0.729558	0.624141	0.510781	0.62bc	6.06849e-08
F1MS32	F1MS32;W5QGP4;S9X3X9;Q32KY0;F6XM13	Bos taurus,Equus caballus,Camelus ferus,Ovis aries	Apolipoprotein D	APOD	21.3868	5.04639	13.23	2	0.8772	0.865629	0.952325	0.90de	1.05339	1.15956	1.09805	1.10c	0.746487	0.671425	0.691629	0.70f	0.997028	0.987375	1.03261	1.01cd	2.21565	2.37432	2.03939	2.21a	1.0772	1.17829	0.846844	1.03cd	1.5399	1.401	1.49503	1.48b	0.87443	0.734116	0.743088	0.78ef	1.07471e-11
F1MS38	F1MS38;W5P5W6;S9WQ78;Q92597;Q597H1;Q53EU7;Q3SYX0;F6SVQ9;E5RIV1;E5RIR1;E5RIM2;E5RGM5;E5RG99;B3KU62	Homo sapiens,Bos taurus,Equus caballus,Camelus ferus,Ovis aries	Protein NDRG1	NDRG1	41.6302	5.49072	11.98	3	1.01168	1.56212	1.48274	1.35	0.744408	1.25182	1.22623	1.07	1.58444	1.49482	1.72046	1.6	1.17282	0.658814	0.711135	0.85	2.28348	1.18058	1.0629	1.51	0.812849	2.34941	2.51595	1.89	1.02527	0.518663	0.593151	0.71	1.20377	0.728378	0.551666	0.83	0.139826
F1MSJ9	F1MSJ9;W5Q8C0;W5PRW5;W5PMX7;W5P0H9;W5NYH7;W5NYH6;W5NRF5;S9YYD1;S9X2Q8;S9WNW8;S9WEY9;S9W9V9;Q96DA2;Q96AX2;Q6MZX6;Q6MZH2;Q6IQ22;Q53GC2;Q2TBH7;Q29RR0;Q1RMQ7;Q17QU4;Q15771;Q14964;P61018;P20338;M0R1E0;M0R0X1;J3QSF4;H0YDK7;G3X7D3;F7DIV5;F7CH38;F6XUT5;F6VAP5;F6TI68;F6THG1;F6S7B6;F1MX39;F1MKI2;F1MCK4;E9PS06;E9PRF7;E9PNB9;E9PMJ1;E9PJQ5;E9PI18;E1BLD5;C9JB90;B7Z4X1;B7Z3L0;A8MZI4;A8MUU7;A8MTC6;A8MSP2;A6QPX8;…	Homo sapiens,Bos taurus,Equus caballus,Camelus ferus,Ovis aries	Uncharacterized protein	RAB35	22.9968	8.29443	56.22	9	1.70899	1.69031	1.74803	1.72a	1.19698	1.11066	1.17689	1.16bc	1.35913	1.29634	1.24775	1.30b	1.28625	1.24958	1.242	1.26bc	1.06295	1.08591	1.02558	1.06cd	0.993049	0.939221	1.57248	1.17bc	0.927848	0.883012	0.963714	0.92de	0.711663	0.897792	0.806819	0.81e	2.50995e-11
F1MT25	F1MT25;C9JT62;C9JHS7;C9JK79;C9JHZ8;C9JES8;C9JZI8;C9J5E5;C9JIZ1;Q2YDE6;Q2HJC8; Q00341;B2R5V9;F7BB45;Q96CF6;S9X4N3;W5Q8Y5	Homo sapiens,Bos taurus,Equus caballus,Camelus ferus,Ovis aries	Uncharacterized protein	HDLBP	139.5	8.26514	3.34	3	0.955589	0.876257	0.930361	0.92de	0.83325	0.896182	0.857427	0.86e	1.33654	1.39849	1.36083	1.37c	0.891117	0.919455	0.908295	0.91de	1.71718	1.67017	1.86901	1.75a	1.21834	0.859013	0.88137	0.99de	1.04981	1.03834	1.02399	1.04d	1.58757	1.42984	1.72949	1.58ab	2.34992e-08
F1MTJ9	F1MTJ9;A0JND6;P84466	Bos taurus	Lanosterol synthase	LSS	83.1642	6.82959	30.74	5	2.15665	2.4219	2.52371	2.37a	1.24203	1.3177	1.2507	1.27c	0.963835	1.02065	0.938369	0.97d	1.4202	1.499	1.63576	1.52b	0.870942	0.873273	0.655164	0.80de	1.01106	0.982196	0.726086	0.91d	0.661862	0.765738	0.528628	0.65ef	0.624826	0.665708	0.458096	0.58f	8.51561e-11
F1MUB9	F1MUB9;W5PG90;Q08DU0	Bos taurus,Ovis aries	Uncharacterized protein	PRSS8	36.6713	6.62451	14.87	4	1.21941	1.1527	1.21832	1.20cd	0.978417	0.791557	0.831521	0.87e	1.28165	1.41916	1.79138	1.50ab	1.54333	1.26004	1.45534	1.42abc	1.51745	1.65488	1.71952	1.63a	1.35729	1.13693	1.09991	1.20cd	0.686646	1.0687	0.762319	0.84e	1.10165	0.679256	1.00676	0.93de	0.000148444
F1MUP9	F1MUP9;W5P363;S9XCW4;K7ESA3;K7ER81;K7ENX2;K7EM19;K7EJM4;F6XC16;B3KUF8;B0AZP7	Homo sapiens,Bos taurus,Equus caballus,Camelus ferus,Ovis aries	Uncharacterized protein	VAT1	42.813	6.44287	36.82	3	1.58288	1.53343	1.65649	1.59b	1.18134	1.16692	1.15157	1.17c	1.75588	1.93368	1.95366	1.88a	0.930798	1.00445	1.06618	1.00cd	1.52153	1.45028	1.63859	1.54b	0.915961	1.3409	0.969231	1.08cd	1.04623	0.874705	0.932151	0.95d	0.603239	0.488653	0.546224	0.55e	4.25178e-09
F1MWQ2	F1MWQ2;W5QBI9;Q3SWX7;I6X9I8	Bos taurus,Ovis aries	Annexin A3	ANXA3	36.1187	6.59521	30.03	6	1.01465	0.976425	1.05816	1.02bc	2.73022	2.30501	1.90089	2.31a	0.910254	0.855399	0.848764	0.87bc	0.887606	1.10514	1.01776	1.00bc	0.942124	0.706683	0.682132	0.78bc	0.470111	1.51467	1.23942	1.07b	0.605196	0.563456	0.678725	0.62c	0.611176	0.728973	0.719678	0.69bc	2.04179e-05
F1MX05	F1MX05;Q8NBX0;Q3T067	Homo sapiens,Bos taurus	Saccharopine dehydrogenase-like oxidoreductase	SCCPDH	47.2854	8.92432	25.87	7	2.08984	2.27843	2.08497	2.15a	1.11028	1.15659	1.04412	1.10d	1.36618	1.41505	1.32295	1.37c	1.17578	1.13784	1.22168	1.18d	1.88617	2.02674	2.0139	1.98b	0.567451	0.692212	0.774476	0.68e	0.617308	0.547988	0.492418	0.55e	0.595409	0.572142	0.551709	0.57e	2.52557e-14
F1MXE4	F1MXE4;W5PNT5;Q3T0B2;Q15008;L7MS26;K9K440;H7C531;F6WGT1; E9PHI9;C9IZE4;B3KT66	Homo sapiens,Bos taurus,Equus caballus,Ovis aries	26S proteasome non-ATPase regulatory subunit 6	PSMD6	45.5623	5.61768	6.17	2	1.02302	0.882296	0.976306	0.96c	1.04038	1.10682	1.11213	1.09bc	1.10903	1.0501	1.23508	1.13bc	1.48255	1.55906	1.36756	1.47a	0.88397	1.06877	1.16699	1.04c	1.01224	0.875477	0.9741	0.95c	0.891998	1.14376	1.35629	1.13bc	1.24829	1.33055	1.2194	1.27b	0.00205454
F1MY58	F1MY58;Q0P5B5	Bos taurus	Uncharacterized protein	TOM1L1	52.6527	5.23682	8.88	4	1.65386	1.51805	1.5652	1.58a	1.3666	1.25809	1.38371	1.34b	1.4723	1.75145	1.30756	1.51ab	1.33346	1.29364	1.3138	1.31b	1.35021	1.41079	1.20477	1.32b	0.792558	0.617711	0.875509	0.76c	1.06484	0.773472	0.938512	0.93c	0.635576	0.783972	0.798665	0.74c	8.61826e-07
F1MYJ9	F1MYJ9;W5PQV6;W5PQV5;O95164	Homo sapiens,Bos taurus,Ovis aries	Ubiquitin-like protein 3	UBL3	13.3368	8.32373	39.32	4	1.56719	1.40999	1.66495	1.55a	0.886259	0.917207	0.875954	0.89d	1.51492	1.47428	1.54743	1.51ab	1.29847	1.29117	1.32567	1.31c	0.645865	0.759663	0.779902	0.73e	0.94967	0.920032	1.13268	1.00d	1.41608	1.46736	1.26897	1.38bc	0.955547	0.910896	0.857006	0.91d	7.28664e-10
F1MYW7	F1MYW7;W5NS07;S9WFA9;Q8TCT9;Q2KIZ2;F7E2U5;F7DY53	Homo sapiens,Bos taurus,Equus caballus,Camelus ferus,Ovis aries	Uncharacterized protein	HM13	41.5256	6.22705	5.84	2	0.883303	0.993922	1.08567	0.99bc	1.20073	1.11146	1.16832	1.16b	0.678646	0.90318	0.873811	0.82c	0.833032	0.895604	0.96288	0.90bc	0.6015	0.926496	0.839529	0.79c	0.7146	0.733756	0.727486	0.73c	0.689618	0.845734	0.816586	0.78c	3.08513	2.26209	2.51473	2.62a	2.8743e-08
F1MYX5	F1MYX5;W5PDD0;W5PDC8;V9HWJ7;U3KQI3;S9XGY8;S9WTP4;Q5TBN3;Q59GX5;Q53GY0;Q53FI1;Q3ZC00;Q2KJ75;P13797;P13796;K9KEC7;F7AGA5;F6WA57; F1MSB7;C9JAM8;B7Z6M1;B4DUA0;B4DPW9;B4DGB4;B3KUI1;A7E3Q8	Homo sapiens,Bos taurus,Equus caballus,Camelus ferus,Ovis aries	Uncharacterized protein	LCP1	70.0677	5.2876	15.95	9	1.3192	1.27225	1.33862	1.31b	1.78684	2.08116	2.01647	1.96a	0.838524	0.845824	0.881166	0.86d	0.836326	0.833506	0.882423	0.85d	1.0161	0.91755	0.788672	0.91cd	1.10084	0.997945	1.02348	1.04c	0.95715	0.983366	0.86392	0.93cd	0.913815	0.875928	0.834901	0.87d	2.68967e-10
F1N036	F1N036;W5NVV6;Q27968	Bos taurus,Ovis aries	DnaJ homolog subfamily C member 3	DNAJC3	57.6952	5.8335	15.48	3	1.00571	1.07893	1.17721	1.09bc	1.20377	1.545	1.48258	1.41ab	1.25619	1.58256	1.51077	1.45a	1.18285	1.28261	1.37435	1.28ab	1.16925	1.56754	1.48746	1.41ab	0.811917	0.904759	0.850191	0.86cd	1.74602	0.996822	1.14219	1.30ab	0.82401	0.61477	0.515507	0.65d	0.00212977
F1N0R8	F1N0R8;W5PBW1;Q0VCW4	Bos taurus,Ovis aries	L-serine dehydratase/L-threonine deaminase	SDS	34.447	7.37158	10.4	2	1.28901	1.32008	1.34939	1.32bc	1.78569	2.28694	1.57016	1.88a	1.05282	1.28431	1.05368	1.13c	1.48873	1.36549	1.6522	1.50b	0.747129	0.759512	0.802243	0.77d	1.46575	1.0236	1.66835	1.39bc	0.756322	0.713962	0.851238	0.77d	0.656971	0.451105	0.642353	0.58d	4.03144e-06
F1N272	F1N272;W5QGV3;S9YCW4;H7C1P5;H0Y4Z2;F6SII0; F1MRN7;B3KU47	Homo sapiens,Bos taurus,Equus caballus,Camelus ferus,Ovis aries	Uncharacterized protein	ATP13A4	133.784	7.50342	18.13	8	2.27321	2.13261	2.19747	2.20a	1.70795	1.59647	1.61467	1.64b	0.969509	0.988594	0.940395	0.97d	1.39533	1.27459	1.5044	1.39c	0.593079	0.887074	0.874381	0.78ef	0.708388	0.858317	0.859071	0.81e	0.684895	0.755389	0.700239	0.71ef	0.635883	0.607332	0.665838	0.64f	5.80741e-12
F1N293	F1N293;Q8NE01	Homo sapiens,Bos taurus	Uncharacterized protein	CNNM3	77.0393	5.46533	6.56	4	1.54977	1.65162	1.65259	1.62a	1.04098	1.02157	1.21468	1.09d	1.70619	1.49704	1.42602	1.54ab	1.43149	1.37227	1.32904	1.38bc	0.850269	0.984222	1.16968	1.00d	1.02997	1.31306	1.21884	1.19cd	1.032	1.20349	0.823946	1.02d	0.798437	0.572816	0.534733	0.64e	5.23812e-06
F1N2B5	F1N2B5;Q5EA54;Q58DQ6;Q3T0F0;Q08DL0	Bos taurus	Uncharacterized protein	SLC3A2	55.4449	6.97607	15.1	5	1.86215	1.60431	1.918	1.79a	1.63534	1.37785	1.63302	1.55b	1.28256	1.17657	1.33789	1.27c	1.11077	1.24399	1.15138	1.17c	1.20585	1.32564	1.23403	1.26c	0.823173	0.948056	0.821888	0.86d	0.703081	0.896225	0.807395	0.80d	0.84299	0.859535	0.685168	0.80d	6.60921e-08
F1N3J3	F1N3J3;W5PGR9;S9WJC1;Q53G64;Q4JM47;Q3ZC20;O95994;H7C3Z9;F6ZUT4; C9J3E2;B5MC07;B2R7D7	Homo sapiens,Bos taurus,Equus caballus,Camelus ferus,Ovis aries	Uncharacterized protein	AGR2	19.9246	8.79248	19.43	2	1.1146	1.0057	1.16513	1.10c	1.27354	1.55802	1.42842	1.42ab	1.14095	1.03709	1.13037	1.10c	1.54825	1.36893	1.49471	1.47a	1.00775	0.691281	0.960594	0.89d	1.47677	1.45204	1.35084	1.43ab	0.974864	0.96093	1.05063	1.00cd	1.01162	1.14396	0.93992	1.03cd	1.57171e-05
F1N4W5	F1N4W5;S9XD85;Q6VE48;G3MWX4;F6K7J2;F6K7J0;F6K7I9;F6K7I8;F6K7I7; F1N4W4;A6QNU3	Bos taurus,Camelus ferus	Membrane cofactor protein	CD46	39.9175	7.06396	13.62	2	2.18831	2.30279	2.22737	2.24b	1.14618	1.1434	1.15466	1.15c	2.5576	2.58324	2.53067	2.56a	0.6616	0.706775	0.745349	0.70ef	0.717724	0.886632	0.822929	0.81d	0.762066	0.766342	0.836372	0.79de	0.631994	0.537654	0.598918	0.59g	0.663846	0.580803	0.652647	0.63fg	5.51573e-18
F1N647	F1N647;Q71SP7	Bos taurus	Fatty acid synthase	FASN	274.092	6.45557	22.05	19	1.38911	1.44785	1.4549	1.43c	1.86986	1.83158	1.96689	1.89a	0.951904	1.02278	1.0551	1.01d	1.79413	1.90318	1.80157	1.83ab	0.788684	0.815207	0.791009	0.80e	0.968113	0.972492	0.86507	0.94d	0.682391	0.704306	0.665311	0.68f	0.543365	0.555809	0.504494	0.53g	4.21857e-16
F1N6D4	F1N6D4;Q27960;O97704;F7A6B5;A7YY70	Bos taurus,Equus caballus,Ovis aries	Sodium-dependent phosphate transport protein 2B	SLC34A2	75.7986	7.45947	29	11	2.42658	2.42998	2.38015	2.41a	1.31104	1.33814	1.3997	1.35c	1.67092	1.72832	1.66425	1.69b	1.44702	1.34602	1.37841	1.39c	0.432029	0.53665	0.524071	0.50e	0.626656	0.66062	0.578497	0.62d	0.551167	0.520963	0.531978	0.53e	0.525618	0.507881	0.470707	0.50e	1.02367e-18
F1N726	F1N726;W5PSD8;Q8N1A3;Q68D34;Q0IIA4;P55259; B7Z1G2;B2R5R0	Homo sapiens,Bos taurus,Ovis aries	Uncharacterized protein	GP2	59.2105	4.81787	40.26	19	0.854561	0.901116	0.905418	0.89b	3.62353	3.41044	3.33613	3.46a	0.589762	0.658816	0.630126	0.63de	0.770164	0.843423	0.795335	0.80bc	0.641171	0.828138	0.690498	0.72cd	0.693884	0.755295	0.759795	0.74cd	0.636758	0.636252	0.642497	0.64d	0.479201	0.534012	0.545933	0.52e	4.52464e-17
F1N7H5	F1N7H5;W5PSB5;T0NMY6;Q9Y5P6;Q2YDJ9;F6VTV5	Homo sapiens,Bos taurus,Equus caballus,Camelus ferus,Ovis aries	Mannose-1-phosphate guanyltransferase beta	GMPPB	39.7705	6.31592	9.17	3	0.888543	0.796071	0.814228	0.83de	1.6054	1.49672	1.25917	1.45abc	0.661061	0.680749	0.86251	0.73e	0.746999	0.63328	0.800028	0.73e	0.490619	0.569618	0.657564	0.57e	1.90817	2.13214	1.34409	1.79a	0.953822	0.993129	1.48442	1.14cd	1.66841	1.60896	1.56534	1.61ab	7.85524e-08
F5GYN4	F5GYN4;W5P223;S9YHK7;Q96FW1;Q659F9;Q3T0Y1;J3KR44;F6YLB4;F5H6Q1;F5H3F0; F5GYJ8;B4E053;B4DPD5;B3KUV5	Homo sapiens,Bos taurus,Equus caballus,Camelus ferus,Ovis aries	Ubiquitin thioesterase OTUB1	OTUB1	28.033	5.2876	16.6	3	1.31237	1.51943	1.25865	1.36b	0.909994	0.87807	1.03561	0.94d	0.882543	0.871828	1.11178	0.96d	1.05801	1.12168	1.42838	1.20bc	1.08753	1.08167	1.05085	1.07cd	2.00459	2.05123	1.71025	1.92a	1.34326	0.977578	1.03653	1.12cd	1.13462	1.1333	1.09872	1.12cd	5.00937e-06
F5GZD9	F5GZD9;W5QEH1;S9W6K1;Q9GMB7;Q9GK30;Q53XY9;P58073;P12272;F7CTF0;F5H485	Homo sapiens,Bos taurus,Equus caballus,Camelus ferus,Ovis aries	Parathyroid hormone-related protein	PTHLH	19.5303	10.1108	15.7	3	0.811837	0.891546	0.67529	0.79c	0.698953	0.731778	0.767426	0.73c	0.821368	0.861182	0.762051	0.81c	1.27737	1.23714	1.08251	1.20b	0.833615	0.871922	0.779699	0.83c	1.1142	1.01882	1.20898	1.11b	1.02492	1.01944	1.38822	1.14b	2.38045	2.22949	2.45067	2.35a	2.15187e-10
F5H1S8	F5H1S8;W5PTS8;T0NPF7;Q14165;H0YG07;F6Z049; F5GX14;A6H797	Homo sapiens,Bos taurus,Equus caballus,Camelus ferus,Ovis aries	Malectin	MLEC	16.7186	5.56689	19.86	3	1.11195	1.16651	1.14041	1.14cd	1.24463	1.25203	1.207	1.23c	0.982148	0.920352	0.980948	0.96def	1.60896	1.34053	1.52366	1.49ab	0.931552	0.899564	0.80418	0.88ef	0.844149	0.923736	1.34862	1.04cde	0.672291	1.06497	0.617441	0.78f	1.73772	1.70726	1.65477	1.70a	2.74485e-07
F5H7N9	F5H7N9;Q08431;H0YKS8; F5GZN3;B4E396;B3KTQ2	Homo sapiens	Lactadherin	MFGE8	42.425	7.81104	70.98	20	0.65189	0.653745	0.61494	0.64c	0.529931	0.540007	0.511472	0.53d	0.629782	0.664264	0.61086	0.63c	0.640528	0.630027	0.635287	0.64c	0.777051	0.729369	0.765874	0.76b	0.765626	0.797427	0.702671	0.76b	0.648998	0.592227	0.601043	0.61cd	4.00522	4.06423	4.2961	4.12a	1.32831e-19
F5H826	F5H826;W5PKC2;S9YM86;Q5JPE7;Q1LZN2;Q15155P69849;J3KN36; F1MF76	Homo sapiens,Bos taurus,Camelus ferus,Ovis aries	Nodal modulator 3	NOMO3	121.943	5.69385	4.18	4	0.721151	1.10502	0.804975	0.88c	0.963378	0.837565	0.885362	0.90c	0.944133	0.941575	0.916246	0.93c	0.970797	1.05542	1.18223	1.07c	0.773672	0.914345	0.952355	0.88c	0.851502	0.994623	0.977528	0.94c	1.90721	1.40073	1.56243	1.62b	1.95964	1.81215	1.98264	1.92a	3.89772e-07
F6PNU9	F6PNU9;W5P8B2;S9WDJ9;Q6FH17;Q5U025;P36406;F6UAM5; F2Z4H6;A8K9U9	Homo sapiens,Bos taurus,Equus caballus,Camelus ferus,Ovis aries	Uncharacterized protein	ARF6	20.2035	8.96826	18.29	3	0.985704	1.05351	0.939484	0.99de	0.833333	0.841541	0.841127	0.84f	1.24033	1.20607	1.27508	1.24c	0.902967	0.978182	0.996307	0.96e	1.33325	1.3679	1.37843	1.36b	0.988112	1.00006	0.960937	0.98de	1.80968	1.75366	1.69754	1.75a	0.949271	1.17093	1.11404	1.08d	9.97427e-11
F6PR82	F6PR82;F6SAH3;B3KV64	Homo sapiens,Equus caballus	Uncharacterized protein	ACSL1	77.9853	7.37158	46.13	12	0.755349	0.740698	0.780122	0.76bc	0.604349	0.620364	0.605985	0.61c	0.841328	0.806741	0.837597	0.83b	0.707396	0.76015	0.788126	0.75bc	0.804257	0.8256	0.777129	0.80b	0.676822	0.780525	0.788793	0.75bc	4.93874	4.40684	4.4609	4.60a	0.51867	0.675121	0.623037	0.61c	3.95674e-16
F6Q5L6	F6Q5L6	Equus caballus	P2X purinoceptor	P2RX7	65.9229	8.27979	11.19	5	0.546425	0.455167	0.617126	0.54c	0.666555	0.763587	0.891637	0.77c	0.935641	0.896289	0.961349	0.93bc	0.639276	0.739052	0.796422	0.72c	0.953184	1.00587	1.03057	1.00bc	1.453	1.54023	1.17449	1.39b	4.65553	3.28196	2.95237	3.63a	0.583021	0.662137	0.831384	0.69c	2.21682e-07
F6Q6E8	F6Q6E8;K9KCT1;I6LHT1	Equus caballus	Uncharacterized protein	ABCG2	73.0049	8.67529	28.72	10	0.475157	0.597327	0.568869	0.55b	0.438415	0.468574	0.461554	0.46b	0.536291	0.646384	0.660072	0.62b	0.427874	0.624982	0.615831	0.56b	0.550965	0.718293	0.625982	0.63b	0.562484	0.717334	0.581257	0.62b	6.16974	5.08418	5.92359	5.72a	0.320539	0.466421	0.387174	0.39b	9.20407e-14
F6Q9R1	F6Q9R1;K9KAB0	Equus caballus	Perilipin-2	PLIN2	45.7303	6.93213	61.81	13	0.734949	0.734022	0.7686	0.75b	0.568339	0.562376	0.558747	0.56e	0.708612	0.68356	0.732237	0.71bc	0.652598	0.635582	0.648395	0.65cde	0.833333	0.74432	0.787933	0.79b	0.725305	0.705607	0.65048	0.69bcd	4.74048	4.89074	4.9945	4.88a	0.700592	0.613106	0.612509	0.64de	1.80563e-21
F6QIK1	F6QIK1;S9WDA4;S9W6H3;Q9NP90;Q0VCB4;Q08DW1;P51151;F6YFC3	Homo sapiens,Bos taurus,Equus caballus,Camelus ferus	Ras-related protein Rab-9A-like protein	RAB9A	22.7962	5.46533	23.38	4	1.24042	1.11658	1.38409	1.25b	0.965348	0.868044	0.949222	0.93c	1.0799	0.987887	1.12894	1.07bc	1.07102	1.13502	1.34543	1.18bc	1.0711	1.12354	1.38627	1.19bc	1.81006	1.81469	1.1778	1.60a	0.967264	1.12648	1.13351	1.08bc	1.1084	0.975756	1.19984	1.09bc	3.46084e-05
F6QTV4	F6QTV4;S9WV56;Q9UL26;F1MHP4;A5PJP3	Homo sapiens,Bos taurus,Equus caballus,Camelus ferus	Uncharacterized protein	RAB22A	21.7401	7.79639	39.69	6	1.08106	1.21109	1.22492	1.17d	0.79441	0.961628	0.955038	0.90ef	1.28216	1.3408	1.38524	1.34c	0.8701	0.966214	0.979591	0.94ef	1.55343	1.58345	1.78089	1.64ab	1.10994	0.902792	0.956246	0.99e	1.78561	1.58188	1.63921	1.67a	0.925985	0.77791	0.746623	0.82f	2.89427e-08
F6R3I5	F6R3I5;Q3ZCL0; D6PX64	Bos taurus,Ovis aries	Uncharacterized protein	CRISP3	27.1258	7.94287	7.44	2	0.986808	1.1658	1.12333	1.09b	0.709986	0.86935	0.748573	0.78c	1.05262	1.11542	1.15279	1.11b	3.71358	4.41704	4.44454	4.19a	0.510367	0.449782	0.461355	0.47d	0.821402	0.495468	0.615288	0.64cd	0.644887	0.541551	0.537496	0.57cd	0.688336	0.48889	0.458943	0.55cd	1.24014e-12
F6RC46	F6RC46;S4R3R5;S4R3D9;S4R374;Q9BUJ8;Q59F10;Q0V8E9;P43353	Homo sapiens,Bos taurus	Aldehyde dehydrogenase	ALDH3B2	51.7126	8.11865	25.11	9	2.32914	2.56511	2.75094	2.55a	1.02783	1.06435	1.02159	1.04c	0.958299	0.794189	0.820135	0.86de	1.33371	1.23629	1.36149	1.31b	0.98729	1.02233	0.861018	0.96cd	0.895442	1.00305	1.04265	0.98cd	1.07567	0.973397	0.934572	0.99cd	0.809989	0.750532	0.692339	0.75e	2.27838e-11
F6RFZ7	F6RFZ7;W5QIZ7;W5QIZ6;W5NYN6;S9YSD1;S9XYV0;Q6IG14;Q6IAX4;Q2NKQ5;Q1LZ76;Q16799;Q08D83;O95197;G8JKY8;G3X7U3;G3MZ35;G3MWW1;F6X8N4; F5H617;E1BP30;B7Z8W8;B7Z4M1;B7Z4K5;B7Z3E3;B7Z361;A8MT72;A8K3B9	Homo sapiens,Bos taurus,Equus caballus,Camelus ferus,Ovis aries	Reticulon		21.2749	9.18799	10	2	1.08513	1.08025	1.071	1.08bc	1.2786	1.21296	1.22358	1.24b	0.854843	0.842087	0.91634	0.87c	1.0615	0.936255	1.04206	1.01bc	0.919783	0.653156	0.829268	0.80c	1.64597	2.7692	2.06657	2.16a	0.817998	0.83652	0.854562	0.84c	1.22544	1.35212	1.30995	1.30b	0.000105125
F6RL66	F6RL66	Equus caballus	Uncharacterized protein	SLC39A8	42.6847	5.75732	6.68	2	0.864699	0.909409	0.947576	0.91c	0.919814	0.883626	0.982499	0.93c	0.758392	0.67922	0.841548	0.76c	0.550411	0.742292	0.64064	0.64c	0.854642	0.775006	1.2565	0.96c	0.6828	0.615126	0.721701	0.67c	3.59245	4.16965	2.89579	3.55a	0.999846	0.610145	0.657272	0.76c	1.48522e-08
F6RM73	F6RM73;P83704	Equus caballus	Apolipoprotein A-II	APOA2	11.282	8.44092	29	3	1.0574	1.10166	0.992789	1.05b	0.838901	0.714491	0.645828	0.73b	0.975966	1.15568	0.985428	1.04b	0.831574	0.754878	0.802065	0.80b	0.855744	0.551509	0.58898	0.67b	1.10317	0.374617	0.809896	0.76b	3.50795	4.97838	5.14449	4.54a	0.756981	0.226415	0.473729	0.49b	2.08465e-08
F6RMG6	F6RMG6;W5PDD1;O95294;F6SGM0; B4DG06	Homo sapiens,Equus caballus,Ovis aries	Uncharacterized protein	RASAL1	90.6206	6.55127	5.4	2	0.502868	0.384129	0.723598	0.54c	0.309734	0.266249	0.558791	0.38c	0.459666	0.357078	0.745396	0.52c	0.497545	0.359497	0.860333	0.57c	0.286811	0.140973	0.601784	0.34c	0.580889	0.592638	0.993749	0.72c	3.06265	3.29377	2.48504	2.95a	3.36152	3.54634	1.89287	2.93ab	4.86836e-07
F6RMR1	F6RMR1;W5PED6;S9WL83;Q12913;K9KG28; F1MM04	Homo sapiens,Bos taurus,Equus caballus,Camelus ferus,Ovis aries	Uncharacterized protein	PTPRJ	125.318	5.59229	2.65	3	1.19722	1.43318	1.15953	1.26abc	1.0151	0.990516	0.98774	1.00d	1.26297	1.32144	1.47903	1.35ab	1.06751	1.22785	1.03435	1.11cd	1.46125	1.39221	1.50178	1.45ab	0.945948	0.904187	1.21593	1.02cd	1.24106	1.46717	1.70277	1.47a	1.02624	0.916572	0.734147	0.89d	0.000175927
F6RQM5	F6RQM5;W5QFN0;W5NRQ3;T0NPH1;S9Y6Q7;S9XFG4;R4GNB9;R4GMV1;Q96F44;Q7KYR6;Q6AZZ1;Q59F79;Q53FK5;Q53FI5;O00481;O00478;F6V286; E1BQ22;D0FY33;C9JZT5;B4DVK4;B4DQ62;A8K6Q7	Homo sapiens,Bos taurus,Equus caballus,Camelus ferus,Ovis aries	Uncharacterized protein	BTN1A1	58.6344	5.43994	41.95	10	0.693668	0.683253	0.715837	0.70bc	0.511074	0.53448	0.523526	0.52e	0.709084	0.665352	0.718311	0.70bc	0.659671	0.649945	0.677863	0.66cd	0.766309	0.744656	0.776326	0.76bc	0.837078	0.784158	0.769964	0.80b	4.83413	5.16635	4.95623	4.99a	0.585348	0.552572	0.538077	0.56de	1.50999e-20
F6RUZ6	F6RUZ6;O97641	Equus caballus	Fibrinogen alpha chain	FGA	87.7218	6.0874	5.91	2	0.65362	0.740735	0.928579	0.77c	0.573175	0.770201	0.63729	0.66c	0.924532	1.008	1.14147	1.02bc	3.77778	3.22362	2.024	3.01a	0.890921	0.835189	1.23126	0.99bc	0.648376	1.07143	0.821952	0.85bc	1.7482	0.923204	1.72656	1.47b	0.531135	0.54886	0.704905	0.59c	4.005e-05
F6RZ27	F6RZ27	Equus caballus	Uncharacterized protein	APOA4	43.2257	5.70654	60.89	20	0.710207	0.783353	0.784718	0.76b	0.546989	0.653451	0.696338	0.63b	0.784389	0.787857	0.796265	0.79b	0.593039	0.643572	0.694645	0.64b	0.755844	0.827087	0.78741	0.79b	0.78373	0.7774	0.75256	0.77b	4.83067	4.22977	4.05701	4.37a	0.619454	0.68382	0.704409	0.67b	8.43117e-14
F6S9R7	F6S9R7;Q9TRL7;Q9TRL6;K9KB98	Bos taurus,Equus caballus	Annexin A4	ANXA4	36.0443	5.92236	45.17	3	0.822641	0.76285	0.769316	0.78d	0.664573	0.700923	0.718749	0.69d	0.924577	0.947761	0.934798	0.94cd	1.08005	0.881874	0.883758	0.95c	0.94605	0.926129	1.08541	0.99bc	1.11275	1.14313	1.14305	1.13b	1.30776	1.03415	1.03705	1.13b	2.80844	2.70768	2.54411	2.69a	1.7387e-12
F6SQY2	F6SQY2;W5PNG6;W5P5H0;S9X6U1;Q9TR30;Q9TR28;P13184;P07470	Bos taurus,Equus caballus,Camelus ferus,Ovis aries	Uncharacterized protein	COX7A2	8.50763	10.0815	30.26	2	1.32316	1.17043	1.24011	1.24c	1.71211	1.89035	1.84712	1.82a	0.860604	0.945751	0.913705	0.91de	1.23024	1.20802	1.29134	1.24c	0.922019	0.933407	0.980744	0.95d	1.42569	1.48823	1.42784	1.45b	1.07116	0.852193	0.817172	0.91de	0.840135	0.802085	0.79247	0.81e	4.66479e-10
F6T479	F6T479;W5Q416;W5Q3F9;S9WFA0;Q06278;M1ZMP4;M1ZMK5;K9K2R1;K7ELN9;G3MWP9;F7DHC8;F7DBR0;F7CE68;F6W7K2;F6W6W9;F6VTJ8;F6UM37; F6S9D5;E1BL62;C9J244;B4DVF1;B4DNI5	Homo sapiens,Bos taurus,Equus caballus,Camelus ferus,Ovis aries	Uncharacterized protein		144.965	7.1665	39.32	13	0.793914	0.723421	0.710412	0.74c	0.601837	0.660981	0.621826	0.63de	0.88529	0.777836	0.827924	0.83c	0.792222	0.703444	0.722645	0.74cd	1.07205	1.19771	1.06636	1.11b	0.846648	0.792892	0.729221	0.79c	3.52363	3.73359	3.61601	3.62a	0.689001	0.574611	0.603558	0.62e	3.88054e-18
F6TAH8	F6TAH8;W5PV41; E1BGX8	Bos taurus,Equus caballus,Ovis aries	Uncharacterized protein	HHIPL2	83.0528	9.36377	3.78	2	1.02061	0.899382	1.12922	1.02d	0.67834	0.89599	0.742045	0.77e	0.555106	0.748023	0.61307	0.64e	1.58684	1.62216	1.75905	1.66c	0.667623	0.838258	0.758993	0.75e	2.2927	1.79386	2.17388	2.09b	2.60248	2.51387	2.26863	2.46a	0.627159	0.622533	0.560937	0.60e	1.59754e-10
F6THP3	F6THP3	Equus caballus	Uncharacterized protein	FGFBP1	12.1593	9.14404	59.81	6	0.859819	1.05177	0.811877	0.91c	0.673347	0.803818	0.766651	0.75c	0.844146	0.760572	0.859257	0.82c	0.846722	0.620734	0.714537	0.73c	1.09675	0.8113	1.03113	0.98c	0.941245	0.768835	0.793801	0.83c	2.77277	4.40496	3.70457	3.63a	0.896602	0.72517	0.779535	0.80c	1.12648e-07
F6U0H9	F6U0H9;Q7Z2Y2	Homo sapiens,Equus caballus	Uncharacterized protein	ACO1	94.1485	7.21045	15.94	2	0.848281	0.753138	0.77023	0.79c	0.691651	0.603914	0.646279	0.65c	0.744964	0.614575	0.637058	0.66c	0.835327	0.76136	0.733262	0.78c	0.801373	0.66987	0.587137	0.69c	2.80955	4.23396	3.24377	3.43a	1.53114	1.77758	1.43028	1.58b	1.23845	0.988154	1.66984	1.30b	5.69768e-07
F6U686	F6U686;W5QCH8;T0MHP8;Q9Y639;Q9Y499;Q9UFM8;Q0VD06;H7BXJ1; F6RM11;F5GZD0	Homo sapiens,Bos taurus,Equus caballus,Camelus ferus,Ovis aries	Uncharacterized protein	NPTN	41.5979	7.72314	9.78	3	0.588701	0.552359	0.537827	0.56cde	0.363973	0.416998	0.456079	0.41e	0.976741	1.02623	1.03884	1.01c	0.534982	0.549348	0.535876	0.54de	2.2636	2.07132	2.40617	2.25b	0.730614	0.944887	0.891363	0.86cde	3.84521	3.50736	2.4439	3.27a	0.849313	0.961786	0.94733	0.92cd	1.71705e-08
F6U904	F6U904;Q2KIK7;G3MYL0	Bos taurus,Equus caballus	Uncharacterized protein	CD36	52.7545	8.88037	14.83	3	0.692296	0.773096	0.772603	0.75d	0.721421	0.709637	0.718182	0.72d	0.982348	1.09367	1.1095	1.06b	0.614448	0.677126	0.684442	0.66d	0.903113	1.01364	1.10461	1.01bc	0.892813	0.756772	0.885932	0.85cd	3.89835	3.44617	3.34906	3.56a	0.74721	0.727338	0.886904	0.79d	2.30011e-13
F6UI02	F6UI02;W5NSZ7;S9WV29;Q53EY4;Q13636;Q08DC2;G3MZN2	Homo sapiens,Bos taurus,Equus caballus,Camelus ferus,Ovis aries	Uncharacterized protein	RAB31	21.3938	7.06396	13.92	2	1.47782	1.05804	1.62022	1.39	1.00282	1.89606	1.07824	1.33	1.56522	1.07827	1.59675	1.41	1.08332	0.806901	1.2698	1.05	1.08065	0.927035	1.14311	1.05	1.51556	0.671934	1.46779	1.22	0.896058	0.331827	0.849089	0.69	1.00904	1.20893	0.755838	0.99	0.20508
F6UUX5	F6UUX5;W5Q4S3;W5P2J5;T0MFP0;S9WQV5;Q9NY85;Q9BT63;Q96QL0;Q8TBW1;Q862D2;Q49AJ9;P39872;P39023;H7C422;H7C3M2;G5E9G0;F8WCR1; B5MCW2;B4DN06;B3KS36;B1H0W8	Homo sapiens,Bos taurus,Equus caballus,Camelus ferus,Ovis aries	Uncharacterized protein	RPL3	45.9187	10.1987	13.68	6	0.85696	0.799665	0.907628	0.85def	1.22969	1.65894	1.61234	1.50a	1.23697	0.941701	0.962198	1.05cd	1.45591	1.39938	1.63427	1.50ab	1.20924	0.928709	0.868036	1.00cde	0.646267	0.895767	0.757912	0.77ef	0.734566	0.678868	0.663334	0.69f	1.22526	1.40752	1.09293	1.24bc	4.19016e-05
F6VDH6	F6VDH6;S9WML3;Q6ZRM8;Q59GM2;O15484;F6V5B8;E7EV01;B3KSR7	Homo sapiens,Camelus ferus,Equus caballus	Uncharacterized protein	CAPN5	73.0596	7.26904	8.26	2	0.944649	1.28781	0.60972	0.95b	0.69241	0.967861	0.645734	0.77b	0.596147	0.677331	0.340705	0.54b	0.521162	0.943291	0.290638	0.59b	1.46211	1.11675	0.91364	1.16b	0.420757	0.687406	0.238253	0.45b	3.60997	3.16697	6.30708	4.36a	1.08149	0.697497	0.410067	0.73b	6.5972e-05
F6VIZ0	F6VIZ0;S9Y957	Equus caballus,Camelus ferus	Uncharacterized protein	MUC4	227.159	6.15088	15.18	24	0.699196	0.636664	0.648526	0.66c	0.601192	0.569889	0.539272	0.57d	0.732429	0.811688	0.793466	0.78b	0.668927	0.656924	0.681998	0.67c	0.834386	0.826705	0.918073	0.86b	0.777412	0.85382	0.799714	0.81b	4.80099	4.62105	4.63034	4.68a	0.621166	0.579695	0.654376	0.62cd	1.62363e-21
F6VVU1	F6VVU1;W5PRY8;S9XAD6;Q9H8S9;Q7L9L4;Q4W5E0;K9K9H6;H7BZ12;F6YMX5; D6RCK3;B3KSH6	Homo sapiens,Equus caballus,Camelus ferus,Ovis aries	Uncharacterized protein	MOB1A	24.4383	6.94678	10.9	2	0.945216	0.911823	0.884292	0.91d	0.859458	0.914561	0.82931	0.87d	1.25585	1.45934	1.53383	1.42c	0.968527	0.867525	0.957714	0.93d	1.58977	1.41372	1.81075	1.60ab	1.48329	1.3188	1.49265	1.43bc	1.82317	1.6485	1.85435	1.78a	0.667228	0.641312	0.554399	0.62e	9.26039e-09
F6VWX6	F6VWX6;Q9NRJ3; D6RC73;A6YT15;A6N8N9	Homo sapiens,Bos taurus,Equus caballus,Ovis aries	Uncharacterized protein	CCL28	12.1283	9.96436	24.53	2	0.787024	0.906435	0.876071	0.86d	0.623796	0.766348	0.722878	0.70d	0.885157	0.754475	0.812469	0.82d	0.760056	0.715225	0.688187	0.72d	0.971771	1.10118	1.08188	1.05c	0.791599	0.811855	0.882136	0.83d	3.00515	2.50636	2.62589	2.71a	1.52905	1.66851	1.59638	1.60b	6.92996e-12
F6W1N4	F6W1N4;F6W2K5	Equus caballus	Uncharacterized protein	PIGR	82.9521	5.92236	13.65	5	1.01762	1.04171	1.10949	1.06bcd	0.844719	0.859043	0.802847	0.84e	1.07809	1.18555	0.947986	1.07bc	0.836807	0.998726	0.888659	0.91cde	1.06051	1.09457	1.19105	1.12b	0.95054	0.799857	0.850738	0.87d	2.93503	2.58301	3.02515	2.85a	0.986416	1.09718	0.873719	0.99bcde	2.24161e-11
F6W354	F6W354;W5PQ98;Q59FV6;P61158;K9K2D8; F5H3P5;F1N049;B4DXW1;B4DT29	Homo sapiens,Bos taurus,Equus caballus,Ovis aries	Uncharacterized protein	ARP3	45.9244	5.88428	10.17	2	1.07606	1.02669	1.11542	1.07	1.11453	1.26048	1.15349	1.18	1.05757	1.24196	1.02198	1.11	1.12768	1.00534	1.28177	1.14	1.14908	1.36618	1.16187	1.23	1.35902	1.4404	1.26762	1.36	1.03529	1.44921	0.99185	1.16	1.44551	0.905615	1.39366	1.25	0.539352
F6W8L8	F6W8L8	Equus caballus	Uncharacterized protein	CNP	47.5437	8.99756	16.63	3	0.82594	0.839609	0.894578	0.85bc	0.771784	0.757831	0.823438	0.78c	0.867634	0.728529	0.913762	0.84bc	0.755335	0.735143	0.889986	0.79c	0.741053	0.785965	0.656605	0.73c	0.993823	0.767845	1.37362	1.05bc	3.62947	3.69132	2.77142	3.36a	1.11173	1.20748	1.22488	1.18b	8.96106e-10
F6WBB0	F6WBB0;W5PKP3;Q8IWE2;Q6MZV4; E1BFB9;B4E1Z8;B4DL61	Homo sapiens,Bos taurus,Equus caballus,Ovis aries	Uncharacterized protein	FAM114A1	52.7034	4.80518	10.29	4	1.14133	1.13517	1.13008	1.16c	0.969081	0.979982	1.05942	1.15c	1.11505	0.851196	1.03141	1.41ab	1.12301	1.15605	1.24229	1.49a	1.08588	1.00938	1.34501	1.38ab	1.11543	1.35672	1.22755	0.82d	1.90543	2.20822	1.74955	0.59e	1.0384	0.958023	0.92577	1.18c	3.25159e-06
F6WG98	F6WG98;B4E2E9;A5D7H9;Q9UN76;B2R8J1;W5Q695	Homo sapiens,Bos taurus,Equus caballus,Ovis aries	Transporter	SLC6A14	71.88	8.06006	12.99	6	0.748795	0.603383	0.638684	0.66c	0.660626	0.587234	0.629011	0.63c	0.779988	0.634408	0.695456	0.70c	0.663768	0.560295	0.548557	0.59c	0.782975	0.707705	0.679975	0.72c	0.824289	0.812308	1.11995	0.92c	4.33119	5.61115	4.68147	4.87a	0.65634	0.673779	0.767811	0.70c	1.19136e-11
F6XA04	F6XA04;B7ZA86;K9KBC2;K7EM20;W5PRN8;P62258;T0NRY8;K7EIT4;W5NQ22;G9K389;G9K388;B4DJF2;B4DJB0;I3L0W5;I3L3T1;S9WE49;Q3YBA8;B3KT37;P31947;O77642;S9XF84;W5QAA1;F7CIM1	Homo sapiens,Equus caballus,Camelus ferus,Ovis aries	Uncharacterized protein	YWHAE	26.4872	4.86865	60.09	10	0.911094	0.899364	0.889037	0.90e	1.23397	1.24198	1.28491	1.25a	1.1781	1.21775	1.2221	1.21ab	1.05336	1.18065	1.17653	1.14c	1.27961	1.23096	1.22464	1.25ab	1.19627	1.17577	1.22444	1.20ab	1.06895	1.07914	1.052	1.07d	1.04144	1.01623	1.00916	1.02d	1.16517e-08
F6XA25	F6XA25	Equus caballus	Perilipin-3	PLIN3	39.8615	6.37939	15.18	3	0.921335	0.928225	0.644072	0.83cd	0.576447	0.611535	0.451351	0.55d	0.707907	0.83616	0.629595	0.72cd	0.898949	0.807679	0.811319	0.84cd	0.860156	1.52717	1.19084	1.19b	1.00151	0.668212	1.05317	0.91bc	3.56164	3.35694	3.95208	3.62a	0.720045	0.991054	0.992982	0.90bc	1.68041e-10
F6XAB0	F6XAB0	Equus caballus	Synaptosomal-associated protein	SNAP23	23.2774	5.0083	46.45	3	0.608255	0.668461	0.696771	0.66c	0.810995	0.947827	0.661304	0.81bc	0.652572	0.811088	0.637696	0.70c	0.517296	0.676143	0.55793	0.58c	0.910687	0.8555	1.36619	1.04b	0.884772	0.921938	1.45775	1.09b	3.66248	3.1165	3.32533	3.37a	0.549953	0.712917	0.510358	0.59c	2.50333e-11
F6XBQ7	F6XBQ7;F6XGE0	Equus caballus	Uncharacterized protein	CD55	35.7155	7.38623	17.68	5	0.576117	0.594781	0.591877	0.59cd	0.374869	0.488576	0.563896	0.48cd	0.536276	0.597382	0.701871	0.61cd	0.656449	0.563848	0.546862	0.59cd	0.565155	0.550838	0.711111	0.61cd	0.704641	0.716443	0.928169	0.78bc	6.46568	5.58192	5.68654	5.91a	0.332116	0.431524	0.362887	0.38d	5.16222e-15
F6XEP5	F6XEP5;B3KQK1	Homo sapiens,Equus caballus	Uncharacterized protein	NT5E	50.4781	7.13721	35.65	6	0.926055	1.05499	1.02024	1.00bc	0.841449	0.682751	0.780842	0.77c	1.0804	1.79345	0.942737	1.27b	0.803664	0.849501	0.796095	0.82c	1.22163	1.05404	1.37115	1.22b	1.01141	0.872704	0.917483	0.93bc	2.34002	2.46296	2.76052	2.52a	0.80927	1.02488	0.981052	0.94bc	5.73389e-07
F6XRL6	F6XRL6;S9WD53;W5Q354;O60884;Q2HJ94;Q7YRL1;Q58D10;T2DN57;T2DPK5;H3BMW5;K9K346	Homo sapiens,Bos taurus,Equus caballus,Camelus ferus,Ovis aries	Uncharacterized protein	DNAJA2	44.3139	6.7417	18.05	5	1.18424	1.15476	1.06357	1.13bc	1.09457	1.18664	1.06845	1.12c	1.34768	1.15481	1.2869	1.26b	1.15722	1.11638	1.24663	1.17b	1.25355	0.94995	1.08945	1.10c	1.00694	1.03471	1.03475	1.03c	1.54659	1.45629	1.48907	1.50a	0.871175	0.862791	0.800295	0.84d	6.79242e-06
F6XZH4	F6XZH4;D6RFW3; Q969Q5;T0MGB0;Q3T107;Q8WY67;F8W8H5;E1B771;W5P1V9;Q9HAG2	Homo sapiens,Bos taurus,Equus caballus,Camelus ferus	Uncharacterized protein	RAB24	23.1494	6.40479	20.69	3	1.49274	1.40468	1.49889	1.47ab	0.898923	0.806644	0.889697	0.87d	1.07951	0.931126	1.03581	1.02cd	1.0784	1.22902	1.11243	1.14c	1.13947	0.710439	1.23417	1.03cd	1.43307	1.07018	1.24438	1.25bc	1.47289	1.88535	1.54521	1.63a	1.16006	1.17877	1.11706	1.15c	0.000403838
F6XZQ1	F6XZQ1;7ES72;Q13938;Q96ET4;Q0VCC0;K7EL21;Q8NF12;W5PAC5;S9XDM1	Homo sapiens,Bos taurus,Equus caballus,Camelus ferus,Ovis aries	Uncharacterized protein	CAPS	20.8635	5.14795	36.51	6	0.911477	0.990468	0.973792	0.96b	0.893561	0.782666	0.868867	0.85bc	0.799841	0.84907	0.807229	0.82bc	0.83718	0.878168	0.897829	0.87b	0.805766	0.884156	0.814331	0.83bc	0.708856	0.791258	0.671275	0.72c	3.76916	3.82271	3.46893	3.69a	0.561323	0.520088	0.669628	0.58d	3.18856e-16
F6Y688	F6Y688	Equus caballus	Uncharacterized protein	LSS	82.8797	6.55127	25.85	9	0.810565	0.770934	0.746718	0.78cde	0.68936	0.616706	0.588717	0.63e	0.893956	0.870248	0.923706	0.90bc	0.904868	0.782665	0.819436	0.84bcd	0.886063	0.97381	1.0582	0.97b	0.901647	0.732886	0.896569	0.84bcd	3.53038	3.824	3.48501	3.61a	0.679837	0.724103	0.750595	0.72de	9.41794e-16
F6Y739	F6Y739;H3BNG3;Q9BSW5;O60249;Q8NI62;H0YEN5;S9XMQ1;Q8J014;E9PQD7;Q862M9;F6Y739;P15880;O18789;W5Q675;Q3KQT6;I3L404;;Q8N5L9;Q6IPX5;E9PMM9;E9PPT0;H0YE27;Q8NI61;Q862E0;D3DU83;E9PM36;S9X1J5;S9X1N5;A4D0Y7;W5Q3H4;S9WW63;Q6ZNN8	Homo sapiens,Bos taurus,Equus caballus,Camelus ferus,Ovis aries	Uncharacterized protein	RPS2	31.2407	10.2427	28.33	8	0.742406	0.884857	0.874371	0.83d	1.57864	1.77316	1.47844	1.61ab	0.778566	0.807496	0.801596	0.80d	1.37021	1.31303	1.40024	1.36c	0.622314	0.545096	0.602784	0.59e	0.892655	0.826352	0.892057	0.87d	0.912821	0.804125	0.869833	0.86d	1.67303	1.69251	1.72084	1.70a	1.5105e-11
F6YIU8	F6YIU8;P11586;B7Z809;F5H2F4;S9XEL6;A4FUD0;W5QJ31	Homo sapiens,Bos taurus,Equus caballus,Camelus ferus,Ovis aries	Uncharacterized protein	MTHFD1	99.9514	7.12256	4.55	4	1.00084	1.08369	0.86759	0.98d	1.06967	0.936715	1.03516	1.01d	1.15182	0.967973	0.936841	1.02d	1.08371	1.0332	1.02218	1.05cd	1.11243	1.07548	1.15734	1.12cd	1.11932	1.28453	1.2003	1.20bc	1.19298	1.35759	1.53876	1.36b	1.61582	1.67047	1.84584	1.71a	5.58736e-06
F6YLP8	F6YLP8;P51153;D3DV69;W5NUM7;Q504R6;Q58DS5;S9XFV2;S9X9Z0	Homo sapiens,Bos taurus,Equus caballus,Camelus ferus,Ovis aries	Uncharacterized protein	RAB13	22.8097	9.18799	54.68	7	1.45466	1.34104	1.28103	1.36ab	1.11122	1.02746	0.960679	1.03cd	0.984651	0.949064	1.03608	0.99cd	1.12532	1.02721	1.09754	1.08c	1.32781	1.32953	1.33806	1.33ab	0.843872	1.08143	0.925388	0.95d	0.930263	0.918983	0.937049	0.93d	1.38244	1.5182	1.34616	1.42a	1.12216e-06
F6YRC5	F6YRC5;K9KDK9;B4DNP4;Q5FWG8;Q6P1N4;Q05DN7; P46940;A4QPB0;K9KEY3;H0YLE8;B4E2M0;S9XTK4;K9KGU0;B7Z881;J3KR91;F5H7S7;Q59HA3;B7Z7U6;E7EWC2;F1MTR1;F6V6L8;Q13576;W5Q613	Homo sapiens,Bos taurus,Equus caballus,Camelus ferus,Ovis aries	Uncharacterized protein	IQGAP1	187.009	6.72705	11.1	2	0.877207	0.978391	0.957998	0.94c	0.771327	0.709804	0.772446	0.75d	0.571944	0.89702	0.776289	0.75d	1.06176	0.901797	0.908813	0.96c	1.05617	0.89447	1.13404	1.03c	1.68386	1.8894	1.65357	1.74b	1.12819	1.11413	1.05583	1.10c	2.165	2.11727	2.14437	2.14a	9.28314e-11
F6Z2L5	F6Z2L5	Equus caballus	Uncharacterized protein	APOA1	30.3119	5.92236	61.28	16	0.674718	0.626379	0.664205	0.65b	0.537307	0.550028	0.570513	0.55b	0.604232	0.59652	0.649585	0.62b	0.595315	0.583811	0.625425	0.60b	0.714064	0.651038	0.676894	0.68b	0.691315	0.665707	0.651844	0.67b	5.35429	5.16938	4.84079	5.12a	0.566677	0.572319	0.62904	0.59b	4.4486e-18
F6Z7D1	F6Z7D1;F6TZ61;S4R3D9;Q9BUJ8;S4R374;Q59F10;S4R3R5;P43353	Homo sapiens,Equus caballus	Aldehyde dehydrogenase		51.4832	6.04932	9.33	3	0.907083	1.36638	1.29232	1.19c	0.638314	0.759133	0.571078	0.66c	0.540122	0.868714	0.511151	0.64c	0.664093	0.915881	0.788597	0.79c	0.657725	1.00159	0.935698	0.87c	0.572319	1.06769	0.813501	0.82c	5.0186	3.03535	4.01807	4.02a	0.424658	0.795297	0.629083	0.62c	4.41957e-07
F6ZH19	F6ZH19;F5H062	Homo sapiens,Equus caballus	Uncharacterized protein	ACSL3	73.8889	8.08936	19.19	3	0.43978	0.511404	0.51631	0.49c	0.647542	0.632765	0.633537	0.64c	0.758534	0.710037	0.733565	0.73c	1.18181	0.994861	0.837531	1.00bc	0.778415	0.842864	0.822166	0.81c	0.494167	0.496765	0.610351	0.53c	2.95232	3.4113	4.016	3.46a	2.06524	1.79993	0.566297	1.48b	6.90134e-07
F6ZIJ1	F6ZIJ1;G3N3U3;F1MN90;Q96AQ7;W5P799	Homo sapiens,Bos taurus,Equus caballus,Ovis aries	Uncharacterized protein	CIDEA	26.7287	9.37842	25.74	4	0.461819	0.526124	0.545739	0.51bc	0.461382	0.481777	0.367693	0.44bc	0.554649	0.422474	0.416813	0.46bc	0.479102	0.513688	0.523967	0.51bc	0.591279	0.648262	0.661153	0.63b	0.843776	0.532001	0.472078	0.62bc	5.78815	5.70542	6.42905	5.97a	0.386147	0.327067	0.32237	0.35c	4.18282e-16
F6ZIU0	F6ZIU0;O00194;Q8HZJ5;W5P4F5;S9Y5J3	Homo sapiens,Bos taurus,Equus caballus,Camelus ferus,Ovis aries	Uncharacterized protein	RAB27B	24.5302	5.78271	18.35	2	0.586226	1.0804	0.73409	0.80c	0.774284	1.00761	0.820422	0.87c	0.887563	0.807709	0.982558	0.89c	1.55598	1.02876	1.19527	1.26bc	1.37243	0.894315	0.942449	1.07bc	1.66877	1.39745	1.35593	1.47b	3.01723	1.88015	2.24385	2.38a	1.09497	1.32522	1.1698	1.20bc	0.000121731
F6ZPC6	F6ZPC6;W5QFH5;P62820;Q96RD8;C5IJ85;E7END7;B7Z8M7;S9WM71;E7ETK2;K9KFL9;Q95MD9;Q92927;Q9H1C9;C9JB90;G5ELZ6;G5ELZ5;Q6MZX6;B7Z4X1;J3QSF4;H0YDK7;A8MUU7;F1MKI2;F7DIV5;A6NDJ8;M0R1E0;A8MSP2;A8MTC6;A8MZI4;M0R0X1;W5PRW5;F6TI68;B7Z3L0;P61018;Q96DA2;Q17QU4;S9W9V9;E1BLD5;Q14964;F1MCK4;G3X7D3;F6XUT5;Q53GC2;P20338;Q2TBH7;Q1RMQ7;W5NYH7;F6S7B6;F1MX39;Q96AX2;F7CH38;S9YYD1;F6VAP5;W5NYH6;W5NRF5;Q6IQ22;A6QPX8;Q29RR0;…	Homo sapiens,Bos taurus,Equus caballus,Camelus ferus,Ovis aries	Uncharacterized protein	RAB1A	22.3583	6.21436	76.24	6	1.26298	1.24657	1.23278	1.25c	1.00858	0.986372	0.986392	0.99e	1.51881	1.47444	1.47507	1.49a	1.16824	1.26514	1.21111	1.21c	1.36701	1.3791	1.41669	1.39b	1.04145	1.09425	1.11662	1.08c	1.0429	1.03299	1.05266	1.04de	0.972852	1.03814	0.976167	1.00e	4.10365e-12
F6ZTL0	F6ZTL0;F7BB80;Q9HAS3	Homo sapiens,Equus caballus	Uncharacterized protein	LOC100054543	73.6036	7.50342	23.87	14	0.671345	0.659483	0.701127	0.68bc	0.522912	0.514422	0.518175	0.52e	0.642544	0.686937	0.711515	0.68bc	0.618847	0.641041	0.651407	0.64cd	0.712204	0.732784	0.800874	0.75b	0.672327	0.743779	0.725001	0.71bc	5.63036	5.41778	5.33583	5.46a	0.531171	0.546353	0.536791	0.54de	1.51629e-21
F6ZU69	F6ZU69	Equus caballus	Uncharacterized protein	SLC34A2	75.3665	8.03076	20.63	9	0.484416	0.575878	0.561835	0.54c	0.452396	0.594913	0.666176	0.57c	0.861038	0.685486	0.763297	0.77c	0.514575	0.600086	0.657858	0.59c	0.59599	0.682547	0.685304	0.65c	0.656591	0.916535	0.658672	0.74c	5.77924	4.65242	4.28391	4.91a	0.294451	0.678328	0.553823	0.51c	1.66011e-10
F7A1W7	F7A1W7	Equus caballus	Uncharacterized protein	APOC2	11.1898	4.80518	20.79	2	0.978558	1.08618	1.03377	1.03c	0.870031	0.801157	0.861162	0.84c	0.941964	0.913223	0.941707	0.93c	0.926642	1.09767	0.88097	0.97c	0.883867	0.557003	0.82969	0.76c	1.65105	1.26975	2.28708	1.74b	2.50555	3.43657	2.58412	2.84a	1.03817	0.593082	0.59802	0.74c	2.39685e-07
F7A3D1	F7A3D1;E1BJW2;S9XRV6;W5PQD3	Bos taurus,Equus caballus,Camelus ferus,Ovis aries	Uncharacterized protein	STEAP4	53.2414	9.33447	27.02	6	0.926134	0.992779	0.827635	0.92de	0.826424	0.861543	0.803729	0.83e	1.13034	1.23981	1.15044	1.17c	0.81007	0.842954	0.825561	0.83e	1.94878	1.69857	1.78693	1.81b	0.824334	1.0512	1.22438	1.03cd	2.44893	2.20736	2.42232	2.36a	0.87359	0.72081	0.712	0.77e	8.50788e-12
F7ALV0	F7ALV0;Q9N1U8; O97508;T0M4F7	Equus caballus,Camelus ferus,	Thioredoxin	TXN	10.7853	5.0083	22.68	2	0.865756	0.691054	0.757314	0.77bc	0.820807	0.700039	0.81509	0.78bc	0.877472	0.782696	0.86462	0.84bc	0.7182	0.609247	0.744939	0.69c	0.834582	0.875892	0.925438	0.88bc	1.4103	0.993427	1.12135	1.18b	3.5528	4.51742	3.39872	3.82a	0.703373	0.660163	0.691329	0.68c	8.42224e-10
F7APR4	F7APR4;G5E9S7;C9JTV5;G5E9J0; O15144;Q3MHR7;W5QCX5;Q9BXV5;S9WV67;K9K436;W5QDZ3	Homo sapiens,Bos taurus,Equus caballus,Camelus ferus,Ovis aries	Uncharacterized protein	ARPC2	34.2114	7.35693	9.73	3	1.17378	1.07366	1.14668	1.13bc	1.43837	1.60708	1.88928	1.65a	1.07032	1.00343	0.886951	0.99c	1.11589	1.11289	1.04861	1.09bc	0.979237	0.746503	0.558768	0.76c	1.02515	1.03309	1.26108	1.11bc	1.43371	1.3483	1.00596	1.26b	1.02122	1.10302	1.26578	1.13bc	0.000357006
F7AQZ6	F7AQZ6;K9KFU7;S9WDH1;Q45KY7;W5Q6X5;E5RJ37;F7AT17;Q8WMP3;F8VXD2;H0YE20;B2CL05;W5NXU7;A8K4G3;B3KX76;Q28111;O77807;F1MWN2;H0Y3C5;P08631;J3KPD6;W5NXU9;K7ELV5;Q5XUI2;B4DFP8;A8K6P8;F8VYH9;B4DNF9;F8VZZ0;E5RIU6;F8VTV8G3N0Y1;F8VWX7;F8VZ51;K7EJ83;I6L9I5;Q6LC83;Q8IWB3;K9K3T5;E7ESI2;B4DDL9;S9X9E4;H0YAZ9;W5NWY2;F7CU65;S9XNS1;H0Y9P2;Q9BWF9;F6XWU8;B3KUS6;Q02399;Q00535;Q6IAW3;F6YF11;P06493;P48734;F6ZNV2;T0MEU0;P…	Homo sapiens,Bos taurus,Equus caballus,Camelus ferus,Ovis aries	Uncharacterized protein	LYN	58.7418	7.38623	43.95	4	0.945872	0.58284	0.65158	0.73c	0.766955	0.640567	0.639899	0.68c	0.998868	1.08495	0.767159	0.95c	1.13592	0.847786	0.736589	0.91c	1.40785	1.13958	0.832064	1.13c	0.830844	1.22193	0.901054	0.98c	2.76252	2.14843	4.29112	3.07a	0.715422	0.467563	0.699829	0.63c	0.000132767
F7BA94	F7BA94;Q862I7;F2Z2S8;E9PQ96;H0YF32;Q862D8;Q862E1;E9PPU1;H0YCJ7;E9PJH4;E9PQX2;E9PK82; S9XG44;Q862Q2;H0YEU2;F7B4L9;E9PL09;W5PPH6;Q53G83;E9PJN9;A7E2S3;E9PSF4;Q9NQS8	Homo sapiens,Bos taurus,Equus caballus,Camelus ferus,Ovis aries	Uncharacterized protein	RPS3	26.6574	9.65674	34.16	8	0.956131	0.882813	1.02393	0.95de	1.30934	1.38571	1.32569	1.34ab	0.958247	0.995809	1.02796	0.99de	1.20471	1.18495	1.21114	1.20c	0.977138	0.967421	1.14379	1.03d	1.14336	1.29179	1.05401	1.16c	0.915395	0.885461	0.902156	0.90e	1.47311	1.40829	1.35082	1.41a	1.35559e-07
F7BFF5	F7BFF5;H0YMN7;B3KTE3; K9K4B2;H0YNE9;F5GY21;B4DMS1;H0YLJ8;H0YL94;Q92930;Q59EP4;C9JB90;G5ELZ6;G5ELZ5;Q6MZX6;S9X9Z0;B7Z4X1;J3QSF4;H0YDK7;A8MUU7;F1MKI2;F7DIV5;A6NDJ8;M0R1E0;A8MSP2;A8MTC6;A8MZI4;M0R0X1;W5PRW5;F6TI68;B7Z3L0;P61018;Q96DA2;Q17QU4;S9W9V9;E1BLD5;Q14964;F1MCK4;G3X7D3;F6XUT5;Q53GC2;P20338;Q2TBH7;Q1RMQ7;W5NYH7;F6S7B6;F1MX39;Q96AX2;F7CH38;S9YYD1;F6VAP5;W5NYH6;W5NRF5;Q6IQ22;A6QPX8;Q29RR0;W5P0H9…	Homo sapiens,Bos taurus,Equus caballus,Camelus ferus,Ovis aries	Uncharacterized protein	RAB8B	23.5981	9.0708	42.51	2	0.536868	0.728438	0.727079	0.66c	1.18879	0.936488	0.996367	1.04c	0.922477	1.26191	1.26441	1.15c	1.58793	0.781948	0.868485	1.08c	0.547103	0.799061	0.917038	0.75c	0.824976	0.824563	0.678869	0.78c	3.64754	2.66054	2.75661	3.02a	0.351802	0.936057	0.755198	0.68c	1.69747e-06
F7BK45	F7BK45;A7YY28;W5P985;F8W9U3;S9X8H6	Homo sapiens,Bos taurus,Equus caballus,Camelus ferus,Ovis aries	Uncharacterized protein	ABHD14B	22.2465	6.52197	15.79	2	1.36281	1.33783	1.40905	1.37abc	1.47031	1.35593	1.5341	1.45ab	0.898826	1.21424	0.918333	1.01f	1.15865	1.25365	1.24831	1.22cde	1.64321	1.36308	1.51656	1.51a	1.00837	1.07713	0.933984	1.01f	1.3279	1.29101	1.39667	1.34abcd	0.493575	0.653303	0.430429	0.52f	1.42143e-07
F7BL38	F7BL38	Equus caballus	Uncharacterized protein	MUC1	18.8074	5.84619	31.61	6	0.616668	0.773587	0.550449	0.65c	0.477276	0.5734	0.456067	0.50c	0.552506	0.636104	0.520074	0.57c	0.537458	0.807637	0.592515	0.65c	0.628383	0.705818	0.65013	0.66c	0.646942	0.681846	0.603611	0.64c	6.11079	5.13649	6.21481	5.82a	0.452364	0.50286	0.454139	0.47c	1.57385e-13
F7BPE9	F7BPE9;K9KF45;P27487	Homo sapiens,Equus caballus	Uncharacterized protein	DPP4	84.6971	5.57959	6.81	5	0.766846	0.87362	0.765437	0.80bcd	0.55773	0.630689	0.565316	0.58d	0.852917	0.88729	0.731066	0.82bc	0.872061	0.790141	0.828006	0.83bc	0.928684	1.0042	0.867719	0.93b	0.788231	0.573464	0.61011	0.66d	4.21505	4.17223	4.4983	4.30a	0.667356	0.71652	0.671793	0.69cd	5.34776e-17
F7BRS8	F7BRS8;P10462;W5NRA2;R4GN49;P29034;S9XE97	Homo sapiens,Bos taurus,Equus caballus,Camelus ferus,Ovis aries	Uncharacterized protein	S100A2	10.9404	4.70361	17.53	2	0.499559	0.58486	0.569227	0.55e	1.472	1.51011	1.49764	1.49c	2.82448	2.86526	2.95497	2.88a	0.446021	0.494755	0.483092	0.47e	0.888121	0.927142	0.978814	0.93d	2.06473	2.23743	1.97456	2.09b	0.852931	0.829859	0.859821	0.85d	0.442024	0.414284	0.48666	0.45e	1.60358e-18
F7BWW6	F7BWW6;Q9HAP0; Q3ZBT1;G3X757;W5PRJ4;P55072;Q96IF9;Q0IIN5;Q9NTC4;Q9HAP1;K7EM02;S9WQY9;K7EIJ8;S9Y361;F6PIY3;W5NZX4;E1BAN2;Q8IYT4;W5NZX3	Homo sapiens,Bos taurus,Equus caballus,Camelus ferus,Ovis aries	Uncharacterized protein	VCP	89.0566	5.26221	17.93	10	1.07536	0.880578	0.799876	0.92cd	1.13986	1.32802	1.25315	1.24b	1.01435	0.792677	0.70654	0.84d	0.930725	0.989146	0.889813	0.94cd	1.15201	0.96228	0.88958	1.00cd	1.29042	1.27443	1.26785	1.28b	1.00487	1.07943	1.06311	1.05c	1.60231	1.83914	1.79805	1.75a	1.20315e-06
F7C0D2	F7C0D2	Equus caballus	Uncharacterized protein	LBP	53.2811	6.72705	3.74	2	0.875094	0.873183	1.16355	0.97bc	0.806575	0.84175	0.75821	0.80c	0.790363	0.808324	0.910453	0.84c	0.645617	0.651101	1.03574	0.78c	1.20237	0.984642	0.848291	1.01bc	1.24117	1.21769	1.20124	1.22b	3.42298	3.46509	3.04396	3.31a	0.814115	0.883314	0.976705	0.89c	3.29228e-11
F7C1T9	F7C1T9	Equus caballus	Uncharacterized protein	INMT	29.2678	5.73193	19.01	4	0.851677	0.822824	0.969622	0.88c	0.644328	0.685535	0.884415	0.74c	0.751029	0.844213	0.55889	0.72c	0.684189	0.808475	0.552723	0.68c	0.872009	0.771765	0.509508	0.72c	1.01662	0.750196	1.08397	0.95b	3.50191	3.32737	3.78511	3.54a	0.584086	0.803915	0.743358	0.71c	4.60203e-12
F7CL15	F7CL15;K9K2R3;B4DNG6;D6RCN3	Homo sapiens,Equus caballus	Annexin A5	ANXA5	35.9746	5.08447	51.09	2	0.679366	0.695988	0.797583	0.73c	0.58672	0.591848	0.544344	0.57c	1.49262	2.45906	0.98791	1.65ab	0.610484	0.851745	0.673612	0.71c	0.826136	0.89639	1.00084	0.91bc	0.527619	1.32945	0.748413	0.87c	0.977555	1.11455	1.29993	1.13bc	2.72388	1.33384	2.81623	2.29a	0.00381048
F7CLY2	F7CLY2;C9J1E7; F1MIF2;F7CM57;Q2KJB2;W5P1Q0;Q10567;B4E261;S9XAN1	Homo sapiens,Bos taurus,Equus caballus,Camelus ferus,Ovis aries	Uncharacterized protein	AP1B1	103.664	5.16064	7.14	3	0.922752	1.00235	0.558994	0.83	1.52628	1.03569	1.25329	1.27	1.22748	1.22722	0.481596	0.98	1.15731	0.962466	1.50295	1.21	1.25609	1.52137	1.74122	1.51	1.22828	1.32322	1.83987	1.46	1.44551	1.31437	0.896388	1.22	0.746863	1.28966	1.33957	1.13	0.245988
F7CR22	F7CR22;E9PK34;Q6P1Q5; P48444;P53619;W5PLQ6;B0YIW6;Q6MZV5;K9K9F5;S9YVH6	Homo sapiens,Bos taurus,Equus caballus,Camelus ferus,Ovis aries	Uncharacterized protein	ARCN1	57.1322	6.21436	6.46	3	0.893549	0.827103	1.02791	0.92de	1.13528	1.16892	1.18634	1.16bcd	0.889927	0.670402	0.713587	0.76e	1.33412	1.31289	1.37001	1.34b	0.679995	0.679421	0.740018	0.70e	1.06979	0.782723	1.00357	0.95cde	1.26507	1.13829	1.21766	1.21bc	1.73149	2.41677	1.85195	2.00a	1.16612e-06
F7CWC8	F7CWC8	Equus caballus	Uncharacterized protein		56.9086	8.95361	23.03	7	0.928385	0.866782	0.86278	0.89c	0.700302	0.736305	0.664843	0.70c	0.744313	0.882679	0.856611	0.83c	0.729657	0.894196	0.765236	0.80c	1.01923	1.1105	0.946726	1.03c	0.620832	0.683366	1.06255	0.79c	3.99016	3.0882	3.47202	3.52a	0.652414	0.749608	0.772377	0.72c	4.32028e-11
F7CXT0	F7CXT0	Equus caballus	Uncharacterized protein	CYBRD1	24.4812	9.26123	24.89	3	0.86836	0.898504	0.871276	0.88c	1.04435	0.704547	0.624033	0.79c	0.530625	0.921842	0.970736	0.81c	0.734429	0.702667	0.831416	0.76c	0.90305	0.904838	0.686505	0.83c	0.433929	0.793025	0.445096	0.56c	4.58914	3.58097	4.08668	4.09a	0.391937	0.616475	0.442137	0.48c	1.76105e-10
F7CZS6	F7CZS6;Q3T145;K9K2D2;C9JRL4;W5QFQ1;T0NTR6;B9A041;C9JF79;P40925	Homo sapiens,Bos taurus,Equus caballus,Camelus ferus,Ovis aries	Malate dehydrogenase	MDH1	36.3609	6.58057	14.37	4	0.834577	0.900294	0.836811	0.86d	1.43688	1.3842	1.27991	1.37b	1.73563	1.70308	1.65447	1.70a	0.705425	0.837547	0.723118	0.76d	1.23878	1.27769	1.28699	1.27bc	1.21372	1.35811	1.25475	1.28bc	1.28381	0.98388	1.29205	1.19c	0.803186	0.9384	0.886166	0.88d	1.44922e-08
F7D374	F7D374;R4GN67	Homo sapiens,Equus caballus	Uncharacterized protein	ARL15	22.9055	5.63037	40.2	3	1.13191	1.18612	1.27844	1.20d	0.637754	0.756895	0.653678	0.68e	1.54845	1.45468	1.47564	1.49c	1.77968	1.52746	1.64181	1.65a	1.47538	1.39397	1.46636	1.45c	0.65178	0.761755	0.798262	0.74e	1.54644	1.6698	1.66265	1.63ab	0.766097	0.74815	0.677238	0.73e	2.91767e-11
F7D5I5	F7D5I5;Q3SYV1;K9K9I6;Q8WUH6	Homo sapiens,Bos taurus,Equus caballus	Uncharacterized protein		11.6841	9.31982	79.31	6	1.14137	1.17175	1.2036	1.17c	0.886796	0.992948	1.01375	0.96d	1.12183	1.22343	1.26218	1.20c	0.94441	0.940594	1.12077	1.00d	1.5392	1.53603	1.47477	1.52a	0.880593	0.880917	0.998267	0.92d	1.01574	1.0273	1.01146	1.02d	1.38526	1.33586	1.30883	1.34b	1.57246e-08
F7D8I6	F7D8I6;W5Q416;Q06278;E1BL62;G3MWP9;M1ZMK5;F6S9D5;S9WFA0;B4DNI5;B4DVF1;F7CE68;F6W7K2;F7DBR0;F7DHC8;F6W6W9;W5Q3F9;M1ZMP4	Equus caballus	Uncharacterized protein	XDH	146.576	7.37158	48.69	14	0.582651	0.549947	0.517579	0.55c	0.456681	0.47504	0.434383	0.46c	0.647852	0.558679	0.569597	0.59c	0.520374	0.520418	0.504054	0.51c	0.708376	0.631829	0.644456	0.66c	0.626157	0.589346	0.560666	0.59c	6.29717	6.32228	6.7359	6.45a	0.50147	0.543545	0.441008	0.49c	5.78918e-20
F7DBJ7	F7DBJ7;W5P5T8;P62081;Q59FS3;B5MCP9;S9WTF9;S9WIH5;S9X7I7;S9X3R9;S9WTW2	Homo sapiens,Equus caballus,Camelus ferus,Ovis aries	Uncharacterized protein	RPS7	19.548	10.3013	41.18	6	0.849445	0.853775	0.893766	0.87d	1.15722	1.1191	1.13551	1.14c	0.987763	1.07238	1.28208	1.11cd	0.829129	1.09707	0.944423	0.96cd	0.872769	1.10033	1.02488	1.00cd	1.55012	1.42713	1.95551	1.64a	1.06016	1.05894	0.98132	1.03cd	1.75897	1.39963	1.46946	1.54ab	2.86653e-05
F7DDN1	F7DDN1;F7CQT0	Equus caballus	Uncharacterized protein	FASN	273.379	6.41748	15.56	13	0.888595	0.908722	0.931498	0.91cd	0.687044	0.789893	0.718657	0.73d	0.809825	0.778741	0.940092	0.84cd	0.806224	0.910929	0.899073	0.87cd	1.24534	1.24037	1.28534	1.26b	0.969348	1.09101	1.07019	1.04bc	3.24389	2.85847	2.44107	2.85a	0.715964	0.803316	0.801228	0.77d	6.95146e-10
F7DFC6	F7DFC6;F8VZ29;F8VSD4; P61088;A5D987;W5Q2R9;S9WAS1;W5QFS6;F8VV71;F8VQQ8;Q5JXB2	Homo sapiens,Bos taurus,Equus caballus,Camelus ferus,Ovis aries	Uncharacterized protein	LOC100064471	15.9913	5.30029	36.62	5	1.54117	1.45422	1.22288	1.41a	1.47789	1.39697	1.2273	1.37ab	1.14566	1.17424	1.21151	1.18cd	1.19215	1.22077	1.16511	1.19bcd	1.18128	1.13768	1.41566	1.24abc	0.919731	0.949916	0.900822	0.92e	0.820725	1.02409	0.931511	0.93e	1.07444	0.905591	1.11049	1.03de	0.000481162
F7DFE9	F7DFE9;F7DEG9	Equus caballus	Uncharacterized protein	ATP13A3	127.327	6.59521	6.73	3	0.996822	0.891751	0.80295	0.90c	0.838616	0.657109	0.929134	0.81c	0.833426	1.00138	1.11654	0.98c	0.931468	0.745929	0.693811	0.79c	0.894929	0.942149	1.31295	1.05c	0.815204	0.81474	1.23981	0.96c	3.7756	3.61483	2.92418	3.44a	0.734054	0.577849	0.737158	0.68c	1.11346e-09
F7DJZ1	F7DJZ1	Equus caballus	Uncharacterized protein	BPIFB1	51.4005	5.41455	23.26	7	0.779745	0.728519	0.778083	0.76cd	0.685	0.687922	0.746263	0.71de	1.03328	1.09459	1.19348	1.11b	0.753768	0.810612	0.754949	0.77cd	1.16212	1.10964	0.953638	1.08b	0.888212	0.874281	0.794862	0.85c	3.74655	3.62006	3.95243	3.77a	0.563083	0.584361	0.592745	0.58e	1.31481e-16
F7DMM2	F7DMM2;C9JPE5;C9IYV6; Q9H0Q0;W5Q4P9;B3KRB1;K9K213;S9WID1;B3KNZ1	Homo sapiens,Equus caballus,Camelus ferus,Ovis aries	Uncharacterized protein	FAM49A	37.3207	6.01123	17.96	3	1.30493	1.00225	1.16147	1.38c	1.04227	1.28448	1.12181	1.12d	1.41415	1.30936	1.50488	1.64b	1.45609	1.45578	1.54501	2.00a	1.47391	1.37707	1.28911	0.91e	0.891578	0.82071	0.760385	0.70f	0.653462	0.724554	0.38781	0.87e	1.16537	1.22169	1.15038	0.68f	1.16639e-06
F7DZV9	F7DZV9;P31946;P68250;P68251;W5P303;B5BU24;Q4VY20;Q4VY19;S9WEC4;Q59EQ2;Q3YBA8;P31947;O77642;S9XF84;W5QAA1;F7CIM1	Homo sapiens,Bos taurus,Equus caballus,Camelus ferus,Ovis aries	Uncharacterized protein	YWHAB	28.0928	4.83057	41.46	5	0.921164	0.949444	0.935186	0.94d	1.2735	1.28972	1.21384	1.26b	1.08423	1.01962	1.01021	1.04c	1.21672	1.06482	1.13193	1.14bc	1.71548	1.59502	1.4735	1.59a	1.23477	1.08798	1.21004	1.18bc	0.812194	0.850681	0.661663	0.77d	0.940255	1.43428	1.21522	1.20bc	2.26962e-05
F8VNT5	F8VNT5;F8VU68;B3KQV3;Q8TBX8;G3X6D7;F6ZUR6;B3KWP7;Q0P5F7;W5P7S0;S9X3E3	Homo sapiens,Bos taurus,Equus caballus,Camelus ferus,Ovis aries	Phosphatidylinositol 5-phosphate 4-kinase type-2 gamma	PIP4K2C	17.941	8.42627	16.25	2	0.866855	1.0677	0.930308	0.95c	0.708506	0.641982	0.80836	0.72c	0.971715	0.860639	1.07562	0.97c	0.995436	0.840646	0.990859	0.94c	0.960218	0.586806	1.02242	0.86c	0.952733	0.626538	1.37535	0.98c	1.82587	1.27311	1.42748	1.51b	2.12254	2.81153	1.77273	2.24a	4.04847e-05
F8VQX6	F8VQX6;B4DDW1;H0YI09;Q9H8H3	Homo sapiens	Methyltransferase-like protein 7A	METTL7A	20.6486	8.104	30	2	0.657509	0.83056	0.88441	0.79cd	0.602974	0.679789	0.641343	0.64d	0.880506	0.960323	0.919893	0.92c	0.724856	0.771746	0.813258	0.77cd	0.627554	0.93712	0.750412	0.77cd	1.21713	1.00788	1.21004	1.15b	1.01445	0.843757	0.906728	0.92c	3.3585	3.04899	3.06258	3.16a	4.31878e-13
F8VXH9	F8VXH9;F8W0G4;S9WWX6;B4DRD7;B4DLC0;H3BRU6;F8VZX2;B4DXP5;W5Q4P4;Q3SYT9;F6UQP3;Q15366;F8W1G6;F8VTZ0;J3QT27;F6QUR2;Q5MJP6;E9PFP8;Q17QV0;W5PT30;P57721;S9YS16;S9Y6G2;F8VRH0	Homo sapiens,Bos taurus,Equus caballus,Camelus ferus,Ovis aries	Poly(rC)-binding protein 2	PCBP2	16.9859	7.69385	46.25	3	1.17011	1.03693	1.06467	1.09bc	1.17987	1.1894	1.17229	1.18b	1.02679	1.06402	0.898657	1.00c	1.08926	1.14366	1.17503	1.14bc	0.954301	0.819562	0.722846	0.83d	1.01449	1.11417	1.09535	1.07bc	1.04628	1.01311	0.951672	1.00c	1.61516	1.75901	2.00951	1.79a	3.25424e-07
F8W1R7	F8W1R7;A1XEA6; F8VPF3;P60660;J3KND3;G8JLA2;Q6IBG5;T0MH75;G3V1V0;G3V1Y7;F8VZU9;W5PK27;B7Z6Z4;H0YI43;F8W180;F8VXL3;A1XEA7;A1XEB1;F8W1I5;P14649;B4E368;F6QBL3	Homo sapiens,Bos taurus,Equus caballus,Camelus ferus,Ovis aries	Myosin light polypeptide 6	MYL6	16.2798	4.65283	48.28	6	1.12815	0.958583	1.06448	1.05cd	1.52417	1.53329	1.57666	1.54a	0.987546	1.05923	1.10937	1.05cd	1.17171	1.28651	1.01473	1.16c	0.812617	0.859305	0.881799	0.85e	0.97518	0.990924	1.07069	1.01d	0.80521	0.812476	0.699463	0.77e	1.49657	1.35461	1.34329	1.40b	3.28304e-08
F8W7C6	F8W7C6;H7C123; H7C2C5;H7C2U2;S9XUN5;P27635;Q9XSI3;Q2TBW8;S9WG52;S9WLZ6;A1XEA9;W5Q482;G8JKX9;Q862I0;Q96L21;W5QCQ6;B8A6G2;F6RBZ3;Q58DU2;T0ME44;A6QRI9;S9WBH0;W5QC16	Homo sapiens,Bos taurus,Equus caballus,Camelus ferus,Ovis aries	60S ribosomal protein L10	RPL10	18.5797	9.94971	38.65	6	0.938033	1.12521	0.881648	0.98cd	1.17021	1.30234	1.22467	1.23ab	1.13953	1.00005	1.01572	1.05bcd	1.09385	1.07945	1.14381	1.11abc	0.816764	0.854369	0.883933	0.85d	0.915326	1.32189	0.852897	1.03bcd	1.18015	1.24379	1.10881	1.18abc	1.44386	1.24475	1.23577	1.31a	0.00339525
F8W8T8	F8W8T8;K7EII5;A8MYL5;S4R3S7;F6QQI9;B4DYJ7;H0YGH5;Q4G170;B4DYM0;Q50I04; Q59GJ9;O00763;Q50HZ8;Q50I00;S9YTP2;Q50I03;Q50HZ7	Homo sapiens,Bos taurus,Camelus ferus	Acetyl-CoA carboxylase 2	ACACB	267.942	6.32861	16.54	22	0.825237	0.704982	0.901489	0.81c	0.750859	0.789331	0.873162	0.80c	0.81326	1.03867	0.930224	0.93bc	0.768656	0.76847	0.888231	0.81c	0.872612	0.883165	0.827135	0.86bc	0.837946	0.967419	0.854931	0.89bc	0.936105	1.10943	1.09596	1.05b	2.92357	2.53433	2.45085	2.63a	9.46358e-11
F8W9Y0	F8W9Y0;E7ET77;B4DE70;F6ZUC9;Q13277;F7BC79;Q7Z338;S9W7I5;W5PRI1	Homo sapiens,Equus caballus,Camelus ferus,Ovis aries	Syntaxin-3	STX3	29.6177	5.90967	44.19	3	0.434407	0.4552	0.426092	0.44d	0.35998	0.419169	0.496993	0.43d	0.690509	0.60201	0.577027	0.62d	0.569694	0.513834	0.525421	0.54d	1.4666	1.80852	1.00498	1.43c	1.57348	1.44976	2.12619	1.72abc	1.83965	1.93321	2.06002	1.94a	1.85568	1.73467	1.82501	1.81ab	3.87894e-09
F8WBS5	F8WBS5;F8WB72;C9K025;W5P770;P18077;Q56JY1;W5PFD9;W5QGA4;W5P9T5;E1BHM9;W5PM22;F6W1F1;S9WT74;S9YKX6	Homo sapiens,Bos taurus,Equus caballus,Camelus ferus,Ovis aries	60S ribosomal protein L35a	RPL35A	6.46844	9.99365	41.82	3	0.818098	0.895446	1.0148	0.91c	1.46883	1.46412	1.36748	1.43ab	0.83111	0.99683	1.10506	0.98cd	1.60854	1.65561	1.47461	1.58a	0.797012	0.786514	0.874049	0.82d	1.06087	1.00636	1.13857	1.07c	0.662069	0.945264	1.23424	0.95c	1.52727	1.34608	1.34015	1.40ab	1.87698e-05
G1K192	G1K192;P36405;Q2TBW6;F7DNM6;S9X534	Homo sapiens,Bos taurus,Equus caballus,Camelus ferus	ADP-ribosylation factor-like protein 3	ARL3	20.3607	7.23975	18.78	2	1.45005	1.46671	1.22449	1.38ab	0.961899	0.966314	0.926939	0.95e	1.06563	0.981948	1.55879	1.20bcd	1.49956	1.5849	1.24076	1.44a	0.879209	0.93969	1.11262	0.98de	0.965183	1.22798	1.04167	1.08cde	1.33589	1.17771	1.42771	1.31abc	1.35721	1.27479	1.08507	1.24abcd	0.0238089
G3MW10	G3MW10;G5E5T3	Bos taurus	Uncharacterized protein	LOC100299180	126.743	7.15186	5.24	3	1.67178	1.99974	2.06903	1.91b	2.66032	2.44376	2.52871	2.54a	0.776334	0.835516	0.79518	0.80cd	0.873989	1.00335	0.914992	0.93c	0.354281	0.599331	0.41955	0.46f	0.988074	0.597625	0.914259	0.83cd	0.670904	0.717949	0.673215	0.69de	0.642079	0.463391	0.590169	0.57ef	2.34209e-11
G3MYD9	G3MYD9;Q24LN2;A2TJJ3;W5PGV0;A2TJJ2;P11215	Homo sapiens,Bos taurus,Ovis aries	Uncharacterized protein	ITGAM	127.574	7.41553	15.19	14	1.08839	1.16165	1.13017	1.13bc	1.77994	1.72712	1.77279	1.76a	1.09799	1.21847	1.26357	1.19b	0.918161	1.03845	0.96503	0.97de	1.08794	0.942146	1.04097	1.02cde	0.988682	0.965425	0.936355	0.96de	1.09356	1.13654	1.01514	1.08bcd	0.944674	1.05052	0.793035	0.93e	1.34132e-08
G3MZ88	G3MZ88;W5NZY6;Q9UBS3;O95037;S9XVY0	Homo sapiens,Bos taurus,Camelus ferus,Ovis aries	Uncharacterized protein	DNAJB9	25.6992	7.97217	20.18	2	1.43977	1.12424	1.0392	1.20cd	0.67238	0.947643	1.00365	0.87d	1.65047	1.31879	1.5232	1.50abc	1.10651	1.79342	2.18888	1.70ab	2.23111	1.65896	1.98167	1.96a	1.17094	0.999935	0.552959	0.91d	0.725254	0.875253	0.591152	0.73c	1.11739	0.841833	0.69367	0.88d	0.000525118
G3N0I4	G3N0I4;P00727;W5NZQ2;L7MS72;L7MSP8;P28838;V9HW38;B4DQG5;K9K2E0;F7A676	Homo sapiens,Bos taurus,Equus caballus,Ovis aries	Cytosol aminopeptidase	LAP3	54.0465	5.80811	13.45	5	1.14173	1.04935	1.29723	1.16c	1.426	1.57959	1.64882	1.55a	0.985426	1.01484	1.21852	1.07c	1.14948	0.905331	0.917357	0.99c	1.07199	1.21083	1.00271	1.10c	1.6558	0.944727	0.748205	1.12c	0.965158	0.994614	1.01439	0.99c	0.970078	0.993942	0.746514	0.90c	0.00884495
G3N2D8	G3N2D8;O75693;E7ESL5;E7ETU4;E7EVF8;E7ENJ5;E7EM62;E7ETJ6;E9PHP2;E7ERN9;E7ETN1	Homo sapiens,Bos taurus	Uncharacterized protein	GGT1	60.8663	6.354	27.11	9	1.81923	1.73924	1.72208	1.76b	1.16429	1.1644	1.18902	1.17d	1.31895	1.45649	1.60968	1.46c	1.9988	2.01027	2.11444	2.04a	1.0507	1.37806	1.07804	1.17d	0.967708	0.962613	0.890962	0.94e	0.719323	0.719639	0.576455	0.67f	0.636722	0.593249	0.638599	0.62f	9.06891e-11
G3V3A0	G3V3A0;P01011;B3KS79	Homo sapiens	Alpha-1-antichymotrypsin	SERPINA3	23.3911	5.64307	13.66	2	1.04055	1.16276	0.977186	1.06c	0.75797	0.837041	0.573508	0.72c	1.02431	0.926435	0.929108	0.96c	0.936674	1.46269	0.682428	1.03c	0.833687	0.439382	1.43237	0.90c	0.955938	0.941022	1.44894	1.12c	1.08279	0.933002	1.29594	1.10c	2.38019	2.45904	2.2465	2.36a	3.93689e-05
G3X7A5	G3X7A5;W5NXM1;O97941;Q2UVX4;M0QXZ3;Q693V9;W5P5T4;W5NPK5;W5NRI1;F7E454;F7CJG3;F7BTW7;A6NBZ0;O46544;S9XDK9;F7BLE3	Homo sapiens,Bos taurus,Equus caballus,Camelus ferus,Ovis aries	Complement C3	C3	187.028	7.02002	14.75	18	1.17082	1.14277	1.1444	1.15b	1.94278	1.94975	1.99252	1.96a	0.876855	0.936191	0.840627	0.88e	1.148	1.15198	1.21464	1.17b	1.02085	0.98364	1.09047	1.03cd	1.05738	1.08117	1.05695	1.07c	0.964099	1.03571	0.913135	0.97d	0.774871	0.777401	0.792196	0.78f	2.10809e-14
G5E513	G5E513	Bos taurus	Uncharacterized protein		49.9386	5.49072	55.36	8	1.02181	1.06551	0.977084	1.02b	3.1934	3.19544	3.24584	3.21a	0.760029	0.782582	0.740796	0.76c	0.751453	0.779584	0.777653	0.77c	0.734509	0.793195	0.785054	0.77c	0.832476	0.89053	0.745112	0.82c	0.603277	0.540776	0.473058	0.54d	0.446759	0.518588	0.493068	0.49d	2.0668e-20
G5E554	G5E554;G3N1H9	Bos taurus	Uncharacterized protein	PNPLA3	41.9743	7.62061	11.41	3	2.88154	3.29932	2.48939	2.89a	1.30837	1.42397	1.2614	1.33b	0.75508	0.881916	1.01559	0.88cd	0.82026	0.805151	0.85359	0.83d	1.03203	0.916636	1.05352	1.00cd	0.96416	0.89212	0.713262	0.86d	1.20998	1.11647	1.09779	1.14bc	0.772856	0.740369	0.790949	0.77d	1.55669e-09
G5E5T5	G5E5T5	Bos taurus	Uncharacterized protein		42.4421	5.021	57.07	6	1.11267	1.06845	1.10233	1.09b	3.30002	3.4807	3.61452	3.47a	0.753606	0.666754	0.670537	0.70d	0.889449	0.818312	0.825909	0.84c	0.698915	0.682334	0.674426	0.69d	0.687539	0.692546	0.603108	0.66d	0.652328	0.699084	0.680562	0.68d	0.56545	0.51572	0.485253	0.52e	1.48421e-17
G5E604	G5E604	Bos taurus	Uncharacterized protein		11.0513	7.98682	36.45	3	1.22812	1.1884	1.16364	1.19b	2.54975	2.08679	2.30082	2.31a	1.16029	1.30237	1.23878	1.23b	0.840569	1.04656	0.955674	0.95c	0.554253	0.838193	0.574221	0.66e	0.71175	1.10387	0.933993	0.92cd	0.90515	0.866515	0.932706	0.90cd	0.604351	0.693034	0.757409	0.68de	6.4737e-09
G8JKX6	G8JKX6;P30932	Bos taurus	CD9 antigen	CD9	22.6505	5.59229	26.47	3	2.04529	2.36629	2.32703	2.25a	1.25404	1.2547	1.25952	1.26c	0.901172	0.828169	0.972346	0.90d	1.61597	1.58768	1.65811	1.62b	0.867522	0.717829	0.710572	0.77d	0.803377	0.836677	0.874806	0.84d	0.832393	0.70593	0.747737	0.76d	0.871732	0.710312	0.727401	0.77d	7.97097e-12
G8JKZ1	G8JKZ1;P15396;W5PXE0	Bos taurus,Ovis aries	Ectonucleotide pyrophosphatase/phosphodiesterase family member 3	ENPP3	99.4309	5.96045	21.74	13	1.82207	1.87327	1.6767	1.79a	1.08115	1.15096	1.06673	1.10c	1.53671	1.72564	1.63433	1.63b	1.47404	1.71837	1.57579	1.59b	0.834304	0.731181	0.896762	0.82d	0.81222	0.764061	0.814234	0.80d	0.994007	0.723236	0.91983	0.88d	0.700649	0.735256	0.735275	0.72d	4.63332e-10
H0Y512	H0Y512;Q9HDC9;F7CSZ7	Homo sapiens,Equus caballus	Adipocyte plasma membrane-associated protein	APMAP	45.3761	5.65576	10.76	3	0.781899	0.815916	0.810255	0.80c	0.628641	0.591665	0.639462	0.62d	0.645676	0.704444	0.75532	0.70cd	0.746368	0.727835	0.743789	0.74cd	1.37545	1.32808	1.08295	1.26b	0.557469	0.613178	0.74112	0.64d	0.768412	0.812438	0.805833	0.80c	3.81289	3.56938	3.502	3.63a	5.56207e-16
H0YD14	H0YD14;B3KSL7;C9JCN0;Q9NZM1;F8W8J4;F1N3I4;W5NW35;S9X379;F7A3J0	Homo sapiens,Bos taurus,Equus caballus,Camelus ferus,Ovis aries	Myoferlin	MYOF	134.737	6.39209	6.63	6	0.702755	1.09657	1.02427	0.94bc	0.568144	0.712322	0.724471	0.67c	0.641969	0.646664	0.894182	0.73bc	0.508495	0.689898	0.793264	0.66c	1.04285	1.22714	0.923941	1.06b	0.74839	0.806185	0.943709	0.83bc	0.833714	0.910226	0.935636	0.89bc	3.56959	2.95913	2.53004	3.02a	3.17876e-08
H0YJ34	H0YJ34;S9WX54;Q96AC1;A7MB21;W5QIT7;F6TBR8;W5QIT6;F6TBY6;G3V1L6;Q49AC8;Q9BQL6;Q54A15;B2RAX1;A8K6S3	Homo sapiens,Bos taurus,Equus caballus,Camelus ferus,Ovis aries	Fermitin family homolog 2	FERMT2	73.3064	6.97607	2.97	2	1.0167	1.02473	1.09541	1.05c	0.978583	1.08431	1.06629	1.04c	1.07996	1.10448	1.10572	1.10c	0.936053	0.896808	0.94291	0.93d	1.28893	1.29554	1.27735	1.29b	1.39141	1.41476	1.27623	1.36b	2.24475	2.02712	2.06588	2.11a	0.929471	0.913015	0.933297	0.93d	3.09408e-13
H3BSW0	H3BSW0;Q8N9N7;T0NIU9;F7D9T7	Homo sapiens,Equus caballus,Camelus ferus	Leucine-rich repeat-containing protein 57	LRRC57	16.3138	9.17334	35.14	2	1.46287	1.23619	1.38249	1.36	1.04277	0.907289	1.03424	0.99	0.922475	1.08668	0.811611	0.94	1.31848	1.2568	1.35861	1.31	0.876982	1.78258	1.15784	1.27	2.14209	1.03885	2.20579	1.8	1.23727	1.13069	1.01658	1.13	0.846798	1.28195	0.929963	1.02	0.24275
H6VRF8	H6VRF8;P04264;H6VRG0;H6VRG3;H6VRG1;H6VRF9;G3N0V2;F7B7X0;K7EJU1;S9WX00;S9Y6I7;B4E192;B4DJW0;S9XPU7;F6Q5K6;Q28115;P14136;W5PHR9;E1B991;G3MZ71	Homo sapiens,Bos taurus,Equus caballus,Camelus ferus,Ovis aries	Keratin 1	KRT1	66.013	8.11865	29.81	10	1.10941	1.23535	1.25472	1.20bc	0.817687	0.806635	0.866276	0.83e	1.09129	1.15264	1.30763	1.18bc	1.01973	0.996218	1.08106	1.03d	1.02713	1.06889	1.05504	1.05cd	1.80474	1.4884	1.51287	1.60a	1.27983	1.13702	1.20109	1.21b	1.12417	1.15928	1.1853	1.16bcd	3.18923e-06
H7C2W9	H7C2W9;Q76N53; C9JU56;B7Z4E3;S9WJ69;B2R4C1;B7Z4C8;G3MX45;F6YBX0;S9YIS4;S9XLE5	Homo sapiens,Bos taurus,Equus caballus,Camelus ferus	60S ribosomal protein L31	RPL31	12.8031	11.0044	43.52	5	0.901464	1.12485	0.670751	0.90c	1.15858	1.10538	1.10622	1.12bc	0.954825	0.928265	0.868479	0.92c	0.800807	0.93485	0.840851	0.86c	0.95016	0.961315	0.784519	0.90c	0.997911	1.38424	1.29052	1.22b	1.04644	0.89516	0.870263	0.94c	2.10923	1.54607	2.04464	1.90a	2.50146e-05
H9GZN9	H9GZN9	Equus caballus	Uncharacterized protein	IGHM	49.4076	5.5542	8.22	2	0.973296	0.785142	0.973152	0.91d	0.821055	0.74619	0.737367	0.77d	1.27355	0.849153	1.14795	1.09d	0.929889	0.777446	0.816254	0.84d	1.6605	1.26831	1.57514	1.50c	1.54402	2.21164	2.07875	1.94ab	1.80279	2.277	1.79642	1.96a	0.88288	0.972907	0.939414	0.93d	7.66463e-06
H9GZV1	H9GZV1	Equus caballus	Uncharacterized protein		35.6018	5.50342	8.48	2	0.866586	0.824338	0.578983	0.76c	0.531685	0.62274	0.477848	0.54c	0.735773	0.784505	0.724753	0.75c	0.768284	0.998763	0.755155	0.84c	0.980453	0.762808	0.67321	0.81c	0.664627	1.0378	0.642519	0.78c	5.07234	4.1039	4.60663	4.59a	0.700673	0.583128	0.580371	0.62c	4.94921e-12
I3L397	I3L397;P63241;W5PQK7;S9XIX3;I3L504;Q4JIJ9;F8WCJ1;C9J7B5;C9J4W5;F6V7L0;Q9GZV4;W5QHX1;Q6IS14;S9WQI9	Homo sapiens,Equus caballus,Camelus ferus,Ovis aries	Eukaryotic translation initiation factor 5A-1	EIF5A	16.108	4.99561	40.14	6	1.35746	1.34399	1.2893	1.33ab	1.05318	1.08965	1.04565	1.06d	1.06147	1.20969	1.29277	1.19c	1.13144	1.20453	1.23774	1.19c	0.952122	0.947675	0.971752	0.96e	1.20719	1.2125	1.20981	1.21c	1.38762	1.39496	1.34874	1.38a	1.05815	1.07337	1.03336	1.05d	6.6601e-07
I7JB59	I7JB59;F8S0F6;F8S0F7;F8S0F2;I4EPX2;H0YAF3;H0YAF1; Q9UNQ0;Q8WZ76	Homo sapiens	ABCG2 protein	ABCG2	72.3585	8.76318	26.26	4	0.931349	0.941898	0.83527	0.90b	0.920664	1.00979	0.995315	0.98b	0.845229	0.81568	0.994018	0.89b	0.90794	0.847125	0.895317	0.89b	0.965966	0.897817	1.1157	1.00b	0.984982	1.00731	0.988291	0.99b	1.08542	0.931845	0.882749	0.97b	2.27446	2.45865	2.06985	2.27a	4.77452e-10
J3QSB8	J3QSB8;Q6GSK5;B2RB91;F7CW96;Q6DKJ0;S9XSJ1;F6QRT4;Q9BXW6;A8KA30;B7ZLX8;B3KU11;E1BLV1;W5PBY3;Q58DI6;Q3ZC69;F1MYP7;E1BL67;W5PXW3	Homo sapiens,Bos taurus,Equus caballus,Camelus ferus,Ovis aries	Oxysterol-binding protein-related protein 1	OSBPL1A	32.9822	6.97607	8.77	2	1.65268	1.77192	1.83305	1.75b	1.0656	1.0841	1.03707	1.06d	0.817066	0.767241	0.683626	0.76f	1.05436	1.17612	1.22402	1.15cd	1.21415	1.20717	1.16116	1.19c	0.882527	0.876972	0.787034	0.85ef	1.892	1.92204	1.97261	1.93a	0.989738	0.862408	0.911295	0.92e	1.77428e-12
J9ZVQ3	J9ZVQ3;Q13791; Q6LBZ1;D9ZB55;P02649;E9PEV4;E7ERP7;H0Y7L5	Homo sapiens	Apolipoprotein E	APOE	26.835	8.11865	31.93	2	0.647279	0.7062	0.693512	0.68c	0.568705	0.66347	0.605145	0.61c	0.679769	0.655167	0.727681	0.69c	0.569977	0.627494	0.666524	0.62c	0.545797	0.811323	0.917582	0.76c	1.37657	2.30091	2.24115	1.97a	0.776675	0.819698	0.800971	0.80c	3.02169	1.18715	1.16473	1.79ab	0.0140269
K7EJT5	K7EJT5;K7EP65;D3YC70;K7EKS7;K7ELC4;K7EMH1;K7ERI7;D3YC72;F1N301;P35268;Q7Z4W8	Homo sapiens,Bos taurus	60S ribosomal protein L22	RPL22	5.07968	9.42236	51.06	2	1.06881	0.661082	0.332929	0.69	1.2403	1.19159	0.969794	1.13	1.00165	0.517398	0.216303	0.58	1.07436	0.775043	0.520777	0.79	1.15894	0.70816	0.425563	0.76	0.783296	2.00724	5.92824	2.91	1.12589	0.782484	0.688231	0.87	1.7865	1.57945	1.22685	1.53	0.0719885
K7ERP4	K7ERP4;Q6PJX4; Q862J2;S9WEE4;P36969;W5PN31;Q6PI42;K7ENB4;K7EJ20;K7EKX7	Homo sapiens,Bos taurus,Camelus ferus,Ovis aries	Glutathione peroxidase	GPX4	17.6178	7.7085	27.74	2	1.11748	1.01771	1.0588	1.06c	1.10109	1.0088	0.886507	1.00c	1.34152	0.887738	0.642333	0.96c	0.854033	0.871383	0.715078	0.81c	1.57783	0.958188	0.654183	1.06c	1.06179	1.21548	1.78284	1.35c	0.98913	0.860713	0.731144	0.86c	1.48923	2.06259	2.71268	2.09a	0.00519223
K9K221	K9K221;F6V9H5	Equus caballus	Sterol-4-alpha-carboxylate 3-dehydrogenase decarboxylating-like protein		40.3718	6.99072	40.44	4	0.874593	0.89217	0.740226	0.84bc	0.669428	0.676906	0.693301	0.68c	0.728217	0.815656	0.739272	0.76c	0.815266	0.83093	0.828919	0.83c	0.892668	1.15537	1.13327	1.06b	0.741087	0.970239	0.849674	0.85bc	4.48321	3.72949	4.11815	4.11a	0.681115	0.809163	0.643658	0.71c	6.60161e-13
K9K259	K9K259;Q9NZZ3;Q3SZ37;F1MZV2	Homo sapiens,Bos taurus,Equus caballus	Charged multivesicular body protein 5-like protein		18.9396	6.84424	14.02	2	0.890341	0.823237	0.938056	0.88c	0.869008	0.958723	0.716797	0.85c	1.12712	0.779475	1.20448	1.04c	1.46515	1.02933	1.39023	1.29bc	1.69912	1.15314	2.02986	1.63ab	1.4694	2.35897	1.65964	1.83a	1.22099	1.1671	1.1545	1.18bc	1.07863	1.31898	0.964691	1.12c	0.00640731
K9K2A7	K9K2A7;F6TBM0;L7MRL3;S9XPU4;F6QVI0;Q29RS1;Q7Z5P4;W5P446	Homo sapiens,Bos taurus,Equus caballus,Camelus ferus,Ovis aries	Estradiol 17-beta-dehydrogenase 11-like protein		33.2689	9.08545	31.33	7	1.1395	0.971012	0.975299	1.03b	0.719597	0.689976	0.633048	0.68d	0.790959	0.823693	0.775494	0.80cd	0.81024	0.822234	0.767278	0.80c	0.800148	0.696761	0.699616	0.73cd	0.843481	0.654357	0.915169	0.80c	4.67442	4.60298	4.60341	4.63a	0.506224	0.584296	0.548383	0.55e	3.59372e-20
K9K2M1	K9K2M1;B3KVT6; B3KYB7;P48739;B2R7P6;Q9TR36;F6QUJ0;W5NV10;B7Z7Q0;S9WXY9;B4E1U1;I3L4H1;K9K3T7;W5PTW4;Q00169;F5GWE5;Q2HJ54;F6ZW92;Q6NUL6	Homo sapiens,Bos taurus,Equus caballus,Camelus ferus,Ovis aries	Phosphatidylinositol transfer protein bet isoform-like protein		29.9221	6.25244	15.23	3	0.925074	0.929484	1.01686	0.96f	0.989187	1.10866	1.03891	1.05ef	1.06176	1.08895	1.24699	1.13de	0.836259	0.75067	0.64719	0.74g	1.54329	1.55763	1.80332	1.63a	1.24294	1.29389	1.30509	1.28c	1.43043	1.42188	1.43674	1.43b	1.23278	1.20461	1.15977	1.20cd	3.31349e-08
K9K3L0	K9K3L0;Q9Y376;F6U8Z5;Q7Z4X0;S9WVB3	Homo sapiens,Equus caballus,Camelus ferus	Calcium-binding protein 39-like protein	CAB39L	32.589	7.10791	21.01	5	0.873414	0.828048	0.846544	0.85e	1.12599	0.997653	0.952168	1.03d	1.07532	1.00998	1.11312	1.07d	0.591234	0.786197	0.932507	0.77e	1.81678	1.53097	1.69888	1.68ab	1.12769	1.17104	1.17283	1.16cd	1.63759	1.77946	1.73703	1.72a	1.27175	1.299	1.22446	1.27c	1.27477e-08
K9K3M3	K9K3M3;F6RVZ7; Q9NP72;Q0IIG8;L7MSM3;Q59EW3;B7Z5V3;Q9BZT2;Q5W0J0;S9Y4I6;B7Z4P9;H0Y6T8	Homo sapiens,Equus caballus,Camelus ferus	Ras-related protein Rab-18-like protein		22.9716	5.35107	70.39	12	1.51114	1.52466	1.52847	1.52a	0.980446	1.00088	0.988795	0.99e	1.31336	1.29631	1.32863	1.31c	1.41223	1.45382	1.50558	1.46b	1.42392	1.44607	1.41267	1.43b	0.738731	0.764805	0.782676	0.76f	1.25896	1.19699	1.2167	1.22d	0.791004	0.803997	0.781383	0.79f	3.60983e-16
K9K489	K9K489;F7D9F8;C9J3L8;C9J5W0;W5Q9F1;P43307;B2R6N9;A6QLP7;E9PAL7;C9IZQ1;W5Q9E9;F5H5Y2;S9Y8T5	Homo sapiens,Bos taurus,Equus caballus,Camelus ferus,Ovis aries	Translocon-associated protein subunit alph-like protein		28.8192	4.34814	13.28	3	0.819436	0.981901	0.937615	0.91de	1.14132	1.12585	1.19678	1.15c	0.852144	0.899246	0.91534	0.89e	1.3859	1.35279	1.35166	1.36b	0.753153	0.842309	0.780803	0.79e	1.00967	1.17549	1.02233	1.07cd	0.922055	0.877605	1.02518	0.94de	2.03146	1.63774	1.79116	1.82a	1.45996e-08
M0R0F0	M0R0F0;M0QZN2; P46782;Q53G25;S9YS04;M0R0R2;A1XED5	Homo sapiens,Bos taurus,Camelus ferus	40S ribosomal protein S5	RPS5	22.3768	9.5542	26.5	5	0.732476	0.645894	0.697488	0.69e	1.25262	1.20088	1.00209	1.15c	1.01906	1.14399	1.22576	1.13c	2.07111	1.58659	1.59945	1.75a	0.824559	0.875922	0.817348	0.84de	0.909698	1.21326	1.00571	1.04cd	0.656388	0.82124	0.810184	0.76e	1.43615	1.28216	1.5346	1.42b	2.8324e-06
M0R210	M0R210;M0QX76;S9XE58;P62249;M0R3H0;W5P7Z1;F6Q4A3;E1BAT6;M0R1M5;Q6IPX4	Homo sapiens,Bos taurus,Equus caballus,Camelus ferus,Ovis aries	40S ribosomal protein S16	RPS16	14.41	10.228	34.88	5	0.703045	0.760889	0.697796	0.72de	1.85957	1.97404	1.89802	1.91a	0.633375	0.631912	0.652077	0.64e	1.44276	1.27411	1.45696	1.39c	0.455199	0.475386	0.481262	0.47ef	0.678472	0.9197	0.787733	0.80d	0.788051	0.706839	0.82835	0.77d	1.66552	1.62998	1.80104	1.70b	7.99587e-13
M0R3D6	M0R3D6;M0R1A7;B4DM74;M0R117;Q862R3;F7CVP9;Q02543;B2R4C0;S9YM57;W5PYH9;Q32XH3;M0R0P7;F1MHJ6;B4DM94;Q76N54;B4DUV3;Q53HD3;S9WBI2	Homo sapiens,Bos taurus,Equus caballus,Camelus ferus,Ovis aries	60S ribosomal protein L18a	RPL18A	16.7038	10.77	21.99	3	0.945072	0.934393	0.853833	0.91de	1.48675	1.43593	1.40434	1.44a	1.35165	1.16978	1.50725	1.34ab	1.10348	1.23388	0.985787	1.11bcd	0.96087	0.925829	0.837368	0.91de	1.23442	0.903429	0.81135	0.98cde	0.765248	0.627862	1.09758	0.83e	1.23285	1.02017	1.38341	1.21abc	0.00143483
M1E4K4	M1E4K4;Q9TVD0;Q28229	Camelus dromedarius	Beta-casein	CSN2	26.158	5.57959	36.21	6	0.683199	0.68811	0.610336	0.66bc	0.403438	0.414053	0.382506	0.40d	0.697222	0.75664	0.724761	0.73bc	0.639279	0.70399	0.670765	0.67bc	0.799087	0.760498	0.825684	0.80b	8.72315	8.88158	8.29039	8.63a	0.503637	0.54166	0.572085	0.54cd	0.454063	0.452208	0.494383	0.47d	2.46545e-26
O00161	O00161;H3BNE1;H3BR18;H3BM38;H3BPJ0;H3BV99;H3BNG6;H3BP15;H3BQY9;H3BU94;H3BR99	Homo sapiens	Synaptosomal-associated protein 23	SNAP23	23.3395	5.0083	32.7	2	0.697286	0.788576	0.753715	0.75e	0.776145	0.855202	0.85073	0.83cde	0.956228	0.983849	0.977633	0.97bcd	0.737109	0.776597	0.731068	0.75e	0.742862	0.760705	0.801775	0.77de	0.848342	1.26544	0.870495	0.99bc	1.1504	1.07628	1.10466	1.11b	2.8435	2.50689	2.99422	2.78a	3.23684e-11
O18875	O18875	Bos taurus	Sodium- and chloride-dependent creatine transporter 1	SLC6A8	70.6286	6.01123	5.04	2	1.44652	1.27137	1.36466	1.36bc	0.843354	0.869645	0.818112	0.84e	1.49924	1.36633	1.64992	1.51b	1.14352	0.951327	1.09354	1.06d	2.50758	2.68685	2.24201	2.48a	1.06009	1.21763	1.25941	1.18cd	0.740377	0.813801	0.68754	0.75e	0.746418	0.8392	0.707068	0.76e	2.34653e-10
O46522	O46522;W5QC99;Q95L74	Bos taurus,Ovis aries,Bison bison	Cytochrome b-245 heavy chain	CYBB	65.6006	8.6167	9.12	5	1.38533	1.32176	1.28798	1.33b	1.73247	1.78751	2.19301	1.90a	1.14739	1.26449	1.18273	1.20bc	1.07261	0.975034	0.950958	1.00d	0.944605	1.00034	0.892417	0.95d	0.882246	0.90931	0.808556	0.87de	0.997852	1.08891	1.00192	1.03cd	0.675812	0.785443	0.629886	0.70e	3.53319e-08
O60543	O60543;Q8N5P9;B3KVA2	Homo sapiens	Cell death activator CIDE-A	CIDEA	24.6707	9.23193	31.51	2	0.849197	0.94186	0.967023	0.92b	0.685382	0.585524	0.672109	0.65cd	0.722844	0.73279	0.83209	0.76bc	0.762996	0.820661	0.807707	0.80bc	0.85628	0.769385	0.663071	0.76bc	0.516339	0.446462	0.466432	0.48df	0.378099	0.448893	0.543377	0.46f	3.90465	3.58053	3.46368	3.65a	4.91782e-15
O60603	O60603;D2JYJ1;D2JYJ0;D2JYJ2;D2JYJ4;C6KIA9;C6KIA6;K9MV98;D2JYJ3; B3KWR9;Q56GY8	Homo sapiens,Bos taurus	Toll-like receptor 2	TLR2	89.7801	6.60986	16.96	9	0.778631	0.893603	0.864611	0.85c	0.723481	0.841259	0.786883	0.78c	0.992475	0.957862	0.926486	0.96c	0.782467	0.778605	0.796799	0.79c	0.553335	0.85319	0.784904	0.73c	0.721374	0.882108	0.855087	0.82c	0.814886	1.11804	0.964395	0.97c	2.92809	2.30698	2.79471	2.68a	1.18184e-09
O60664	O60664;K7EL96;K7ERZ3;K7ER39	Homo sapiens	Perilipin-3	PLIN3	47.0459	5.43994	75.81	18	0.795452	0.813171	0.755637	0.79b	0.642108	0.628184	0.644881	0.64c	0.835122	0.729496	0.905259	0.82b	0.793866	0.745885	0.79454	0.78b	0.901198	0.86921	0.834023	0.87b	0.904229	0.87815	0.873704	0.89b	0.826467	0.727685	0.739823	0.76b	3.04753	3.3384	3.06887	3.15a	7.56421e-16
O62823	O62823;Q155X8;D3TJU9	Bos taurus,Bubalus bubalis	Alpha-S1-casein	CSN1S1	24.3114	4.89404	43.93	3	0.486978	0.552626	0.465741	0.50c	0.451663	0.550863	0.505682	0.50c	5.29273	4.67365	5.25582	5.07a	0.737892	0.696978	0.719402	0.72bc	0.595486	0.719417	0.705301	0.67bc	0.652514	0.708174	0.623354	0.66bc	0.727578	0.77857	0.686553	0.73b	0.491073	0.593728	0.547964	0.54bc	5.64305e-16
O75355	O75355	Homo sapiens	Ectonucleoside triphosphate diphosphohydrolase 3	ENTPD3	59.0673	6.41748	7.94	4	0.811546	0.546058	0.341074	0.57c	0.520921	0.375673	0.336772	0.41c	0.617621	0.443605	0.418508	0.49c	0.801736	0.465637	0.309925	0.53c	0.664545	0.448869	0.749221	0.62c	1.05376	0.752578	0.705459	0.84c	0.89829	0.638553	0.819552	0.79c	3.5919	3.94746	5.37243	4.30a	3.13941e-08
O75369	O75369;S9WZW1; Q68CT4;E7EN95;F6XT77	Homo sapiens,Equus caballus,Camelus ferus	Filamin-B	FLNB	277.99	5.73193	4.11	3	1.25753	1.12448	0.998629	1.13abc	0.893089	0.913118	0.863834	0.89c	0.946215	0.933543	1.39327	1.09bc	1.22871	1.29709	1.45026	1.33ab	1.36557	1.03079	1.81934	1.41ab	1.22891	1.63361	1.28093	1.38ab	0.938444	0.930658	0.626214	0.83c	1.5275	1.5318	1.34901	1.47a	0.0125042
O75396	O75396;S9WDX0;W5QGX9;F7ATC8;Q3T0L9;F1MLE8K9K2B2;I1VE16	Homo sapiens,Bos taurus,Equus caballus,Camelus ferus,Ovis aries	Vesicle-trafficking protein SEC22b	SEC22B	24.5775	6.91748	34.42	6	1.07961	0.919563	0.854312	0.95d	1.01133	1.0878	1.03081	1.04cd	0.96359	0.881841	1.01755	0.95d	1.27178	1.28313	1.20499	1.25bc	1.12689	0.735775	0.781779	0.88d	1.63221	1.54339	0.999619	1.39ab	1.02472	0.855061	0.931172	0.94d	1.55118	1.58066	1.6275	1.59a	8.34747e-07
O75612	O75612;B4DSX9;Q86SR3;P19835;P30122;Q58DG4;A6QQ45;W5P5Z7	Homo sapiens,Bos taurus,Ovis aries	Bile salt-dependent lipase oncofetal isoform		66.3215	6.63916	41.99	17	0.613421	0.656617	0.648854	0.64c	0.492483	0.517121	0.519745	0.51c	0.636586	0.669668	0.697563	0.67c	0.576855	0.662542	0.629265	0.62c	0.661969	0.626864	0.623544	0.64c	0.662225	0.706539	0.709477	0.69c	0.648043	0.686749	0.65074	0.66c	4.45264	4.44214	4.42725	4.44a	1.46565e-25
O75911	O75911;Q0QD44; O77769;Q53HI7;T0MIK7;W5PZC7;F1N334;F7BHA9;Q5SUY4	Homo sapiens,Bos taurus,Equus caballus,Camelus ferus,Ovis aries	Short-chain dehydrogenase/reductase 3	DHRS3	33.5266	8.83643	21.52	5	1.74988	1.78964	1.62357	1.72a	0.909673	0.930244	0.947436	0.93d	1.59954	1.68803	1.68622	1.66ab	1.59524	1.52124	1.59677	1.57b	1.35476	1.12899	1.17104	1.22c	0.81367	0.79151	0.835535	0.81e	0.894818	0.922975	0.902896	0.91de	0.708338	0.670869	0.699992	0.69f	2.28079e-12
O77698	O77698;Q9TRG8; A4GW12;G9FXV5;Q2HJF0	Bos taurus,Bubalus bubalis	Lactotransferrin	LTF	77.6798	7.91357	39.83	3	1.13768	0.344309	0.621397	0.70c	0.875619	0.779448	0.891016	0.85c	3.52822	4.54029	4.15312	4.07a	0.944415	0.812403	0.885916	0.88c	1.05712	0.555604	0.75186	0.79c	0.698683	0.583943	0.435183	0.57c	0.666665	0.898036	0.796597	0.79c	0.680903	0.844564	0.875284	0.80c	9.8214e-10
O77811	O77811;F6XLB1;Q9TQW8	Equus caballus	Lactotransferrin	LTF	75.9427	7.92822	45.32	24	0.823435	0.734502	0.704468	0.75c	0.830303	0.815464	0.721457	0.79c	0.884233	0.802975	0.769932	0.82c	0.75398	0.788416	0.723536	0.76c	0.877726	0.829947	0.838209	0.85c	0.755923	0.866881	0.859054	0.83c	3.50163	3.5092	4.00269	3.67a	0.853651	0.882058	0.883389	0.87c	3.71596e-14
O97897	O97897;C9J244;K7ELN9;K9K2R1;B4DVF1;F7CE68;F6W7K2;F7DBR0;F7DHC8;F6W6W9;W5Q3F9;M1ZMP4	Homo sapiens,Equus caballus,Camelus ferus,Tragelaphus oryx	Xanthine:oxygen oxidoreductase	XDH/XO	146.686	7.41553	37.39	3	0.387111	0.45172	0.424909	0.42c	0.386152	0.348079	0.474913	0.40c	0.636806	0.736945	0.734196	0.70c	0.726236	0.807051	0.859203	0.80c	7.94523	7.13057	6.02761	7.03a	0.301722	0.46083	0.583443	0.45c	0.348361	0.412414	0.695089	0.49c	0.302663	0.356876	0.546423	0.40c	5.165e-12
O97943	O97943;K7DXC0; K7DXB9	Camelus dromedarius	Alpha-S1-casein	CSN1S1	26.8446	5.03369	52.17	13	0.605893	0.568897	0.560772	0.58c	0.472881	0.445807	0.433855	0.45c	0.661638	0.655664	0.608712	0.64c	0.589627	0.600306	0.572838	0.59c	0.65529	0.641186	0.659858	0.65c	7.66913	8.06047	8.3369	8.02a	0.62976	0.551384	0.632777	0.60c	0.511413	0.508229	0.495601	0.51c	9.0359e-22
O97944	O97944	Camelus dromedarius	Alpha-S2-casein	CSN1S2	22.9495	6.39209	54.4	11	0.491471	0.521284	0.461433	0.49de	0.394596	0.441774	0.385097	0.41e	0.537463	0.705102	0.672842	0.64b	0.495507	0.528596	0.493384	0.51cd	0.577274	0.596018	0.553556	0.58bc	7.9826	8.14078	8.0152	8.05a	0.41847	0.464928	0.481836	0.46de	0.485186	0.541004	0.500446	0.51cd	1.1754e-24
P00709	P00709;F8VWU1	Homo sapiens	Alpha-lactalbumin	LALBA	16.2141	4.99561	39.44	5	0.773671	0.725064	0.796944	0.77c	0.630062	0.591789	0.663119	0.63c	0.774981	0.700896	0.892008	0.79c	0.725922	0.677959	0.879518	0.76c	0.838644	0.788052	0.773875	0.80c	0.73308	0.615285	0.726106	0.69c	0.56412	0.684343	0.68174	0.64c	4.07215	3.75216	3.13922	3.65a	3.11453e-11
P00710	P00710;S9YFK0	Camelus dromedarius	Alpha-lactalbumin	LALBA	14.4208	5.18604	49.59	5	0.641037	0.556942	0.687188	0.63c	0.602487	0.533231	0.585176	0.57c	0.607921	0.421583	0.587978	0.54c	0.678227	0.603991	0.633306	0.64c	0.896564	0.62408	0.705223	0.74c	5.50525	6.78752	6.67341	6.32a	0.664701	0.538319	0.60305	0.60c	0.694484	0.644246	0.569863	0.64c	2.67506e-12
P00712	P00712;Q157F9;B2YKX7	Capra hircus	Alpha-lactalbumin	LALBA	16.244	5.30029	28.87	2	0.849748	0.757351	0.479631	0.70c	0.648233	0.570185	0.566651	0.60c	0.716073	0.663793	0.618152	0.67c	0.608304	0.584483	0.540976	0.58c	5.37279	5.51527	6.37572	5.75a	0.722434	0.680413	0.697936	0.70c	0.83332	0.819836	0.67225	0.78c	0.662701	0.59814	0.508326	0.59c	9.15277e-14
P01024	P01024;M0QXZ3;B4E216	Homo sapiens	Complement C3	C3	187.03	6.40479	4.87	5	1.03174	0.691802	0.816932	0.85cde	0.609155	0.550062	0.651848	0.60e	0.852034	0.722099	0.83609	0.80de	0.897236	0.557696	0.911267	0.79de	0.941946	1.14288	0.724092	0.94c	1.20317	1.33538	1.37478	1.30b	0.892945	1.52076	0.994522	1.14bc	2.73611	2.52197	2.59848	2.62a	2.61833e-08
P01111	P01111;Q28174; P78460;E5FF39;Q71SP6;Q7KZ06;Q96T27;G3V4K2;G3V5T7;S9XH07	Homo sapiens,Bos taurus,Camelus ferus	GTPase NRas	NRAS	21.2155	5.17334	53.97	2	1.10199	1.19767	0.796164	1.03cde	0.910745	0.950195	1.18393	1.01cde	1.65162	1.85582	1.10072	1.54a	0.982559	0.940504	0.999188	0.97de	1.72478	1.53822	1.29482	1.52ab	0.633644	0.61662	0.641489	0.63e	1.37221	1.26308	1.34691	1.33abcd	1.16139	1.14264	1.87559	1.39abc	0.00802498
P01833	P01833	Homo sapiens	Polymeric immunoglobulin receptor	PIGR	83.2317	5.74463	19.5	10	0.603578	0.76864	0.626359	0.67c	0.65924	0.706127	0.662072	0.68c	0.73451	0.865391	0.702461	0.77c	0.677663	0.737648	0.772463	0.73c	0.862148	0.998482	0.922301	0.93b	0.658707	0.79137	0.678559	0.71c	0.948002	1.15327	1.03131	1.04b	3.39576	3.18635	3.33288	3.30a	1.42287e-15
P01834	P01834;Q0KKI6;Q5EFE6;Q6PJF2;V9HW34;Q6PIL8;Q7Z3Y4;Q6GMX0;Q6P5S8;Q8TCD0;S6AWD6;S6AWF4;S6AWD3;S6BGE9;S6C4R6;S6B2A1;S6B294;S6AWE3;S6B2C3;Q569I7	Homo sapiens	Ig kappa chain C region	IGKC	11.6017	5.87158	61.32	4	0.84267	0.877804	0.831137	0.85cd	0.775012	0.678333	0.684255	0.71d	0.893318	0.825961	0.877995	0.87cd	0.985404	0.85417	0.855008	0.90cd	0.782355	1.09604	1.10183	0.99c	1.15585	1.52009	1.38386	1.35b	0.983059	0.873843	0.782483	0.88cd	2.93221	2.41111	2.57652	2.64a	1.23067e-09
P01903	P01903;B5M0E4;Q70KQ2;Q70KQ4;E0YUF1;G8FSA6;C0LLE9;F8SK89;Q30118;B4DVL4;Q59GE3;F6S981;K9MCF1;B4DLJ8;B4E2U4;B4DW37;F5GZ59;Q7YPT8;S9X9S2;K9MC50	Homo sapiens,Equus caballus,Camelus ferus	HLA class II histocompatibility antigen, DR alpha chain	HLA-DRA	28.5887	4.99561	22.44	4	0.869695	0.896975	0.970014	0.91c	0.768691	0.659227	0.890393	0.77c	0.873596	0.856104	1.14574	0.96c	0.847	0.782393	0.812307	0.81c	0.865418	0.696132	1.19952	0.92c	0.839651	0.720396	0.893465	0.82c	0.838115	1.00815	0.810024	0.89c	2.72046	3.03435	2.05372	2.60a	6.63132e-07
P02062	P02062;Q6VFQ5;B2M1S7;Q6VFQ6;B2M0Y1;P67824;F6RDD3;Q9UK54;P02075;W5QCY8;P68871;P02042;C8C504	Homo sapiens,Ovis aries,Equus caballus	Hemoglobin subunit beta	HBB	15.9983	7.02002	17.12	2	1.00753	1.05636	0.743096	0.94c	0.879627	0.878141	0.752158	0.84c	0.796695	0.81689	0.683967	0.77c	0.921304	1.00573	0.854598	0.93c	0.968426	0.942816	1.11616	1.01c	0.949855	0.86774	0.766717	0.86c	3.07247	3.13976	3.87438	3.36a	0.911825	0.831107	0.519972	0.75c	8.7101e-10
P02070	P02070;P68231;D4QBD8;P04346;P67819;D4QBE7;P04245;D4QBD1;P02077;P02076	Bos taurus,Capra hircus,Camelus dromedarius	Hemoglobin subunit beta	HBB	15.9443	7.59131	28.97	3	1.50917	1.48672	1.53602	1.51ab	1.06514	1.06127	0.959483	1.03de	1.14985	1.09854	1.37583	1.21cd	1.34955	1.41284	1.45647	1.41bc	1.48696	1.51922	1.99664	1.67a	0.897534	0.945188	0.825492	0.89ef	1.21608	1.0245	0.920353	1.05de	0.743921	0.72113	0.687789	0.72f	5.16508e-06
P02638	P02638;W5PVB6;P04271	Homo sapiens,Bos taurus,Ovis aries	Protein S100-B	S100B	10.6611	4.58936	32.61	2	0.931192	1.13572	1.13137	1.07cd	1.75114	1.57916	1.38952	1.57b	2.41903	1.92663	1.80534	2.05a	1.11625	1.00485	1.23405	1.12cd	0.963453	1.25791	1.30961	1.18c	0.796947	0.846788	1.19215	0.95cde	0.729747	0.984689	0.682416	0.80de	0.562684	0.779369	0.761905	0.70e	2.5868e-06
P02647	P02647;Q9Y355; F8W696;Q8TDB0	Homo sapiens	Apolipoprotein A-I	APOA1	30.7589	5.75732	64.79	15	0.757993	0.701926	0.728324	0.73b	0.601116	0.581837	0.586134	0.59c	0.759269	0.716062	0.776072	0.75b	0.695578	0.692608	0.71139	0.70b	0.711009	0.686717	0.587531	0.66bc	0.700648	0.637348	0.695645	0.68b	0.691559	0.692741	0.653552	0.68b	3.67411	3.66622	3.81338	3.72a	1.00426e-20
P02662	P02662;B5B3R8;Q155X8;D3TJU9	Bos taurus,Bos indicus	Alpha-S1-casein	CSN1S1	24.5134	5.021	58.88	6	0.424681	0.447526	0.446719	0.44e	0.526224	0.598658	0.574047	0.57cd	0.706056	0.729472	0.716385	0.72b	5.69342	5.80894	5.99212	5.83a	0.633337	0.703501	0.611399	0.65bc	0.584751	0.554107	0.558706	0.57cd	0.569339	0.531217	0.476102	0.53de	0.498112	0.435753	0.408359	0.45e	7.96674e-22
P02663	P02663	Bos taurus	Alpha-S2-casein	CSN1S2	26.0023	8.42627	48.65	7	0.979344	0.916131	0.981999	0.96b	0.848538	0.882236	0.910533	0.88b	0.643443	0.710753	0.724996	0.69c	5.33361	5.45707	5.60727	5.47a	0.516596	0.603153	0.525259	0.55d	0.667094	0.628122	0.57625	0.62cd	0.470912	0.401388	0.361771	0.41e	0.374068	0.451757	0.471695	0.43e	2.90788e-21
P02671	P02671;Q86Z09;Q8WW76;Q3KRA7;Q6NSD8	Homo sapiens	Fibrinogen alpha chain	FGA	94.9144	6.01123	4.27	2	0.30707	0.740977	0.74754	0.60c	0.316431	0.641383	0.568987	0.51c	1.23077	0.82778	0.823902	0.96c	0.316812	0.67547	0.853506	0.62c	0.945727	1.29243	2.10086	1.45c	0.496828	1.4868	1.4494	1.14c	0.491564	1.35555	0.587078	0.81c	4.55561	2.67488	1.89773	3.04a	0.00318695
P02672	P02672	Bos taurus	Fibrinogen alpha chain	FGA	66.957	7.02002	34.15	20	0.690704	0.630131	0.702946	0.67de	2.03839	2.13227	2.03168	2.07a	0.828111	0.854807	0.778137	0.82c	1.86579	1.96295	1.90549	1.91b	0.79579	1.01987	0.757277	0.86c	0.765992	0.721665	0.810825	0.77cd	0.636255	0.764178	0.61487	0.67de	0.72317	0.51114	0.609625	0.61e	5.01348e-13
P02679	P02679;C9JEU5;C9JC84;D3DP16;Q7Z664;C9JPQ9;C9JU00;F6W2Y1	Homo sapiens,Equus caballus	Fibrinogen gamma chain	FGG	51.4789	5.61768	13.47	3	0.656863	0.815537	0.713175	0.73cd	0.561623	0.616848	0.627224	0.60d	0.943971	0.810284	0.747561	0.83c	0.790216	0.781184	0.769114	0.78c	0.613966	0.529468	0.614239	0.59d	1.07646	1.31267	1.00698	1.13b	1.21253	1.1791	1.08926	1.16b	3.48049	3.29817	3.67361	3.48a	9.16341e-15
P02769	P02769;P85295; B0JYQ0;P14639;W5PWE9;C9JKR2	Homo sapiens,Bos taurus,Capra hircus,Ovis aries	Serum albumin	ALB	69.2484	6.17627	22.57	12	0.894866	0.800157	0.836766	0.84de	0.833532	0.856526	0.851398	0.85de	1.16356	1.31381	1.26846	1.25b	2.59532	2.69839	2.40459	2.57a	0.947281	0.917196	0.80585	0.89cd	1.03188	0.990741	0.950099	0.99c	0.965902	0.816345	0.82165	0.87cd	0.789497	0.695265	0.657223	0.71e	3.93894e-13
P04004	P04004;B7Z553; J7HH10;W5Q9D5;F6V881;T0NLF0	Homo sapiens,Equus caballus,Camelus ferus,Ovis aries	Vitronectin	VTN	54.2712	5.79541	11.09	3	1.40448	0.896731	1.02694	1.11b	0.747928	0.849671	0.6969	0.76cd	1.2349	0.842373	0.928485	1.00bc	0.864345	0.872624	0.803186	0.85cd	0.517608	0.649677	0.622625	0.60d	0.508693	0.697723	0.68279	0.63d	0.573018	0.749515	0.619726	0.65d	2.91831	2.54642	2.74401	2.74a	5.31456e-10
P04040	P04040;B4DWK8;F7D854;Q8TAK2;T0NUF8	Homo sapiens,Equus caballus,Camelus ferus	Catalase	CAT	59.7188	7.38623	11.2	2	0.82931	1.3503	0.941924	1.04b	0.666571	0.91974	0.675701	0.75bc	0.53607	0.976903	0.835471	0.78bc	0.709554	1.22532	0.829901	0.92bc	0.477778	0.618386	0.560174	0.55c	0.736557	0.576251	0.687441	0.67bc	0.711809	0.377943	0.540816	0.54c	4.03787	2.90879	3.60219	3.52a	2.07677e-08
P04272	P04272;H0YMM1;H0YKZ7;H0YNB8;H0YMD9;B4DNH8;H0YKL9;H0YKV8;H0YLV6;H0YMT9;H0YKX9;H0YMW4; H0YLE2;H0YKN4;F6ZI51;B2B9I8;S9Y0D0	Homo sapiens,Bos taurus,Camelus ferus,Equus caballus	Annexin A2	ANXA2	38.5878	7.31299	60.18	2	1.34159	1.1517	1.25201	1.25b	1.20789	1.36148	1.36364	1.31b	1.06827	0.934016	1.0244	1.01d	1.67378	1.81306	1.98174	1.82a	1.13167	1.38024	1.17175	1.23bc	0.726514	0.787139	0.800692	0.77e	1.00046	0.962079	1.21189	1.06cd	0.719776	0.737742	0.66473	0.71e	7.16334e-08
P04406	P04406;Q5ZEY3;Q2TSD0;Q0QET7;E7EUT5;A4UCT1;B4DRV9;O97653;S9WYL4;F6Y457;W5QBT3;E1BH84;F6SMC6	Homo sapiens,Bos taurus,Equus caballus,Camelus ferus,Ovis aries	Glyceraldehyde-3-phosphate dehydrogenase	GAPDH	36.0304	8.45557	17.01	2	0.97286	0.72998	0.599631	0.77bc	0.634172	0.642957	0.737146	0.67c	1.13987	0.670951	0.866036	0.89bc	0.916613	0.828845	0.741382	0.83bc	2.0419	1.34131	0.795769	1.39b	1.02626	0.94534	0.912044	0.96bc	0.947747	0.66308	0.776169	0.80bc	1.97637	3.19241	3.42532	2.86a	8.23264e-05
P04792	P04792;C9J3N8; B4DL87;F8WE04	Homo sapiens	Heat shock protein beta-1	HSPB1	22.7685	6.40479	26.83	2	0.579915	0.616242	0.460112	0.55cd	0.47766	0.43017	0.609174	0.51d	0.669576	0.773427	0.694623	0.71cd	0.568858	0.735772	0.60953	0.64cd	0.59447	1.1716	0.864619	0.88bc	1.49469	1.28747	0.826832	1.20b	0.632414	0.579039	0.45279	0.55cd	3.25776	3.89692	3.5157	3.56a	1.51619e-11
P04843	P04843;F8WF32;Q96HX3;Q6IBR0;B7Z4L4;Q53EP4;B4DNJ5;B4DL99;F6WQI9;K9KFT1;W5PEC5	Homo sapiens,Equus caballus,Ovis aries	Dolichyl-diphosphooligosaccharide--protein glycosyltransferase subunit 1	RPN1	68.5268	6.37939	30.31	5	0.716626	0.808118	0.709334	0.74bc	0.541593	0.668266	0.640624	0.62c	0.925188	0.925603	0.82428	0.89bc	1.0349	0.830034	0.846644	0.90bc	1.0609	0.754213	0.801942	0.87bc	1.03731	0.863706	1.01813	0.97b	0.703783	0.852764	0.830427	0.80bc	2.56979	3.19618	3.36718	3.04a	9.39379e-10
P05814	P05814	Homo sapiens	Beta-casein	CSN2	25.3658	5.78271	45.58	6	0.546532	0.593406	0.558387	0.57cd	0.42744	0.475493	0.421151	0.44d	0.619792	0.630033	0.587703	0.61c	0.561059	0.663608	0.556201	0.59c	0.717175	0.88986	0.68428	0.76b	0.559763	0.669715	0.600494	0.61c	0.53539	0.567252	0.550378	0.55cd	5.41606	5.03738	5.17565	5.21a	5.76605e-19
P06396	P06396;Q69YR8;V9H0U2;Q5T0I1;B7Z4U6;Q5T0H9;F5H1A8;B7Z5V1;B7Z9A0;B7Z6N2;Q5T0H7;B3KS49;Q5T0H8;Q6X9X6	Homo sapiens,Equus caballus	Gelsolin	GSN	85.6442	6.27783	14.19	2	0.695467	0.650488	0.498055	0.61c	0.605501	0.4174	0.340813	0.45c	0.67988	0.55116	0.57708	0.60c	0.465283	0.3254	0.446603	0.41c	0.928638	0.585128	0.629458	0.71c	0.207823	0.588315	0.64088	0.48c	0.623266	0.564382	0.542534	0.58c	4.22696	4.65425	3.95911	4.28a	4.54626e-13
P06623	P06623	Bos taurus	2',3'-cyclic-nucleotide 3'-phosphodiesterase	CNP	44.8471	8.41162	17	3	0.782074	0.8649	0.812636	0.82de	1.05568	1.00481	1.05437	1.04bc	3.17247	2.78575	3.00073	2.99a	1.0027	1.05871	1.03793	1.03bc	0.626065	0.88179	0.704693	0.74e	0.839075	1.1248	0.857132	0.94cd	1.07822	1.17224	1.30792	1.19b	0.789661	0.647062	0.667747	0.70e	3.22083e-12
P07237	P07237;I3L4M2;I3L398;I3L312;B4DJS0;B4DUA5;H7BZ94;B4DNL5;I3NI03;F5H8J2;B4DLN6;H0Y3Z3;B3KTQ9;I3L3P5;I3L0S0;Q96C96;I3L3U6;I3L514;B4DNP9	Homo sapiens	Protein disulfide-isomerase	P4HB	57.0807	4.86865	50.98	7	0.724584	0.788049	0.548721	0.69c	0.692709	0.738881	0.712496	0.71c	0.793723	0.833152	0.691538	0.77cd	0.718386	0.831082	0.677325	0.74cd	0.558635	0.663333	0.622086	0.61d	0.929593	0.810775	0.793132	0.84bc	0.985511	1.11064	0.933157	1.01b	3.27048	3.0732	3.5969	3.31a	5.06389e-13
P07355	P07355;H0YNA0;H0YN52;H0YKS4;H0YMM1;H0YKZ7;H0YNB8;H0YMD9;H0YMD0;H0YMU9;B4DNH8;H0YKL9;H0YKV8;H0YN42;H0YLV6;H0YMT9;H0YKX9;H0YN28;H0YL33;H0YMW4; V9HW65;H0YNP5;H0YLE2;B3KRQ1;H0YM50;H0YKN4;A6NMY6	Homo sapiens	Annexin A2	ANXA2	38.5798	7.75244	63.72	4	0.918324	0.816309	0.713906	0.82bcd	0.618986	0.654928	0.59361	0.62cd	0.903542	1.24279	1.2799	1.14b	0.924011	0.787858	0.737141	0.82bcd	0.543401	0.648721	0.488311	0.56d	0.965088	1.09411	0.940847	1.00b	0.594839	1.07988	0.989183	0.89bc	3.17348	2.56865	2.94231	2.89a	1.57913e-09
P07380	P07380;F6QKG6	Equus caballus	Beta-lactoglobulin-2		20.11	4.89404	17.13	2	0.700973	0.610857	0.841939	0.72c	0.610195	0.608719	0.688094	0.64c	0.834671	0.774308	1.01452	0.87c	0.721783	0.679406	0.646589	0.68c	0.890351	1.1412	1.06916	1.03c	0.653994	0.576659	1.34607	0.86c	4.23656	4.0564	3.29124	3.86a	0.745501	0.68647	0.953273	0.80c	6.90777e-11
P07498	P07498	Homo sapiens	Kappa-casein	CSN3	20.2926	8.92432	53.85	7	0.882957	0.923435	0.858489	0.89cd	0.704141	0.682659	0.705717	0.70e	0.961708	0.834749	0.834156	0.88cd	0.763456	0.827747	0.786777	0.79de	0.940207	0.861802	0.854738	0.89cd	0.912097	0.956644	1.10262	0.99b	0.910661	0.918039	0.900569	0.91bc	2.53411	2.4195	2.38247	2.45a	3.98208e-16
P07514	P07514;W5QCI3;F1N7T1;F6TGW9;Q6ZVI6;P00387;B1AHF3;S9XPE7	Homo sapiens,Bos taurus,Equus caballus,Camelus ferus,Ovis aries	NADH-cytochrome b5 reductase 3	CYB5R3	34.0997	7.28369	51.16	5	1.90674	1.9762	1.76832	1.89a	0.930907	0.960324	0.936607	0.94d	1.22936	1.19431	1.24698	1.22c	1.81467	1.92269	1.80766	1.85ab	1.30832	1.26736	1.34713	1.31c	0.750854	0.718483	0.748426	0.74e	0.728608	0.720905	0.848063	0.77e	0.638551	0.616733	0.623477	0.63f	5.18405e-14
P07900	P07900;Q7M2S2;Q86U12;G3V2J8;Q2VPJ6;K9KAE4;Q3T007;A7E3E1;Q76LV2;Q9GKX7;L7MS69;S9YK27;Q8TBA7;Q96HX7;O75322;B4DTA5;Q7M2S4;Q86SX1;Q14568;Q58FG0;I3L239;Q58FF6;Q58FG1;I3L0K7;Q8N9Z3;F5H897;B4DR68;F7E2L8;W5NW44;Q9BV61;Q12931;Q53G55;Q53FS6;Q2TBI4;S9YM74;M5FMV8;S9XXF1	Homo sapiens,Bos taurus,Equus caballus,Camelus ferus,Ovis aries	Heat shock protein HSP 90-alpha	HSP90AA1	84.6067	5.021	30.19	15	0.9982	0.986042	0.976028	0.99e	1.36685	1.45682	1.46767	1.43a	0.872313	0.905624	0.890862	0.89f	1.32498	1.3245	1.363	1.34b	0.867498	0.896667	0.930541	0.90f	1.17278	1.26021	1.09513	1.18c	1.06481	1.10504	1.04581	1.07d	1.27532	1.2473	1.26915	1.26b	6.06706e-12
P08133	P08133;B7Z582;E7EMC6;Q6ZP35; A6NN80;A8K3Q7;E5RI05;E5RJF5;E5RIU8;E5RK63;E5RJR0;E5RK69;E5RFF0;H0YC77	Homo sapiens	Annexin A6	ANXA6	75.8256	5.60498	29.42	5	0.466804	0.631976	0.746706	0.62b	0.455151	0.42791	0.530346	0.47b	0.477819	0.50322	0.819726	0.60b	0.367055	0.442366	0.583033	0.46b	0.64208	0.377005	0.995707	0.67b	0.618264	0.583902	0.584342	0.60b	0.475725	0.540808	0.797299	0.60b	5.26877	5.0642	3.86701	4.73a	5.49462e-10
P08239	P08239;I6ZQG6;H3BTM2;Q9TSC8;Q9TSC7;W5QB08;G8JKZ5;H3BN82;H3BQG8;P09471;Q8N6I9;B3KP89;A2A2R6;I7AYU0;S9YLB9;S9X9V7;Q03113	Homo sapiens,Bos taurus,Camelus ferus,Ovis aries	Guanine nucleotide-binding protein G(o) subunit alpha	GNAO1	40.0409	5.52881	29.94	7	1.29635	1.26982	1.44573	1.34bc	1.43165	1.60984	1.58476	1.54b	1.31726	1.2233	1.24596	1.26c	1.195	1.22857	1.31095	1.24c	2.44984	1.90024	2.37013	2.24a	0.988654	1.12632	0.716037	0.94d	0.614767	0.570069	0.506192	0.56e	0.654613	0.542609	0.495152	0.56e	2.28838e-09
P08728	P08728;A4FUA1;S9YD75;K7EMS3;F6UU86;Q14666;B4DE59;B4DL17;B3KRA2;A8MT21;F5GWP8;C9JTG5;B3KVF5;S9X494;S9YN95;W5P2K5;W5Q5M3;F6S1Q0;A6H7D3;F6VZ15;S9WPL1	Homo sapiens,Bos taurus,Equus caballus,Camelus ferus,Ovis aries	Keratin, type I cytoskeletal 19	KRT19	43.8581	5.0083	23.06	8	1.01576	1.0284	1.02799	1.02cd	1.6312	1.66249	1.63397	1.64a	1.1301	1.1487	1.13035	1.14bc	1.23249	1.15162	1.23822	1.21b	1.06048	0.882365	0.938409	0.96d	0.955592	0.817177	0.971017	0.91d	1.03386	1.12046	0.907744	1.02cd	1.03803	1.00604	1.21382	1.09bc	1.2032e-07
P09110	P09110;H7C131;O43203;Q8NCW8;B4DVF4;B4DEN6;C9JDE9;H0Y4D4;F2Z2Q6;F6R7Z1;B4E072;F2Z3P7;S9YP52;Q3ZC41;W5NS74	Homo sapiens,Bos taurus,Equus caballus,Camelus ferus,Ovis aries	3-ketoacyl-CoA thiolase, peroxisomal	ACAA1	44.2639	8.44092	22.88	6	0.939314	0.892391	1.05162	0.96cd	1.14474	1.16673	1.14352	1.15bc	0.855569	0.835067	1.03914	0.91d	0.840915	0.718952	0.86323	0.81d	0.825471	0.968666	1.10039	0.97cd	1.34723	1.16721	1.4243	1.31b	1.29776	1.4033	1.22136	1.31b	1.76894	2.30962	2.14361	2.07a	2.48228e-07
P09543	P09543;K7EN66;C9K0L8;K7ERZ0;B4DFN6; K7ERC4;B4DI06	Homo sapiens	2',3'-cyclic-nucleotide 3'-phosphodiesterase	CNP	47.5487	9.0708	31.12	6	0.888661	0.996776	1.09783	0.99c	0.937232	0.85563	0.893816	0.90c	0.944685	0.843728	1.20929	1.00c	1.10874	0.975804	1.12216	1.07c	0.860385	0.935672	0.996957	0.93c	0.736671	1.0591	0.907706	0.90c	0.708053	0.834392	1.13659	0.89c	2.50853	2.52797	1.78427	2.27a	7.31633e-06
P0C0L4	P0C0L4;Q9UNU2;6XMI6;B4DIE5;F5H2J9;Q6U2E0;P0C0L5;F5GXS0;B7Z1F8;F6XSF7;S9YD43;W5NU00;W5NUX8;F1MVK1;E1BH06	Homo sapiens,Bos taurus,Equus caballus,Camelus ferus,Ovis aries	Complement C4-A	C4A	192.664	7.07861	15.71	20	0.795573	0.986145	0.845871	0.88bc	0.801075	0.768792	0.819168	0.80c	0.97265	1.02681	1.09224	1.03b	0.805835	0.932013	0.894871	0.88bc	0.856173	0.821452	1.13038	0.94bc	0.911992	1.08344	0.947436	0.98b	0.95553	0.91359	1.00183	0.96bc	2.64002	2.38575	2.51097	2.51a	1.94517e-11
P10301	P10301;E9PQK5;E9PQC5	Homo sapiens	Ras-related protein R-Ras	RRAS	23.4659	6.93213	38.07	4	1.21295	1.58552	1.38072	1.39ab	0.939115	1.12948	1.55905	1.21abc	0.751216	0.796716	0.685662	0.74d	1.23385	1.39518	1.45125	1.36ab	0.800551	0.806807	1.25587	0.95cd	0.80454	0.975919	0.580965	0.79d	0.889146	0.856244	0.81932	0.85d	1.54652	1.48627	1.36619	1.47a	0.000682956
P10909	P10909;H0YAS8;B4DW11;H0YC35;E5RG36;Q8IWM0;Q8IWL5;E7ERK6;H0YLK8;E5RGB0;E5RH61;E5RJZ5;Q6LDQ3;E7ETB4	Homo sapiens	Clusterin	CLU	52.461	6.26514	29.84	12	0.671603	0.517269	0.535779	0.57de	0.530547	0.461216	0.463272	0.49e	0.78056	1.00172	0.923389	0.90b	0.74464	0.710926	0.776113	0.74c	0.527327	0.563738	0.667566	0.59de	0.66741	0.765336	0.643339	0.69cd	0.716619	0.684382	0.620873	0.67cd	4.19744	4.10413	3.98514	4.10a	5.73759e-18
P11021	P11021;Q9N1V8;F5CV66;B4DEF7;Q6KDN8;F6YG82;S9Y3W1;Q0VCX2;W5PTR5;F1N614;K9K429;A0AVP6;O95399;Q5H8X8	Homo sapiens,Bos taurus,Equus caballus,Camelus ferus,Ovis aries	78 kDa glucose-regulated protein	HSPA5	72.2884	5.16064	44.65	22	0.778941	0.847247	0.798402	0.81e	1.00039	0.996414	0.986383	0.99b	0.874036	0.842089	0.847455	0.85de	0.957041	0.955907	1.0201	0.98b	0.909946	0.823729	0.95356	0.90cd	0.924113	0.958739	0.93673	0.94bc	0.885701	0.823464	0.853105	0.85de	2.17521	2.24895	2.18471	2.20a	1.97219e-16
P11142	P11142;E9PLF4;E9PQQ4;E9PQK7;Q861V2;B4DTX2;E9PK54;E9PI65;E9PPY6;E9PN25;E9PN89;Q53HF2;F7AUW2;S9XA40;E9PKE3;Q53GZ6;B3KTV0;Q96IS6;Q95L68;R9W073;K9K2J3;E9PNE6;B4E1Q1;A8K7Q2;A8KC76;W5P773;E9PM13;A4D111;Q9NZ87;Q9NWW3;Q9TUG3;A7E3Q2;S9YQE7;P54652;B3KUS2;Q96H53;E9PS65;P34933;H6VMG9;S9Y205;Q96BE0;A4D110;A7LN90;S9YD35	Homo sapiens,Bos taurus,Capra hircus,Equus caballus,Camelus ferus,Ovis aries	Heat shock cognate 71 kDa protein	HSPA8	70.8542	5.51611	34.98	14	1.18828	1.14438	1.10505	1.15c	1.25113	1.30227	1.33296	1.30b	1.12915	1.15602	1.12587	1.14c	1.14312	1.07113	1.12515	1.11cd	1.56618	1.6424	1.60294	1.60a	0.948476	1.03168	0.98046	0.99e	0.971159	0.989172	0.973297	0.98e	1.01972	1.10269	1.04979	1.06d	4.76132e-11
P11376	P11376;F6PPX7;P11375	Equus caballus	Lysozyme C, milk isozyme	LYZ	14.6429	8.08936	34.88	5	0.627039	0.538136	0.625365	0.60bc	0.529168	0.532209	0.477417	0.51c	0.633436	0.721988	0.743631	0.70b	0.512666	0.493205	0.546321	0.52c	0.626592	0.79422	0.780363	0.73b	0.565979	0.651688	0.589706	0.60bc	5.67486	5.84509	5.33617	5.62a	0.554557	0.582077	0.622366	0.59bc	3.42322e-18
P13214	P13214;Q9TRL7;Q9TRM1;Q9TRL6; A1L514;Q6MZI0;Q7M2V3	Homo sapiens,Bos taurus	Annexin A4	ANXA4	35.8661	5.71924	46.71	2	0.97562	0.917781	0.983993	0.96cd	1.19463	1.18135	1.28283	1.22bc	1.17782	1.18595	1.67135	1.35b	2.34767	2.22824	2.71721	2.43a	0.800491	0.87153	0.813622	0.83d	0.791939	0.865642	0.603794	0.75de	0.604294	0.632477	0.739443	0.66de	0.513354	0.575604	0.418586	0.50e	2.83574e-09
P13645	P13645;F6SJK9;F6SQQ0;F6WDW3;F6SS14;S9WUY9;P06394;A6QNZ7;W5Q160;K7EMD9;Q6ZPD6;S9WN17;Q2M2I5;Q7Z3Z0;Q0P5J4;Q6R650;Q9BGM5;W5Q0H4;F7AFB5;F6ZNL2;Q7Z3Y8;Q6R649;Q0P5J6;W5Q0U7;Q7Z3Y7;Q148H6;W5Q0V6;F6Z000;Q7Z3Y9;F6QVE6;S9WWK4	Homo sapiens,Bos taurus	Keratin, type I cytoskeletal 10	KRT10	58.7917	5.21143	23.46	11	1.36287	1.48067	1.36093	1.40ab	0.862202	0.855763	0.803633	0.84f	1.07688	1.06107	1.04128	1.06e	1.24211	1.30503	1.06922	1.21cd	1.50011	1.43858	1.5675	1.50a	1.25798	1.25801	1.26368	1.26c	1.19675	1.03645	1.07723	1.10de	1.23103	1.0658	1.11576	1.14cde	4.46571e-07
P13667	P13667;F6WGL8	Bos taurus,Equus caballus	Protein disulfide-isomerase A4	PDIA4	72.887	5.07178	14.88	4	0.900333	0.776382	0.650014	0.78bc	0.859595	0.607587	0.583837	0.68bc	0.925684	0.887128	0.859338	0.89bc	0.862817	0.690977	0.630587	0.73bc	0.961719	0.939683	0.730438	0.88bc	0.948145	1.13779	0.992823	1.03b	0.657895	0.550477	0.405375	0.54c	2.77423	3.31554	3.91124	3.33a	6.43762e-09
P13866	P13866;A4QPH0;F6VGN6;F6WBI5;F6WBP8;F6XI49;F6XMM2;F6YHB8;Q9NY91	Homo sapiens,Equus caballus	Sodium/glucose cotransporter 1	SLC5A1	73.4493	7.6792	13.25	4	0.878226	1.14709	0.778723	0.93bc	0.780786	0.878199	0.808038	0.82bcd	0.884083	0.603555	0.710686	0.73cd	0.977281	0.846675	0.791146	0.87bcd	0.695373	0.818903	0.606411	0.71d	0.678571	0.840496	0.696702	0.74cd	1.14605	0.973898	0.828826	0.98b	2.65122	2.78471	2.61138	2.68a	8.27501e-11
P15328	P15328;O14597;Q96QD1;F7DID7	Homo sapiens, Equus caballus	Folate receptor alpha	FOLR1	29.7992	7.97217	33.46	4	0.479267	0.46808	0.449428	0.47c	0.702923	0.473361	0.591512	0.59c	0.561705	0.494121	0.465613	0.51c	0.476603	0.426978	0.429747	0.44c	0.395919	0.263719	0.585855	0.42c	1.03674	0.633056	0.719535	0.80c	0.755256	0.635839	0.771012	0.72c	3.32099	4.46619	4.31664	4.03a	2.12461e-10
P15522	P15522	Camelus dromedarius	Glycosylation-dependent cell adhesion molecule 1	GLYCAM1	17.2808	5.5415	56.77	9	0.65785	0.576815	0.598958	0.61c	0.45215	0.396623	0.45689	0.44c	0.669075	0.46207	0.564422	0.57c	0.521833	0.484068	0.602702	0.54c	0.769535	0.652137	0.685812	0.70c	6.87077	8.18051	6.92045	7.32a	0.504984	0.433234	0.542343	0.49c	0.527155	0.467584	0.491904	0.50c	8.15469e-14
P17248	P17248;W5NVE5;H0YJP3;F7ALH5	Homo sapiens,Bos taurus,Equus caballus,Ovis aries	Tryptophan--tRNA ligase, cytoplasmic	WARS	53.7778	5.78271	20.8	2	0.98726	0.916212	0.914442	0.94e	1.23415	1.58435	1.66421	1.49a	1.11372	1.07275	1.28564	1.16bc	1.1609	1.08689	1.03026	1.09bcd	1.58399	1.20104	1.21091	1.33ab	1.22261	1.03171	0.829402	1.03cd	1.31648	1.33071	1.1471	1.26abc	0.948735	0.75768	0.841531	0.85e	0.00112252
P18085	P18085;C9JPM4;U3KQF2; C9JAK5;F5H1V1;F5H6T5;F8WDB3;S9XK70;W5QCM7	Homo sapiens,Camelus ferus,Ovis aries	ADP-ribosylation factor 4	ARF4	20.4977	7.13721	55.56	2	1.25179	1.03635	1.2574	1.18b	0.759167	0.667253	0.864427	0.76b	0.933422	0.770456	1.38132	1.03b	1.06044	1.03157	1.13011	1.07bc	1.0085	0.697306	1.14013	0.95b	0.659338	0.798358	0.879493	0.78b	0.622389	0.575456	0.416742	0.54c	2.38653	3.33895	1.84447	2.52a	7.3352e-05
P18892	P18892;F1MZI6;W5QFN0;B4DVK4;C9JZT5;R4GNB9;Q7KYR6;Q59F79;R4GMV1;S9XFG4;F6V286;Q96F44;B4DQ62;Q6AZZ1;E1BQ22;O00481;W5NRQ3;D0FY33;O00478;Q53FK5;A8K6Q7;Q53FI5;S9Y6Q7;T0NPH1	Homo sapiens,Bos taurus,Ovis aries, Camelus ferus,Equus caballus	Butyrophilin subfamily 1 member A1	BTN1A1	59.2387	5.19873	51.66	2	4.04599	4.84226	4.09208	4.33a	1.54159	1.499	1.51101	1.52b	0.728428	0.704659	0.633441	0.69def	1.09213	1.0951	1.10763	1.10c	0.745058	0.78695	0.760452	0.76de	0.606996	0.585239	0.670555	0.62ef	0.81485	0.86283	1.05789	0.91cd	0.496805	0.375656	0.388311	0.42f	6.13384e-13
P19035	P19035;W5NWX6;P02656;B0YIW2	Homo sapiens,Bos taurus,Ovis aries	Apolipoprotein C-III	APOC3	10.6854	5.10986	35.42	3	1.37648	1.46618	1.73197	1.52b	1.03889	1.03659	0.989868	1.02cd	0.902256	0.885604	0.884011	0.89d	1.08227	1.02371	1.04957	1.05cd	2.3302	2.21565	2.10938	2.22a	1.06173	1.40723	0.974418	1.15c	0.522439	0.605488	0.53041	0.55de	1.03617	1.12674	0.989226	1.05cd	4.09157e-10
P19440	P19440;E7ETR7;E7ET76;Q9UEN8;A6NGU5;B5MCK8;O75693;P36268;E7ESL5;E7ETU4;Q6NZY2;E7EVF8;E7ENJ5;E7EM62;E7ETJ6;E9PHP2;Q14390;B5MC36;Q6ISU8;B5MD39;A2VCM7;J3KR28;E7ERN9;B5MC34;E7ETN1	Homo sapiens	Gamma-glutamyltranspeptidase 1	GGT1	61.3718	7.12256	24.25	7	0.609739	0.761046	0.669871	0.68c	0.374853	0.666131	0.61101	0.55c	0.733357	0.86027	0.64912	0.75c	0.3942	0.660949	0.642548	0.57c	1.19874	1.23559	0.963351	1.13b	0.772926	0.858028	0.818755	0.82bc	0.550902	0.805878	0.78624	0.71c	3.59906	2.76633	2.92252	3.10a	1.73267e-09
P19857	P19857;F6ZPQ6;Q9N0Y1	Equus caballus	Serum amyloid A protein	SAA1	12.2819	9.08545	46.36	2	0.231086	0.475116	0.553805	0.42c	0.116556	0.424738	0.400697	0.31c	0.154967	0.440794	0.544292	0.38c	0.268447	0.369256	0.440367	0.36c	0.380811	0.434361	0.549717	0.45c	0.595039	0.533108	0.400866	0.51c	9.14987	6.84139	6.47799	7.49a	0.303243	0.329145	0.308628	0.31c	5.09549e-10
P20000	P20000;K9KEA9;W5PLV2;S4R3S4;F6SL95;P12762;Q59EJ0;S9X4W1;H0YMG7;B4DH89;G3X6U1;P52476;F6T080;P30837;O94788;G5E5P4;W5QI69;F7CVL4	Homo sapiens,Bos taurus,Equus caballus,Camelus ferus,Ovis aries	Aldehyde dehydrogenase, mitochondrial	ALDH2	56.6169	7.6499	29.42	9	1.17302	1.14522	1.19232	1.17b	1.97067	2.42609	1.94738	2.11a	0.971829	0.903629	1.05929	0.98bc	0.997515	0.93314	0.999242	0.98bc	1.09113	0.772862	0.873523	0.91cd	1.02139	1.00896	0.953563	0.99bc	0.985939	0.786007	0.928247	0.90cd	0.811145	0.654263	0.771891	0.75d	5.51399e-08
P20072	P20072;F7ALC9;B4DT77;S9XG21;B4DWU2;B4DHY4;B2R7L2;Q53HM8;P20073;B2R657	Homo sapiens,Bos taurus,Equus caballus,Camelus ferus	Annexin A7	ANXA7	49.9083	6.80029	18.79	7	0.864937	0.826094	0.793181	0.83d	1.25157	1.25709	1.24879	1.25b	1.39774	1.39497	1.39254	1.40b	1.38425	1.56546	1.71659	1.56a	0.888756	0.760778	0.661962	0.77d	0.890016	1.03377	1.01116	0.98cd	1.00166	1.01191	1.06851	1.03c	1.28492	1.41674	1.52376	1.41ab	1.00395e-07
P22226	P22226;P54230	Bos taurus,Ovis aries	Cathelicidin-1	CATHL1	17.589	7.6499	37.42	5	1.38913	1.44203	1.39404	1.41b	3.28079	3.18142	3.15788	3.21a	0.7346	0.715414	0.805047	0.75c	0.663618	0.625387	0.621631	0.64de	0.538478	0.69118	0.531279	0.59e	0.638524	0.572671	0.558784	0.59e	0.655812	0.567526	0.463126	0.56e	0.573727	0.572647	0.580941	0.58e	9.64631e-18
P22352	P22352;H0YBE4; F7DSB9;S9XDU0;E5RG32;H0YC19;W5PDJ6;G3X8D7;P37141	Homo sapiens,Bos taurus,Equus caballus,Camelus ferus,Ovis aries	Glutathione peroxidase 3	GPX3	25.5369	8.1333	25.66	4	0.699394	0.662897	0.719768	0.69bc	0.710649	0.535361	0.748969	0.66bc	1.02384	0.708256	0.810653	0.85bc	0.649271	0.749274	0.808506	0.74bc	0.64941	0.607442	0.564538	0.61c	0.863501	1.15354	0.942764	0.99b	0.573932	0.506932	0.465557	0.52c	3.80704	3.89648	2.91398	3.54a	6.09516e-10
P23280	P23280;F8W148; B4DUH8;Q5FBW4	Homo sapiens	Carbonic anhydrase 6	CA6	35.3446	7.02002	28.57	7	0.693603	0.731019	0.781207	0.74de	0.619762	0.559793	0.651925	0.61e	0.840163	0.732065	0.772854	0.78cd	0.729777	0.710552	0.798354	0.75de	1.16048	1.03803	0.914541	1.04b	0.829011	0.855538	0.790885	0.83cd	1.03978	0.756396	0.903748	0.90bc	2.98445	3.1014	2.9941	3.03a	7.46851e-15
P27214	P27214;K9KD62;W5PJM4;F1MUN7;F1MD66;W5PJM5;S9XAF3;F7DE06;H0Y6E1;E5RIN3;W5PJG9;P27216;Q6FHB6;Q53FB5;F1N2Q7;A3KN40;A8K2L6	Homo sapiens,Bos taurus,Equus caballus,Camelus ferus,Ovis aries	Annexin A11	ANXA11	53.984	7.6499	30.22	6	1.18676	1.17986	1.07577	1.15b	1.36952	1.32783	1.38276	1.36b	1.3639	1.37385	1.34476	1.36b	1.4093	1.73556	1.71573	1.62a	1.54786	1.16959	1.35157	1.36b	0.92743	0.874512	0.930129	0.91c	1.11511	0.817996	0.775439	0.90c	0.662404	0.805542	0.656604	0.71c	3.34354e-06
P27348	P27348;Q53S41;K9K3Q3;B4DY04;B4DMT8;W5Q0Q1;E9PG15;Q53RR5;S9XK91;Q3YBA8;P31947;O77642;S9XF84;W5QAA1;F7CIM1	Homo sapiens,Equus caballus,Camelus ferus,Ovis aries	14-3-3 protein theta	YWHAQ	27.7468	4.77979	41.63	5	1.17031	1.31535	1.26764	1.25bc	1.36894	1.27392	1.45935	1.37ab	1.12769	1.04369	1.17713	1.12c	1.05453	1.22059	1.25634	1.18c	1.33898	1.65735	1.5799	1.53a	1.3979	1.46167	1.26889	1.38ab	0.63051	0.639966	0.647461	0.64e	1.04762	0.807444	0.787186	0.88d	5.21232e-07
P27479	P27479	Bos taurus	Arachidonate 15-lipoxygenase	ALOX15	75.0765	6.53662	12.37	6	1.37657	2.04494	1.86616	1.76ab	1.35035	1.57414	1.17513	1.37abc	1.00234	1.21617	1.14803	1.12c	0.922209	0.911806	0.880629	0.90c	1.35272	1.51377	2.57893	1.82a	0.944702	0.739445	1.14433	0.94c	1.36625	0.658865	0.942006	0.99c	0.932651	0.918034	0.830073	0.89c	0.00774961
P27824	P27824;D6RAQ8;H0Y9Q7;D6RAU8;D6RB85;D6RDP7;D6RHJ3;D6RFL1;Q16094; B4DGP8;D6RD16;B4E2T8;H0Y9H1;D6RGY2;Q6ZP56	Homo sapiens	Calnexin	CANX	67.5259	4.60205	18.58	4	0.816381	0.728674	0.70397	0.75c	0.616675	0.599886	0.658217	0.62c	0.800852	0.749619	0.825121	0.79c	0.711313	0.658648	0.848628	0.74c	0.659459	0.765969	0.666482	0.70c	0.904673	0.898327	0.76998	0.86bc	1.16656	1.01011	1.11654	1.10b	3.60617	3.89667	3.07596	3.53a	1.15785e-11
P28546	P28546;F6V8C8;P08334;P08896	Equus caballus ,Equus asinus	Alpha-lactalbumin	LALBA	14.2129	5.2749	34.96	4	0.812052	0.75138	0.536817	0.70b	0.622761	0.640429	0.513842	0.59c	0.692879	0.630131	0.856401	0.73bc	0.713696	0.653784	0.587419	0.65c	0.817506	0.801914	0.847677	0.82bc	0.820315	0.906769	1.39571	1.04b	4.12992	3.69005	3.19947	3.67a	0.828894	0.809548	0.505644	0.71b	7.36474e-11
P28782	P28782;F6SN37	Bos taurus,Equus caballus	Protein S100-A8	S100A8	10.4533	5.26221	60.67	4	1.40062	1.30722	1.42926	1.38b	2.35125	2.74033	2.55912	2.55a	0.930314	0.791284	0.870305	0.86c	0.908649	0.861456	0.958441	0.91c	0.748906	0.6813	0.710258	0.71d	0.732464	0.681674	0.631572	0.68d	0.645593	0.710011	0.659258	0.67d	0.640954	0.589796	0.632829	0.62d	2.77682e-13
P29361	P29361;E5RGE1;E1BDS9;B7Z2E6;Q2F831;H0YB80;B0AZS6;Q6LD62;P63104;W5P3B5;W5QBD7;E5RIR4;E7EX29;E9PD24;E7EVZ2;E7ESK7;H2E6Z8;Q3YBA8;P31947;O77642;S9XF84;W5QAA1;F7CIM1	Homo sapiens,Bos taurus,Equus caballus,Camelus ferus,Ovis aries	14-3-3 protein zeta/delta	YWHAZ	27.8388	4.84326	44.9	6	0.945317	0.935692	0.901945	0.93de	1.30321	1.33234	1.35315	1.33ab	1.11669	1.09871	1.13307	1.12c	1.04733	1.0155	1.04088	1.03cd	0.846503	0.839605	0.994412	0.89e	1.62682	1.4249	1.27279	1.44a	1.3307	1.35533	1.28949	1.33ab	1.14573	1.08984	1.13926	1.12c	8.4893e-09
P29373	P29373;Q5SYZ4;W5P895;Q5PXY7;A5PJB5;S9XLW7	Homo sapiens,Bos taurus,Equus caballus,Camelus ferus	Cellular retinoic acid-binding protein 2	CRABP2	15.683	5.40186	24.64	3	1.01303	0.758302	0.74391	0.84c	0.708672	0.734995	0.659615	0.70c	1.08232	0.736726	0.790538	0.87c	0.89898	0.911206	0.979267	0.93c	0.690634	0.558637	0.383639	0.54c	1.09221	0.990488	0.816137	0.97c	0.780556	0.696099	1.3344	0.94c	2.84282	3.55942	2.22498	2.88a	2.37993e-06
P30040	P30040;F8VY02; P81623;W5PLE9;T0NPE0;F7DNY7	Homo sapiens,Bos taurus,Equus caballus,Camelus ferus,Ovis aries	Endoplasmic reticulum resident protein 29	ERP29	28.9752	7.31299	22.99	5	0.815547	0.861853	0.766875	0.81c	0.962831	0.698728	0.815969	0.83c	0.848569	0.951223	0.673782	0.82c	0.862829	0.733933	0.72412	0.77c	0.616701	0.532501	0.911032	0.69c	1.2362	0.7356	0.830311	0.93c	0.667891	0.390929	1.43657	0.83c	2.40211	3.69188	2.66987	2.92a	1.59048e-05
P30050	P30050;G3MZG7;W5PNV0;F6T1A4;Q59FI9;F6Z421;Q862L6;W5PR69;D3DS95;S9X6Z3;F1MDX5	Homo sapiens,Bos taurus,Equus caballus,Camelus ferus,Ovis aries	60S ribosomal protein L12	RPL12	17.8075	9.42236	45.45	5	0.937098	1.0341	1.03062	1.00ef	1.50387	1.45564	1.27294	1.41b	1.06993	1.16667	0.998378	1.08de	0.862595	0.916157	0.821352	0.87f	1.21313	1.28341	1.27377	1.26bc	1.58591	1.6193	1.64684	1.62a	1.05832	1.08426	1.425	1.19cd	1.00451	1.0357	1.01441	1.02ef	8.23934e-06
P31976	P31976;W5P2V0;W5NXN2;V9GZ54;P15311;Q6NUR7;V9HW42;E7EQR4;B7Z5V2;Q9UJU1;E9PQ82;Q9UJZ2;Q9UJZ6;B7Z437;Q9UK20;B2R6J2;K9KDC2;E9PNV3;Q6PKD3;Q05CU6;B7Z9R6;J7M2B1;Q9UJZ8;W5PUW0;P35241;Q32LP2;F1MJJ8;F6S3E5;B7Z2S7;F6QAQ9;A1L0S9;A1L0S8;B1AKD8;T0NM23;Q5TZA2	Homo sapiens,Bos taurus,Equus caballus,Camelus ferus,Ovis aries	Ezrin	EZR	68.7175	6.41748	20.65	3	1.24777	1.28094	1.27335	1.27c	1.52903	1.17002	1.13855	1.28c	1.35737	1.64519	1.48307	1.50ab	1.5507	1.68746	1.7908	1.68a	1.25055	1.08174	1.08694	1.14cd	0.75148	0.689142	0.676671	0.71f	0.78067	0.730013	0.787607	0.77ef	0.84609	0.994171	1.00987	0.95de	6.11049e-07
P33046	P33046;W5NVD8;G8JKZ9;W5NUU0;W5NU42;W5NU40;P50415;W5NUP9	Bos taurus,Ovis aries	Cathelicidin-4	CATHL4	16.4685	6.63916	25.69	2	1.30281	0.985333	0.632265	0.97c	2.26598	2.13437	1.83115	2.08a	0.7267	0.89353	0.750437	0.79cd	1.64069	1.71499	2.17817	1.84ab	0.557906	1.46186	0.448749	0.82cd	1.13727	0.840395	1.28186	1.09c	0.470488	0.401445	0.34123	0.40d	0.91736	0.472956	0.651176	0.68cd	4.18241e-05
P35527	P35527	Homo sapiens	Keratin, type I cytoskeletal 9	KRT9	62.0268	5.23682	15.41	6	1.17194	1.26229	1.25318	1.23b	0.913758	0.919278	0.802652	0.88d	1.04731	0.91529	0.999495	0.99c	1.03225	1.13722	1.03609	1.07c	1.29413	1.20879	1.23059	1.24b	1.26263	1.31582	1.25094	1.28b	1.41047	1.42781	1.52413	1.45a	1.38143	1.27522	1.25086	1.30b	9.32484e-08
P35908	P35908;H0YIN9;F7AAI4;F7BP93;F8VUG2;F8W1U3;F6SHJ8;F7A559;F7AN17;Q7Z794;Q0IIN1;F8VRG4;S9Y6I7;F6XWG3;F6VE52;P12035;J3QST3;Q01546;F7C210;E1B991;G3MZ71;S9X3K7;W5Q5Q3;F6VH14	Homo sapiens,Bos taurus,Equus caballus,Camelus ferus,Ovis aries	Keratin, type II cytoskeletal 2 epidermal	KRT2	65.3932	8.00146	19.41	5	1.47936	1.36628	1.34002	1.40a	0.91003	0.913989	0.789804	0.87d	1.09883	1.19561	1.33965	1.21bc	1.23481	1.22666	1.14484	1.20c	1.31944	1.2708	1.50069	1.36ab	1.24258	1.24617	1.1877	1.23bc	1.05403	1.30552	1.20394	1.19c	1.11703	1.08171	1.04036	1.08c	0.00010685
P38409	P38409;W5PU75; T0MGV3;Q99061	Homo sapiens,Bos taurus,Camelus ferus,Ovis aries	Guanine nucleotide-binding protein subunit alpha-11	GNA11	42.0435	6.16357	44.85	4	1.58282	1.44267	1.43463	1.49a	0.853381	0.98085	0.944475	0.93cd	1.23707	1.30513	1.27741	1.27ab	1.65631	1.41555	1.35185	1.47ab	1.57832	1.43212	1.40656	1.47ab	1.03	1.03406	0.815086	0.96c	1.00369	0.985689	1.10071	1.03c	0.495794	0.947592	0.702231	0.72d	2.36357e-06
P39019	P39019;M0R2L9;M0QXK4; F6YZX2;Q8WVX7;W5PEV6;M0QYF7;M0R140;E1BHA5;S9XD56	Homo sapiens,Bos taurus,Equus caballus,Camelus ferus,Ovis aries	40S ribosomal protein S19	RPS19	16.0505	10.3159	33.1	5	0.554046	0.66542	0.726718	0.65c	0.755469	0.956659	0.782757	0.83c	0.989058	1.01023	1.028	1.01c	1.05501	1.10153	1.11838	1.09c	1.00357	1.11509	0.83065	0.98c	1.13591	1.18164	1.07346	1.13c	2.75212	1.12938	2.175	2.02a	0.828174	1.4094	0.850191	1.03c	0.00724492
P42819	P42819;W5PJE0;W5PJG0;W5PJR0	Ovis aries	Serum amyloid A protein	SAA1	12.6801	6.56592	40.18	2	1.01815	0.812451	0.8069	0.88bc	0.723746	0.717052	0.605468	0.68d	1.00413	0.951196	0.907686	0.95b	0.781924	0.784971	0.707531	0.76c	4.73497	4.7817	4.73962	4.75a	0.636615	0.584083	0.547687	0.59d	0.555512	0.539679	0.514489	0.54d	0.880024	0.57426	0.843313	0.77c	2.35882e-18
P42899	P42899;P05387;H0YDD8;W5P694;H9GZL8;Q6X9Z5;A1XEE1;S9W308;W5Q9W4;F1MH76	Homo sapiens,Bos taurus,Equus caballus,Camelus ferus,Ovis aries	60S acidic ribosomal protein P2	RPLP2	11.6949	4.61475	57.39	4	1.21044	1.07153	1.05478	1.11b	1.9488	1.81674	1.96425	1.91a	1.11882	1.10072	1.21805	1.15b	1.12789	1.0798	1.17627	1.13b	1.29002	1.19343	1.12481	1.20b	0.916204	0.980478	0.960624	0.95c	0.674544	0.97928	0.764792	0.81c	0.812896	0.711694	0.718005	0.75c	2.35677e-09
P47989	P47989;Q9UH91;C9J244;K7ELN9;K9K2R1;W5Q416;Q06278;E1BL62;G3MWP9;M1ZMK5;F6S9D5;S9WFA0;B4DNI5;B4DVF1;F7CE68;F6W7K2;F7DBR0;F7DHC8;F6W6W9;W5Q3F9M1ZMP4	Homo sapiens,Bos taurus,Ovis aries, Camelus ferus,Equus caballus	Xanthine dehydrogenase/oxidase	XDH	146.33	7.66455	53.56	28	0.630349	0.637029	0.673026	0.65e	0.535673	0.557948	0.546049	0.55f	0.742579	0.73623	0.75702	0.75c	0.658991	0.621831	0.654278	0.65e	0.786354	0.781822	0.818795	0.80b	0.71557	0.731456	0.707392	0.72cd	0.730667	0.671721	0.706219	0.70d	4.06546	4.11148	4.10945	4.10a	2.00065e-26
P48616	P48616;S9WQU3;W5PNW7;B0YJC5;K9KCT0;F7B5C4;P08670;B3KRK8;B0YJC4;Q53HU8;Q862F9;Q5JVS8;Q9MZA9;S9WQI1;S9Y312;S9WS95;Q5RLN2;H7C5W5;B4DE66;S9XWI8;F7DQ79;A6QQJ3;P41219;B3KWQ6;S9Y5A3;S9XF58;F6VHM2;Q59EM6;F6W6H2;B4DR43;Q8TCR7;B3KXJ0;W5NZ55;W5PJP2;Q16352;Q08DH7;P07196;B3KQI5;F6VST0;A6QP32;P02548;S9XI88;W5Q6A0;S9WBY6;F7DKT3;S9XD02;B4DJT7;E7EMV2;S9XAN4;F7BQY1;F6ZB48;E7ESP9;A5YM63;P07197;O77788;F1MDZ2;W5PJQ9;…	Homo sapiens,Bos taurus,Equus caballus,Camelus ferus,Ovis aries	Vimentin	VIM	53.6951	5.12256	40.34	17	1.51564	1.37926	1.42561	1.44b	2.60103	2.42469	2.74682	2.59a	0.886736	0.842856	0.846962	0.86c	0.674342	0.746224	0.768426	0.73cde	0.548265	0.607782	0.605998	0.59e	0.661814	0.907529	0.8087	0.79c	0.728161	0.952183	0.971966	0.88c	0.674764	0.701726	0.621005	0.67de	1.49307e-12
P48644	P48644;P51977	Bos taurus,Ovis aries	Retinal dehydrogenase 1	ALDH1A1	54.7706	6.65381	6.59	2	0.755988	0.734076	1.13613	0.88cd	1.13295	1.30528	1.24504	1.23bc	1.31965	1.49762	1.10604	1.31b	0.658252	0.900836	0.560324	0.71d	2.42708	2.31337	2.95474	2.57a	1.21699	0.769259	1.13402	1.04bcd	1.49148	1.26809	0.8835	1.21bc	0.853347	0.88214	0.878015	0.87cd	1.87623e-06
P49006	P49006;Q0VBZ9;G3MZA0;W5QIH4;G3MY11	Homo sapiens,Bos taurus,Ovis aries	MARCKS-related protein	MARCKSL1	19.5172	4.66553	17.95	3	0.753028	0.571799	0.629424	0.65d	0.785215	0.939484	0.54718	0.76d	0.770819	0.918599	0.843128	0.84cd	0.571939	0.608563	0.50486	0.56d	3.05651	2.15752	3.68281	2.97a	1.57771	1.38134	1.54487	1.50b	0.732646	0.809214	0.872498	0.80cd	1.28851	1.20043	1.30937	1.27bc	1.07587e-06
P49327	P49327;Q6PJJ3; J3KTF0;F1MYX9;W5PIM5	Homo sapiens,Bos taurus,Ovis aries	Fatty acid synthase	FASN	273.254	6.44287	44.32	66	0.72289	0.745529	0.74311	0.74d	0.610671	0.634041	0.625152	0.62f	0.836372	0.845553	0.837845	0.84c	0.756346	0.779404	0.739032	0.76de	0.818433	0.842685	0.774412	0.81c	0.917955	0.955995	0.844012	0.91b	0.785094	0.802797	0.79762	0.80cd	3.19157	3.19481	3.14938	3.18a	2.65007e-24
P49951	P49951;Q00610;W5PUT6;F7BV85;F1MPU0;J3KS13;K7EJJ5;J3QL20;S9YHA4;K9KFN4;J3KSQ2;J3KRF5;J3KR87;P53675	Homo sapiens,Bos taurus,Equus caballus,Camelus ferus,Ovis aries	Clathrin heavy chain 1	CLTC	191.467	5.69385	24.54	31	0.891585	0.883062	0.841819	0.87c	1.05715	1.10184	1.1312	1.10b	0.889324	0.944177	0.983078	0.94c	1.03591	1.04371	1.14327	1.07b	0.85609	0.85165	0.929241	0.88c	1.09145	1.14132	1.09206	1.11b	1.13738	1.01841	1.03291	1.06b	1.85662	1.75141	1.80454	1.80a	6.73236e-12
P51148	P51148;K7ENY4;K7EIP6;K7ERI8;F8VVK3;F8VWU4;F8VVZ0;K7ERQ8;F8WCY6;F8WD79;F8VPW9;F8VSF8;F8VWZ7	Homo sapiens	Ras-related protein Rab-5C	RAB5C	23.4678	8.41162	54.17	2	0.472633	0.631911	0.816808	0.64cd	0.40608	0.447256	0.655059	0.50d	0.407552	0.627167	1.18094	0.74cd	0.651489	0.960118	0.957895	0.86cd	0.440103	0.644871	0.793067	0.63cd	1.28084	1.36487	1.26705	1.30bc	1.83701	1.55506	2.47472	1.96ab	3.37202	2.74695	1.49977	2.54a	0.000247182
P51570	P51570;K7ERJ9;B4E1A8;Q71UH7; Q6ZP37;B4E1G6;F7DHW2;K7EII7	Homo sapiens,Equus caballus	Galactokinase	GALK1	42.2456	6.45557	9.18	3	0.599048	0.66751	0.571419	0.61c	0.549874	0.690588	0.600339	0.61c	0.558396	0.97247	0.598405	0.71c	0.508445	0.627657	0.591469	0.58c	0.572568	0.776011	0.648197	0.67c	1.23129	1.0312	1.25057	1.17b	1.06745	1.11503	1.07662	1.09b	3.45251	2.96332	3.27428	3.23a	4.06947e-12
P51572	P51572;Q53G72;C9JMD7;C9JSP1;Q53HT6;C9JQ75;C9J0M4;F6V5V5	Homo sapiens,Equus caballus	B-cell receptor-associated protein 31	BCAP31	27.974	8.44092	14.23	4	0.924457	0.844736	1.03729	0.94bc	0.953027	0.792566	0.829895	0.86bcd	0.95705	1.31453	0.857473	1.04b	0.662835	0.710373	0.539903	0.64d	0.811196	0.895928	0.483942	0.73cd	0.817432	0.988549	0.692097	0.83bcd	0.544246	0.913783	0.789218	0.75cd	2.95211	2.79144	3.22076	2.99a	7.02935e-10
P54228	P54228;B9UKM7;P49928;B9TUB8;B9TUC3;P19660;P19661;W5NVD8;G8JKZ9;E1BL84;W5NUU0;W5NU42;W5NU40;P50415;W5NUP9;P82018;P79362;W5NV73;W5NV75	Bos taurus,Capra hircus, Ovis aries	Cathelicidin-6	CATHL6	17.8405	9.29053	31.65	2	1.77027	1.46758	2.25838	1.83a	1.35699	1.12259	1.55624	1.35b	0.836133	1.12796	0.798315	0.92cd	0.801865	0.723815	0.928558	0.82d	1.53746	1.90429	1.14635	1.53ab	1.34007	1.30058	1.23792	1.29bc	0.796153	0.942149	0.724202	0.82d	0.74861	0.892287	0.792285	0.81d	0.00034849
P60033	P60033;E9PJK1;E9PRJ8; H0YDL9;H0YDJ9;E9PIF1;A6NMH8;E9PM31;H0YEE2;Q59FS9	Homo sapiens	CD81 antigen	CD81	25.7921	5.2876	31.36	3	0.669172	0.560113	0.747809	0.66c	0.594485	0.631683	0.683867	0.64c	0.567275	0.675687	0.781195	0.67c	0.713067	0.742483	0.592367	0.68c	0.319631	0.453706	0.599901	0.46c	0.675937	0.774994	0.615518	0.69c	1.29644	1.14651	1.36758	1.27b	3.49488	3.04776	2.89063	3.14a	1.06323e-11
P60866	P60866;E5RIP1; G3XAN0;E5RJX2;S9WJI3	Homo sapiens,Camelus ferus	40S ribosomal protein S20	RPS20	13.3643	9.93506	19.33	2	1.08342	1.1083	1.1658	1.12bcd	1.48279	1.77943	1.76667	1.68a	1.26484	1.19181	1.17335	1.21bc	1.02589	1.32867	1.4263	1.26b	1.21881	0.918127	0.661085	0.93de	1.10421	1.01422	0.892243	1.00cde	0.829848	0.798245	0.768997	0.80e	1.20191	1.04738	1.22674	1.16bcd	0.000198765
P61019	P61019;F6RPZ5;W5Q3E3;Q9UL31;E9PE37;W5Q3E6;Q148J4;H7C125;E9PKL7;Q5HYI5;Q8WUD1;E1BC58;F7AWD2;W5QED1;H0YD31;O75546;B4DUD4;Q96K32;Q6NZ33;S9XMT4	Homo sapiens,Bos taurus,Equus caballus,Camelus ferus,Ovis aries	Ras-related protein Rab-2A	RAB2A	23.5308	6.53662	63.68	12	1.43894	1.39198	1.36044	1.40a	1.02552	1.04453	1.08626	1.05c	1.18386	1.26627	1.28688	1.25b	1.21005	1.3138	1.33729	1.29b	1.23204	1.26938	1.29839	1.27b	0.914959	0.910375	0.856177	0.89d	0.999336	1.0367	1.12317	1.05c	1.12659	1.00104	1.00707	1.04c	2.29587e-07
P61026	P61026;Q53T70;Q9UL28;C5IJ84;Q53SX4;C9JB90;S9WLB7;G5ELZ6;G5ELZ5;Q6MZX6;B7Z4X1;J3QSF4;H0YDK7;A8MUU7;F1MKI2;F7DIV5;A6NDJ8;M0R1E0;A8MSP2;A8MTC6;A8MZI4;M0R0X1;W5PRW5;F6TI68;B7Z3L0;P61018;Q96DA2;Q17QU4;S9W9V9;E1BLD5;Q14964;F1MCK4;G3X7D3;F6XUT5;Q53GC2;P20338;Q2TBH7;Q1RMQ7;W5NYH7;F6S7B6;F1MX39;Q96AX2;F7CH38;S9YYD1;F6VAP5;W5NYH6;W5NRF5;Q6IQ22;A6QPX8;Q29RR0;W5P0H9;W5Q8C0;S9X2Q8;S9WNW8	Homo sapiens,Bos taurus,Equus caballus,Camelus ferus,Ovis aries	Ras-related protein Rab-10	RAB10	22.5266	8.38232	66.5	9	1.11157	1.03135	1.11767	1.09cd	0.958433	0.934799	0.986302	0.96e	1.13766	1.11498	1.18697	1.15c	1.1353	1.1227	1.14266	1.13c	0.978138	0.927083	0.935867	0.95e	1.0902	0.991893	1.028	1.04d	1.26505	1.24416	1.20007	1.24b	1.75073	1.85724	1.78186	1.80a	1.58629e-12
P61106	P61106;F7B9P4;T0NTR1;C9JB90;Q6MZX6;B7Z4X1;J3QSF4;H0YDK7;A8MUU7;F1MKI2;F7DIV5;A6NDJ8;M0R1E0;A8MSP2;A8MTC6;A8MZI4;M0R0X1;W5PRW5;F6TI68;B7Z3L0;P61018;Q96DA2;Q17QU4;S9W9V9;E1BLD5;Q14964;F1MCK4;G3X7D3;F6XUT5;Q53GC2;P20338;Q2TBH7;Q1RMQ7;W5NYH7;F6S7B6;F1MX39;Q96AX2;F7CH38;S9YYD1;F6VAP5;W5NYH6;W5NRF5;Q6IQ22;A6QPX8;Q29RR0;W5P0H9;W5Q8C0;S9X2Q8;S9WNW8	Homo sapiens,Bos taurus,Equus caballus,Camelus ferus,Ovis aries	Ras-related protein Rab-14	RAB14	23.8819	6.21436	34.42	6	0.975958	0.984904	1.03824	1.00cde	0.952538	1.0137	1.01383	0.99de	1.55814	1.4563	1.52568	1.51b	0.997432	1.02362	1.07983	1.03cd	1.99133	1.64362	1.71963	1.78a	1.07692	1.18809	1.11225	1.13c	0.885697	0.860261	0.880822	0.88e	1.16143	1.1215	1.06046	1.11cd	4.838e-09
P61586	P61586;C9JNR4; C9J1T2;C9JRM1;Q9BVT0;C9JX21;W5Q4M2;B4DKN9	Homo sapiens,Bos taurus,Equus caballus,Capra hircus,Camelus ferus	Transforming protein RhoA	RHOA	21.7541	6.1001	55.44	2	0.873779	0.801004	0.861615	0.85ef	0.898107	0.981365	0.975404	0.95e	1.03963	1.27858	1.10842	1.14d	0.835154	0.651681	0.7619	0.75f	1.29129	1.26851	1.24695	1.27cd	1.28436	1.27223	1.32375	1.29c	1.47916	1.42401	1.43416	1.45b	1.85152	1.60683	1.85027	1.77a	2.19789e-09
P61626	P61626;F8VV32;Q27997;Q29431;S9XBH3;W5NQW1;Q6B411;W5QGQ2;S9WGH8;W5QGQ0	Homo sapiens,Camelus ferus,Ovis aries	Lysozyme C	LYZ	16.5263	9.15869	61.49	8	0.692413	0.699915	0.642295	0.68bc	0.599552	0.61954	0.578947	0.60c	0.673096	0.771102	0.75761	0.73b	0.653204	0.667491	0.623465	0.65bc	0.59451	0.737462	0.651961	0.66bc	0.670289	0.689187	0.657948	0.67bc	0.748562	0.712186	0.700086	0.72bc	3.8911	3.82508	4.16745	3.96a	1.11195e-17
P62070	P62070;F6RWV5;K9K249; B7Z5Z2;W5PB37;E9PK85;E9PQK5;E9PQC5	Homo sapiens,Equus caballus,Ovis aries	Ras-related protein R-Ras2	RRAS2	23.3847	6.01123	47.06	7	1.17327	1.27204	1.22417	1.22abc	1.06675	0.978295	0.943324	1.00d	1.10936	1.07879	1.14415	1.11c	1.01068	1.11957	1.20906	1.11c	1.26529	1.17822	1.17108	1.20abc	1.14845	1.16151	1.10144	1.14cd	1.31456	1.27477	1.17184	1.25a	1.16559	1.27422	1.30812	1.25ab	0.00255432
P62263	P62263;H0YB22;E5RH77;S9XKE3;Q862B7;Q3T076;W5P3D6;F1MR01;W5P327;A4D1M5	Homo sapiens,Bos taurus,Camelus ferus,Ovis aries	40S ribosomal protein S14	RPS14	16.2625	10.0522	36.42	4	0.824812	0.773953	0.851256	0.82e	1.24029	1.21477	1.13182	1.20bc	1.11827	1.18621	1.01906	1.11bcd	1.08958	1.11478	1.18194	1.13bcd	0.973772	1.07904	1.62165	1.22b	0.944249	0.994957	0.988211	0.98cde	0.879804	0.938123	0.976232	0.93de	1.73581	1.73467	1.5951	1.69a	7.81211e-05
P62753	P62753;S9Y0Q0;A2A3R7;Q96DV6;Q5E995;F6V9Q3;W5QF03;F1MKZ5;A4IFU6;W5NXG4;Q9BZU1;E1BG13;A2A3R5;S9X9X6;E1B8K9;T0MJZ6	Homo sapiens,Bos taurus,Equus caballus,Camelus ferus,Ovis aries	40S ribosomal protein S6	RPS6	28.663	10.8433	20.08	5	0.884347	0.851237	0.715708	0.82d	1.44091	1.36316	1.56385	1.46a	1.13318	1.11945	0.888591	1.05c	1.40519	1.35838	1.43421	1.40ab	1.1024	1.05266	0.924156	1.03c	0.911362	0.866361	0.736693	0.84d	0.761668	0.607616	0.747858	0.71d	1.40646	1.41819	1.4665	1.43ab	3.81784e-08
P62935	P62935;Q9N138;B4DM82; Q861V5;W5Q0N0;Q864S5;E5RIZ5;G3X8B1;W5PYX0;W5P2Y9;Q9Y536;B2RXF3;S9WI18;S9WA86;F5H284;A2BFH1;E9PKY5;B3KSZ1;B4E3F2;E9PEQ6;A4FV72;Q9UNP9;A8KAM9;G3MZS9;F6XKX6;F6Z5Z4;W5QFV9;W5QFW0;S9Y343	Homo sapiens,Bos taurus,Equus caballus,Camelus ferus,Ovis aries	Peptidyl-prolyl cis-trans isomerase A	PPIA	17.8578	8.1626	55.49	2	0.910486	1.04312	1.01025	0.99bc	0.865037	0.901447	0.913933	0.89cd	2.44275	2.96128	3.10717	2.84a	0.993751	0.94557	0.996846	0.98bc	1.08201	1.46402	1.15173	1.23b	1.31998	1.11018	1.01799	1.15bc	0.700819	0.702171	0.662243	0.69d	1.05743	0.875736	1.07816	1.00bc	1.98639e-09
P62979	P62979;J3QSA3;F5H265;Q865C5;P0CG48;L8B4Z6;L8B4R0;L8B4I8;Q96C32;P0CG55;P0CG53;E1B9K1;Q8MKD1;S9XGH7;Q5PY61;B4DV12;P0CH28;Q59EM9;S9XPY9;F6V625;F5H388;Q66K58;F5H6Q2;Q96H31;F5H041;L8B4M0;Q9UFQ0;M0R1V7;J3QKN0;A8K674;L8B196;F5H747;L8B4J3;W5Q9W5;Q96MH4;F5GYU3;Q5UGI3;F5H2Z3;Q6Q292;A3QP73;J3QS39;F5GXK7;F5GZ39;J3QTR3;Q5RKT7;Q30B77;W5NX91;F7AUY9;Q49A90;K7EMA8;J3QRK5;P62987;Q8WYN9;J3QLP7;W5PZY7;M0R1M6;S9Y7C3;…	Homo sapiens,Bos taurus,Equus caballus,Camelus ferus,Ovis aries	Ubiquitin-40S ribosomal protein S27a	RPS27A	17.9535	9.64209	39.74	5	1.10378	1.0906	1.156	1.12d	1.11887	1.15901	1.11345	1.13cd	1.02609	0.947	0.993661	0.99e	1.26019	1.28066	1.3188	1.29b	1.2416	1.19685	1.12471	1.19cd	1.22998	1.14236	1.24873	1.21bc	1.43709	1.50482	1.3965	1.45a	0.851654	0.762168	0.870696	0.83f	3.97582e-09
P63000	P63000;A4D2P2;A4D2P0;F1MNG3;F6Z0A9;S9XN20;F8WET9;A5JSV6;P60763;P15153;Q9TU25;F7AX30;F1MCR0;J3KSC4;J3QLK0;B1AH79;B1AH78;B1AH77;S9YLX4;B1AH80;W5Q7P7;Q59FQ0;G3V4H1;G3V476;E1BLE9;S9XZU2;W5P784;F6THK5;P17081;F1MK42;Q9H4E5;Q7Z513;A4FV20;Q59G91;W5QJ22;F6Z367;S9WJ18;T0M310	Homo sapiens,Bos taurus,Equus caballus,Camelus ferus,Ovis aries	Ras-related C3 botulinum toxin substrate 1	RAC1	21.4362	8.49951	34.38	5	1.17855	1.22463	1.24772	1.22c	0.928765	0.980646	0.985304	0.96e	1.14654	1.20334	1.27638	1.21c	0.699231	0.778231	0.742022	0.74f	1.35728	1.44179	1.42579	1.41a	1.03827	1.07381	1.08221	1.06d	1.40412	1.2535	1.28954	1.32b	1.39921	1.31445	1.25584	1.32ab	2.69521e-09
P63244	P63244;D6RF23;H0YAF8;D6RAU2;D6R9Z1;J3KPE3;E9PD14;H0Y8W2;H0YAM7;H0Y9P0;D6R9L0;S9XC81;W5PR06;D6RAC2;D6RFX4;D6RFZ9;Q862T3;B4DVD2;H0Y8R5;D6REE5;D6RHH4;F7AWX3	Homo sapiens,Bos taurus,Equus caballus,Camelus ferus,Ovis aries	Guanine nucleotide-binding protein subunit beta-2-like 1	GNB2L1	35.0546	7.69385	21.77	5	1.18391	1.10829	1.26805	1.19abc	1.20865	0.961691	0.893643	1.02cd	1.09155	1.11506	1.16564	1.12bcd	1.05959	0.986148	1.21463	1.09cd	1.17356	0.960415	0.78986	0.97d	1.21483	1.401	1.28256	1.30ab	1.10511	1.26007	1.10688	1.16abcd	1.28425	1.40394	1.35125	1.35a	0.0255577
P68509	P68509;K9KAK3;F7CYG2;F1MPT3;W5P417;Q04917;S9WRI0;Q9H4N8;B2R6N6;Q3YBA8;A2IDB2;P31947;O77642;S9XF84;W5QAA1;F7CIM1	Homo sapiens,Bos taurus,Equus caballus,Camelus ferus,Ovis aries	14-3-3 protein eta	YWHAH	28.194	4.89404	27.64	3	1.03793	1.00728	1.15494	1.07cd	1.1894	1.23998	1.21457	1.21bc	1.0703	1.06094	1.05106	1.06cd	1.21059	0.885568	1.21927	1.11cd	0.937952	0.836319	1.19439	0.99d	1.46114	1.24289	1.2055	1.30ab	0.771531	0.73438	0.847346	0.78e	1.51204	1.48184	1.41426	1.47a	9.63682e-05
P79105	P79105;G3N2H5;B6VAP8	Bos taurus	Protein S100-A12	S100A12	10.6787	6.37939	45.65	5	1.37348	1.39536	1.35776	1.38b	2.05742	2.3802	2.21772	2.22a	0.79056	0.835647	0.79596	0.81de	1.05742	1.09967	1.01031	1.06c	0.853342	0.580473	0.720783	0.72ef	0.975662	0.896965	0.86634	0.91cd	0.803909	0.755786	0.799654	0.79def	0.701224	0.585853	0.691816	0.66f	9.0376e-12
P79134	P79134;W5PEC3;H0YC77	Homo sapiens,Bos taurus,Ovis aries	Annexin A6	ANXA6	75.8597	5.89697	21.55	2	1.02988	1.14686	1.16281	1.11cd	1.10142	1.21849	1.1868	1.17c	1.5608	1.67844	1.65268	1.63b	1.1123	0.979979	0.920652	1.00e	1.94878	1.95756	1.94509	1.95a	1.05001	1.00596	1.01883	1.02de	1.0866	1.07894	1.00689	1.06de	0.771327	0.641588	0.772347	0.73f	8.54693e-12
P80195	P80195;M0QXB0;Q9Y4Z0;W5PSM5;V9GZ56	Homo sapiens,Bos taurus,Ovis aries	Glycosylation-dependent cell adhesion molecule 1	GLYCAM1	17.141	6.68311	40.52	6	4.6845	4.18662	4.27285	4.38a	1.75609	1.51637	1.6226	1.63b	0.397654	0.565943	0.596917	0.52c	0.541803	0.634154	0.572015	0.58c	0.448812	0.655045	0.618752	0.57c	0.499021	0.564234	0.61639	0.56c	0.481453	0.544573	0.624141	0.55c	0.426989	0.468265	0.463904	0.45c	1.8236e-15
P81265	P81265;P85296;A6QNW3	Bos taurus,Capra hircus	Polymeric immunoglobulin receptor	PIGR	82.3831	7.26904	40.16	2	0.948988	0.884942	0.843428	0.89bcd	2.80169	2.80657	2.26534	2.62a	0.824563	0.804686	0.669776	0.77cd	1.03272	1.0342	1.01947	1.03b	0.760904	1.05304	1.01024	0.94bc	0.777575	0.528677	0.837843	0.71cd	0.720036	0.686655	0.516819	0.64d	0.834337	0.697328	0.702723	0.74cd	1.03761e-09
P81447	P81447;W5Q3I2;M0QXB0;Q9Y4Z0;W5PSM5;V9GZ56	Homo sapiens,Capra hircus,Ovis aries	Glycosylation-dependent cell adhesion molecule 1	GLYCAM1	17.045	5.35107	41.56	3	0.310329	0.377224	0.35407	0.35bc	0.257528	0.242641	0.250962	0.25c	0.653616	0.520066	0.726218	0.63b	0.484507	0.360443	0.432526	0.43bc	7.97924	8.67062	8.96247	8.54a	0.529039	0.40289	0.422096	0.45bc	0.38865	0.338177	0.26585	0.33bc	0.282086	0.305202	0.463404	0.35bc	1.98955e-17
P82017	P82017;P79360;W5NT47	Capra hircus,Ovis aries	MAP34-A protein	map34-A	18.8118	8.77783	32.73	3	0.579831	0.837662	0.65087	0.69bcd	0.490956	0.45414	0.472842	0.47d	0.873002	0.79523	1.01722	0.90bc	0.710739	0.606396	0.523194	0.61bcd	5.40479	4.45713	4.13691	4.67a	0.923069	1.0545	1.08962	1.02b	0.77974	0.864164	0.744521	0.80bcd	0.463333	0.615922	0.586604	0.56cd	3.82421e-11
P82187	P82187;F6VKB4;B1PLB7;Q28400	Equus caballus	Kappa-casein	CSN3	21.0081	8.41162	17.3	4	0.654626	0.681086	0.500628	0.61c	0.570455	0.639252	0.453963	0.55c	0.620109	0.6103	0.579773	0.60c	0.604366	0.68235	0.496769	0.59c	0.69908	0.709949	0.621445	0.68c	0.870665	0.760073	0.635193	0.76c	5.16704	4.19557	6.00274	5.12a	0.655193	0.731172	0.578996	0.66c	3.99095e-10
P84085	P84085;C9J1Z8; W5NUV2;S9Y0Q5;B4DLJ3;F5H1V1;F5H6T5;F8WDB3;S9XK70;W5QCM7	Homo sapiens,Camelus ferus,Ovis aries	ADP-ribosylation factor 5	ARF5	20.5166	6.78564	55	2	0.690707	0.712164	0.658999	0.69c	0.633131	0.626989	0.660389	0.64cd	1.07952	1.04543	1.16083	1.10b	0.546655	0.491638	0.526092	0.52d	1.04252	1.09768	0.952221	1.03bc	0.957932	0.855905	1.08499	0.97bc	1.01027	0.853177	0.934665	0.93c	2.9305	3.13186	2.81113	2.96a	6.3836e-15
Q009B1	Q009B1;W5NV22;Q8WZ76	Homo sapiens,Ovis aries	ATP-binding cassette sub-family G member 2	ABCG2	73.126	8.57275	28.57	4	0.647371	0.632157	0.696461	0.66b	0.494579	0.497211	0.735548	0.58b	0.482537	0.712089	0.728999	0.64b	0.560613	0.633159	0.987256	0.73b	6.98408	6.3114	4.32131	5.87a	0.422397	0.613592	0.500694	0.51b	0.596138	0.656211	1.54706	0.94b	0.497379	0.493268	0.490168	0.49b	5.01163e-08
Q05927	Q05927;F1MQM4;H0Y3X5;H0Y7R7;B3KQK1	Homo sapiens,Bos taurus	5'-nucleotidase	NT5E	62.9264	6.94678	39.55	3	1.91583	2.24183	1.90538	2.02a	1.145	1.20844	1.21595	1.19c	1.92372	2.19225	1.94623	2.02ab	1.22044	1.35175	1.3078	1.29c	0.876962	0.735953	0.897363	0.84d	0.91334	0.807085	0.974245	0.90d	0.743607	0.645662	0.568636	0.65e	0.645556	0.612175	0.659855	0.64e	7.00103e-11
Q05CK9	Q05CK9;F6UXX1;K9KDM8; A7E355;S9XAW5;B2R8Z8;F1MCT8;Q59GL1;B7Z645;F6SYR7;B7Z213	Homo sapiens,Bos taurus,Equus caballus,Camelus ferus	SYNCRIP protein	SYNCRIP	50.6189	6.7124	18.98	6	0.871554	0.859403	0.910926	0.88d	1.0723	1.06472	1.10427	1.08c	1.09376	1.14484	1.12302	1.12bc	1.18715	1.27483	1.29425	1.25a	1.06141	0.97479	1.27942	1.11c	1.10307	1.13275	1.09703	1.11bc	1.30411	1.26342	1.14187	1.24ab	1.04653	1.13288	1.22249	1.13abc	0.00121381
Q07130	Q07130;C9J6Q0;K9KFU8; D6W5E6	Homo sapiens,Bos taurus,Equus caballus	UTP--glucose-1-phosphate uridylyltransferase	UGP2	56.8677	7.88428	46.26	3	1.01954	1.11299	1.16505	1.10c	1.72615	1.65692	2.18818	1.86a	1.36688	1.35524	1.57687	1.43b	0.865938	0.923163	0.979222	0.92cd	0.803405	1.02264	0.961859	0.93cd	0.971375	0.971313	0.666252	0.87cd	0.645425	0.77752	0.582183	0.67d	1.16797	0.9764	0.695687	0.95cd	5.14611e-06
Q08722	Q08722;W5QC22	Homo sapiens,Ovis aries	Leukocyte surface antigen CD47	CD47	35.1907	7.21045	8.67	2	0.776709	0.844209	0.790077	0.80b	0.897276	0.908828	0.719292	0.84b	0.886882	0.922708	0.819942	0.88b	1.17567	0.875132	0.901583	0.98b	0.28514	0.443606	0.357857	0.36c	0.946448	0.998604	0.747175	0.90b	0.704477	0.631497	0.786392	0.71b	3.17731	3.20888	2.36109	2.92a	4.30731e-09
Q08D86	Q08D86;H7C5R4; F6XJI7;F1MEV3;Q6ZS86;W5P8V5;G8JKZ6	Homo sapiens,Bos taurus,Equus caballus,Ovis aries	Putative glycerol kinase 5	GK5	58.7274	6.21436	7.77	4	1.61924	1.56807	1.72936	1.64b	0.764235	0.804442	0.830741	0.80d	1.86582	1.65136	1.69161	1.74b	1.19403	1.13621	1.12075	1.15c	1.15597	1.14261	1.17489	1.16c	0.753538	0.77445	0.524908	0.68d	2.12609	2.20408	2.18698	2.17a	0.460348	0.583292	0.526799	0.52e	2.71246e-14
Q08E32	Q08E32;Q9H444;W5PGC1	Homo sapiens,Bos taurus,Ovis aries	CHMP4B protein	CHMP4B	24.9206	4.81787	8.04	2	1.00104	0.996188	1.00589	1.00e	1.26209	1.24812	1.29451	1.27c	1.17503	1.05479	1.21269	1.15d	1.00783	0.952558	1.04934	1.00e	1.51024	1.54955	1.49029	1.52a	1.41425	1.43942	1.36738	1.41b	1.0058	1.04829	0.9344	1.00e	1.09963	1.18092	1.09685	1.13d	2.33476e-09
Q08E42	Q08E42;Q9NW37;Q96SW8; W5PH89;Q8IWT6;A8K1C7;S9YGT3;F7BJ71;K9KEL3;Q53GZ4;Q658W7;Q659A9;A4IFE5;Q7L1W4;B3KRU1;S9WKW8;W5PKY0;F6Z951	Homo sapiens,Bos taurus,Equus caballus,Camelus ferus,Ovis aries	Leucine rich repeat containing 8 family, member A	LLRC8A	93.9506	7.94287	16.05	9	1.6581	1.39583	1.82567	1.63a	1.06599	1.03972	1.19882	1.10c	1.43143	1.53979	1.53837	1.50ab	1.06843	1.10249	1.21055	1.13c	0.860581	1.23031	0.812495	0.97cd	1.12796	1.21285	1.05338	1.13c	1.19893	1.1044	1.1221	1.14c	0.867429	0.923438	0.73032	0.84d	4.45696e-05
Q0II59	Q0II59;W5PNY4;P82197;G1UI32;F2Z2Y4;O00764	Homo sapiens,Bos taurus,Ovis aries	Pyridoxal kinase	PDXK	34.7946	5.93506	30.13	6	1.22346	1.31628	1.24407	1.26abc	1.3914	1.44148	1.49504	1.44a	1.10956	1.57376	1.19387	1.29abc	1.34837	1.38404	1.46837	1.40ab	1.29154	1.15113	1.1884	1.21cd	0.997467	1.01415	1.06538	1.03de	1.20293	1.13252	1.0523	1.13cd	1.00459	0.820711	0.830176	0.89e	0.000313179
Q0II86	Q0II86;S9XEL3;S9XG88;W5Q4Q8	Bos taurus,Camelus ferus,Ovis aries	Synaptosomal-associated protein 29	SNAP29	28.4723	5.46533	35.27	7	2.18749	2.05109	2.26313	2.17a	1.41978	1.23361	1.44642	1.37b	1.11512	1.13884	1.07856	1.11cd	1.2648	1.29391	1.40848	1.32bc	1.18282	1.00074	1.56091	1.25bc	0.926572	0.844743	0.981845	0.92d	0.464335	0.413211	0.627098	0.50e	0.831298	0.437726	0.577635	0.62e	2.83509e-08
Q0P5M9	Q0P5M9	Bos taurus	Major facilitator superfamily domain-containing protein 10	MFSD10	48.1131	10.0376	4.61	2	0.772772	0.78938	1.04427	0.87c	2.33102	2.3033	2.1813	2.27ab	0.389677	0.541375	0.727528	0.55c	2.54017	2.56051	2.89433	2.67a	0.915524	0.329265	0.265086	0.50c	0.29977	0.916942	0.642903	0.62c	0.859569	0.46327	1.13188	0.82c	0.692731	0.236707	0.631385	0.52c	5.15692e-08
Q0PMN3	Q0PMN3;F7DU87	Equus caballus	Parotid secretory protein	BPIFA2	26.8823	4.91943	39.76	9	0.781018	0.857066	0.796915	0.81c	0.680018	0.756828	0.876022	0.77c	0.845091	0.873087	1.18784	0.97c	0.709861	0.891781	0.858279	0.82c	0.898549	1.19161	1.20155	1.10c	0.869715	0.931308	1.34338	1.05c	3.58686	3.78784	2.59511	3.32a	0.626989	0.673222	0.812176	0.70c	4.17412e-08
Q0QEN7	Q0QEN7;K9KD91;Q0QEN4;Q0QEM9;H0YH81;F8W0P7;P00829;W5PEP7;F6U187;P06576;T0NJQ1;F8VPV9;F8W079;H0YI37;F8VQY0	Homo sapiens,Bos taurus,Equus caballus,Camelus ferus,Ovis aries	ATP synthase subunit beta	ATP5B	48.083	5.07178	31.01	10	1.21157	1.23975	1.20209	1.22b	1.59915	1.77719	1.74978	1.71a	1.22864	1.15844	1.16248	1.18b	1.10112	1.14365	1.19747	1.15b	0.924155	0.934328	0.976599	0.95c	1.11272	1.21453	1.36384	1.23b	0.952477	0.808297	0.824811	0.86c	0.83562	0.837559	0.839738	0.84c	1.56953e-10
Q0V8K9	Q0V8K9;Q3ZC83;S9W2S9;W5PHS7	Bos taurus,Camelus ferus,Ovis aries	Solute carrier family 29 (Nucleoside transporters), member 1	SLC29A1	49.1639	8.30908	9.33	3	1.8883	1.86955	2.3669	2.04a	1.53897	1.3596	0.852732	1.25bc	0.97168	1.12226	1.02139	1.04cd	1.59945	1.53522	1.62625	1.59b	0.98395	1.02588	1.61329	1.21bc	1.1068	1.29339	0.77604	1.06cd	0.663277	0.697993	1.00444	0.79de	0.48496	0.484208	0.464141	0.48e	2.08595e-05
Q0VBY4	Q0VBY4;E9PNQ9;W5PDM7;E9PNK6;F6V707;F6PMN3;E9PPQ1;Q16890;J3KNE7	Homo sapiens,Bos taurus,Equus caballus,Ovis aries	Tumor protein D52-like 1	TPD52L1	22.7633	6.15088	16.27	3	1.05066	0.947887	0.988544	1.00bc	1.15828	1.607	0.954781	1.24bc	1.13104	1.14906	1.189	1.16bc	1.07104	1.42627	1.78865	1.43ab	2.22062	1.7257	1.24018	1.73a	0.749646	0.758052	1.06515	0.86c	0.978501	0.954249	0.943577	0.96c	1.01784	0.939289	0.976545	0.98c	0.0110835
Q0VCJ8	Q0VCJ8;H3BM54; Q9H1A3;H3BTS9;Q8TD49;B2R7Q6;H3BN86;K9KG55;F6PI74;H3BQD2;S9W8I2	Homo sapiens,Bos taurus,Equus caballus,Camelus ferus	Methyltransferase-like protein 9	METTL9	36.5127	7.7085	27.67	7	1.66861	1.71168	1.90123	1.76a	0.918393	0.933335	1.02854	0.96cd	0.728665	0.986903	0.875991	0.86d	1.2739	1.50988	1.63139	1.47ab	0.591065	0.838852	0.891415	0.77d	1.50185	1.10889	1.09388	1.23bc	0.492075	1.28215	0.738303	0.84d	0.813651	0.933609	0.854394	0.87d	0.000134353
Q0VCZ8	Q0VCZ8	Bos taurus	Acyl-CoA synthetase long-chain family member 1	ACSL1	78.2303	7.21045	47.64	17	2.27247	2.42269	2.32939	2.34a	1.08188	1.11686	1.06978	1.09e	1.72735	1.79931	1.77225	1.77c	1.1901	1.22522	1.23455	1.22d	1.08382	1.18057	1.2396	1.17de	0.829985	0.829407	0.776661	1.81b	0.659137	0.672925	0.69762	0.68f	0.793475	0.585399	0.651753	0.68f	1.01703e-14
Q0ZCB4	Q0ZCB4;Q03247;A7YWR0	Bos taurus	Apolipoprotein E	APOE	27.0571	8.89502	61.6	6	2.70226	2.5664	2.51568	2.59a	1.85008	1.52888	1.87013	1.75b	0.629935	0.663121	0.681749	0.66de	1.35631	1.31804	1.46147	1.38c	0.608297	1.03741	0.700889	0.78d	0.714832	0.872937	0.814332	0.80d	0.441743	0.504737	0.449896	0.47ef	0.319474	0.390096	0.464296	0.39f	8.95609e-12
Q13410	Q13410;Q4VAN2;Q4VAN1;W5QFN0;B4DVK4;C9JZT5;R4GNB9;Q7KYR6;Q59F79;R4GMV1;S9XFG4;F6V286;Q96F44;B4DQ62;Q6AZZ1;E1BQ22;O00481;W5NRQ3;D0FY33;O00478;Q53FK5;A8K6Q7;Q53FI5;S9Y6Q7;T0NPH1	Homo sapiens,Bos taurus,Ovis aries,Camelus ferus,Equus caballus	Butyrophilin subfamily 1 member A1	BTN1A1	58.923	5.5415	46.58	20	0.56485	0.583576	0.548957	0.57bcd	0.464424	0.499468	0.450489	0.47d	0.643488	0.684043	0.657551	0.66b	0.550641	0.603155	0.611862	0.59bc	0.592702	0.603266	0.665227	0.62bc	0.662403	0.728016	0.610977	0.67b	0.544451	0.552088	0.518651	0.54cd	4.64053	4.43153	4.72869	4.60a	2.43006e-20
Q13707	Q13707;F8WCH0; Q95MC4;S9XL15;S9XWJ6	Homo sapiens,Equus caballus,Camelus ferus	ACTA2 protein	ACTA2	36.7832	5.35107	31.52	2	0.857935	0.870843	0.853938	0.86cd	2.07152	1.77345	1.91935	1.92a	0.669034	0.762125	0.713227	0.71d	1.00846	1.09169	1.1019	1.07c	0.715567	1.27251	1.26702	1.09c	1.01763	1.08661	1.0024	1.04c	0.752673	0.705149	0.642808	0.70d	1.67827	1.60672	1.51238	1.60a	1.17162e-07
Q14204	Q14204;K9KE30; F6XGY6;E1BDX8;F6RHB3;W5NYP8;S9XBC2	Homo sapiens,Bos taurus,Equus caballus,Camelus ferus,Ovis aries	Cytoplasmic dynein 1 heavy chain 1	DYNC1H1	532.072	6.40479	5.19	19	0.911755	0.923996	1.05851	0.96d	1.08671	1.1497	1.16603	1.13c	1.00423	0.908695	0.940104	0.95d	0.978741	0.958658	1.10909	1.02cd	0.698146	0.735662	0.819509	0.75e	1.33437	1.34197	1.2845	1.32b	1.08926	0.908248	1.11318	1.04cd	1.9977	1.82078	1.62646	1.81a	4.40056e-08
Q14344	Q14344;K9KA00;F5H1G8;B7Z7R0;B4DWV9;F6QMB8;S9YR94;A2A2R6;I7AYU0;Q4JM29;S9X9V7;H9GZY8;S9WN53;Q03113;A8K5L4;P30679	Homo sapiens,Bos taurus,Equus caballus,Camelus ferus,Ovis aries	Guanine nucleotide-binding protein subunit alpha-13	GNA13	44.0217	8.00146	35.54	3	1.14088	1.19695	1.14613	1.16bc	1.00411	0.808459	1.05556	0.96cd	0.919232	1.02074	0.823409	0.92d	0.928436	1.12736	1.10467	1.05bcd	0.729661	1.08849	0.958217	0.93d	1.09541	1.1594	1.29428	1.18b	1.58974	1.70448	1.97853	1.76a	0.965868	0.948161	0.871718	0.93d	8.76512e-06
Q14376	Q14376;Q5QPP9;Q5QPP3;Q5QPP4; B3KQ39;Q5QPP1;Q5QPP2	Homo sapiens	UDP-glucose 4-epimerase	GALE	38.2573	6.72705	19.25	2	0.919998	0.785169	1.13882	0.95bc	0.697829	0.715161	0.811225	0.74c	1.46095	0.973211	0.997636	1.14bc	0.826226	0.849614	1.01847	0.90bc	1.36927	0.99949	1.00474	1.12bc	0.889219	1.54611	1.07758	1.17b	0.602836	1.08699	1.07849	0.92bc	2.55912	2.2321	2.18005	2.32a	1.57668e-05
Q148C9	Q148C9;W5QI36;G5E6G2;F5GWX2;Q9NRV9	Homo sapiens,Bos taurus,Ovis aries	Heme-binding protein 1	HEBP1	21.2164	5.47803	27.75	3	1.05729	1.22397	1.2639	1.18c	0.681692	0.847404	0.910663	0.81c	0.773282	1.19789	1.33191	1.10c	0.628559	0.771479	0.880385	0.76c	3.17743	3.61042	2.42256	3.07a	0.706993	0.802585	1.15624	0.89c	1.26555	0.958455	1.19392	1.14c	0.691559	0.497428	1.13475	0.77c	9.60454e-07
Q15365	Q15365;S9WGU8;S9XHL7;F8VTZ0	Homo sapiens,Camelus ferus	Poly(rC)-binding protein 1	PCBP1	37.4739	7.09326	23.88	4	1.211	1.17508	1.08403	1.16c	1.07743	1.12251	1.12887	1.11c	1.23162	1.10975	1.17226	1.17c	0.969847	0.972707	0.964634	0.97d	1.14168	1.02828	1.02826	1.07c	0.891828	1.01921	0.924099	0.95d	1.61212	1.38615	1.3623	1.45ab	1.4597	1.58152	1.52739	1.52a	5.71745e-07
Q15738	Q15738;C9JDR0	Homo sapiens	Sterol-4-alpha-carboxylate 3-dehydrogenase, decarboxylating	NSDHL	41.8736	8.06006	34.58	4	0.525086	0.55703	0.39464	0.49d	0.489241	0.485673	0.459548	0.48d	1.00657	1.29091	1.1231	1.14b	0.345001	0.479819	0.33291	0.39d	0.635497	0.75698	0.585714	0.66c	0.447067	0.570262	0.412348	0.48d	0.993427	1.11763	1.02977	1.05b	3.69577	3.55749	3.83236	3.70a	8.07958e-16
Q15833	Q15833;M0QZ54;Q53GF4;M0R118;B4DY46;E7EQD5;B4E175;O00184;M0R0M7;M0R1A1;M0R376;R4GMY7;M0R0D4;Q8WYX9	Homo sapiens	Syntaxin-binding protein 2	STXBP2	66.4105	6.55127	37.27	2	0.880025	0.722695	0.798698	0.80e	0.795013	0.758272	0.678377	0.74e	1.5177	1.49324	1.43284	1.48ab	0.866981	0.847704	0.940383	0.89de	1.12011	0.915587	0.997693	1.01cd	1.05148	1.02498	1.1369	1.07c	0.872196	0.989754	0.842618	0.90de	1.43898	1.50886	1.81451	1.59a	8.13947e-08
Q15907	Q15907;F7D301;B4DMK0;H3BMH2;J3KQP6;T0M7C5;W5P0V5;H3BSC1;S9X009;Q2TA29;Q307G8;F6Y9C0;B4DMN1;W5Q9M2;K9KCI9;M0R2D0;B4DQU5	Homo sapiens,Bos taurus,Equus caballus,Camelus ferus,Ovis aries	Ras-related protein Rab-11B	RAB11B	24.4735	5.93506	59.63	11	1.15207	1.13003	1.1142	1.13c	0.895769	0.904036	0.878389	0.89f	1.04117	1.02912	1.05631	1.04d	0.959683	0.995249	0.959973	0.97e	1.84547	1.87156	1.89895	1.87a	1.1405	1.22928	1.14406	1.17c	1.37895	1.38671	1.37049	1.38b	0.982496	1.00337	0.97179	0.99e	6.48528e-17
Q17QE5	Q17QE5;W5PRC4;F7CUM5;S9XII4	Bos taurus,Equus caballus,Camelus ferus,Ovis aries	Calcium and integrin-binding protein 1	CIB1	21.7149	4.7417	48.17	3	1.43025	1.40302	1.65075	1.49b	1.34505	1.32802	1.21526	1.30cd	1.38787	1.37222	1.38019	1.38bc	1.6742	1.57422	1.80936	1.69a	1.20936	1.29807	1.06928	1.19d	0.906111	1.00817	1.02315	0.98e	0.668002	0.679256	0.714282	0.69f	0.650195	0.587417	0.659301	0.63f	1.1191e-09
Q1JPA2	Q1JPA2;Q2F838;Q862P4;Q862B9;Q862H1;B4DSR4;B4DUK7; Q3SZV3;F1MG05;P26641;Q862P6;A2Q127;B4DTG2;W5Q0L1;K9K351;S9Y7H5	Homo sapiens,Bos taurus,Equus caballus,Camelus ferus,Ovis aries	Eukaryotic translation elongation factor 1 gamma	EEF1G	50.1993	6.7417	13.21	5	0.864275	0.900692	0.877104	0.88cd	1.32014	1.58307	1.74966	1.55a	0.627046	0.96334	0.696504	0.76d	1.41018	1.25019	1.62995	1.43ab	0.665615	0.850337	0.752954	0.76d	1.59564	1.31336	1.22601	1.38ab	0.934094	0.93192	0.812959	0.89cd	0.807223	1.52624	1.19169	1.18bc	0.000310706
Q1JPB0	Q1JPB0;G1K1L8;D8X187	Bos taurus,Ovis aries	Leukocyte elastase inhibitor	SERPINB1	42.2089	5.96045	20.16	6	1.09465	1.16075	1.15619	1.14b	2.30937	2.03361	2.4746	2.27a	0.977156	1.02616	0.978227	0.99bc	0.873147	0.846046	0.915453	0.88cd	0.827993	0.873571	1.00848	0.90cd	0.735809	0.862109	0.764818	0.79de	0.592414	0.751401	0.567323	0.64e	0.733438	0.746047	0.735826	0.74de	1.04059e-10
Q1JPH2	Q1JPH2;Q9TRE8;C9JPE8; Q3ZCK2;F6Y3Z2;C9JYR1;H7C3P7;P11233;S9WXE4;F8WEQ6	Homo sapiens,Bos taurus,Equus caballus,Camelus ferus	Ras related v-ral simian leukemia viral oncogene homolog A	RALA	20.7583	4.91943	59.56	3	1.59285	1.50793	1.49087	1.53a	0.87644	0.957013	0.954176	0.93e	1.18434	1.05448	1.15763	1.13d	1.22632	1.31538	1.31509	1.29c	1.556	1.41725	1.48754	1.49ab	1.01102	1.08452	1.02252	1.04de	1.11348	1.04458	0.961089	1.04de	1.03606	1.19573	1.05335	1.10d	5.3857e-08
Q1JQD4	Q1JQD4	Bos taurus	PDZ domain-containing protein GIPC2	GIPC2	34.478	6.15088	39.62	5	1.96226	1.82372	1.82786	1.87a	1.26174	1.2822	1.32807	1.29b	1.35451	1.38881	1.2479	1.33b	1.31452	1.29776	1.58073	1.40b	1.32055	1.46384	1.34432	1.38b	0.649175	0.758405	0.663425	0.69c	0.758178	0.748669	0.782068	0.76c	0.595201	0.755458	0.607258	0.65c	2.51269e-10
Q1RMU4	Q1RMU4;K9KD39;W5NRD1;E5RJ09;E5RHW4;O94905;F6S8T9;B0QZ43;O75477;B2RDK6;D3DR65;G3N0U8;F7DLB5;W5PW77;B4DPN7;A5D9F3;F1MU96;S9Y5C7	Homo sapiens,Bos taurus,Equus caballus,Camelus ferus,Ovis aries	Erlin-2	ERLIN2	37.7063	5.49072	21.3	6	1.03766	0.808507	0.693605	0.85d	1.00722	1.00715	0.919278	0.98cd	1.00256	0.895224	0.797852	0.90d	1.09892	1.12037	1.15256	1.12c	2.33432	2.35918	2.73651	2.48a	0.981589	0.962411	0.855186	0.93cd	0.857715	0.780861	0.75063	0.80d	1.29014	1.4323	1.52673	1.42b	6.82523e-10
Q256S0	Q256S0;Q6IV50;C6H0P5;E3Q1J0;A1Z0M3;A7XBN0;A7MAD9;J7RMN3;Q8HWL6;Q8WLS2;K4PXS1;Q5S752;Q1T720;A7MAE0;W6SL23;E1Y6U0;H7CHX0;F0VRW1;Q6AW24D1H0T6;D6CIN1;E9BVW0;Q1XDZ2;C8ZLL2;B2DG04;Q3LAZ3;J7HH07;C6H0P6;Q7YQ36;E3Q0X1;Q6F3G6;B2NJ18;Q95IH9;U3MYE2;M5EFF8;Q2LC91;Q56H29;Q4QZ17;F4YTC4;D5H3H6;I7JHQ8;F0VYJ3;D9UAY4;F4YTF9;U4N162;S5LSK2;A4Q972;Q5UAG1;I2GAD8;Q860B6;B9WPQ8;A8YQE7;R4ZGR5;A7LB39;R4ZGR3;F6IQ84;O19782;Q…	Homo sapiens,Equus caballus	MHC class I antigen	HLA-B	31.5263	5.69385	19.49	2	0.505446	0.571812	0.629291	0.57e	0.483201	0.448777	0.625698	0.52e	1.0053	1.10766	0.793261	0.97bc	0.595756	0.697941	0.724689	0.67de	0.885428	0.893289	0.799334	0.86bcd	1.09445	1.22944	0.741872	1.02b	0.659006	0.589701	0.994684	0.75cde	3.76941	3.56187	3.38187	3.57a	4.03142e-13
Q28049	Q28049;B2YKX7; P00711;Q9TSN6;G9G9X6;Q9TSR4	Bos taurus,Bubalus bubalis, Bos mutus grunniens,Capra hircus	Alpha-lactalbumin	LALBA	14.1468	4.99561	39.84	2	0.798683	0.734246	0.709232	0.75d	1.42286	1.42534	1.50829	1.45c	2.29538	2.17787	2.4109	2.29a	1.7808	1.81926	1.9266	1.84b	0.649411	0.661875	0.639863	0.65de	0.572941	0.584645	0.534772	0.56e	0.906116	0.6704	0.711924	0.76d	0.653189	0.732659	0.658494	0.68de	5.57645e-14
Q29482	Q29482;Q6LDQ3	Homo sapiens,Equus caballus	Clusterin	CLU	52.1207	6.1001	13.59	3	1.20339	0.822842	0.945953	0.99c	0.920855	0.767704	0.928769	0.87c	0.900092	0.730687	0.892447	0.84c	1.35822	0.958686	0.979994	1.10c	0.729443	0.71646	0.966952	0.80c	1.05098	0.690074	0.909333	0.88c	2.50721	4.00073	3.05578	3.19a	0.980564	0.892419	0.819663	0.90c	1.57116e-06
Q29S21	Q29S21;S9XRD4;B3KY79;P08729;S9XI90;K7EJU1;S9WEU8;F6VT29;F8VRG4;W5Q5X7;S9YFL4;F7DZA2;S9XT90;E1BIL2;F1N362;W5Q6J4;F7D5X8;B4E192;B4DJW0;S9XPU7;F6Q5K6;Q28115;P14136;W5PHR9;Q9NSB2;A6QP32;S9XI88;S9X3K7;W5Q6A0;W5Q5Q3;F6VH14	Homo sapiens,Bos taurus,Equus caballus,Camelus ferus,Ovis aries	Keratin, type II cytoskeletal 7	KRT7	51.5465	5.97314	17.38	3	0.963069	1.08887	1.13022	1.06c	2.56207	1.74207	2.59419	2.30a	0.841839	1.16168	0.788997	0.93c	1.82635	1.28818	1.85178	1.66b	0.794248	0.994801	1.21884	1.00c	0.677102	1.10513	0.655179	0.81c	0.477887	0.869545	0.390599	0.58c	0.481701	0.961971	0.402343	0.62c	4.36656e-05
Q2HJD0	Q2HJD0;B4E2M8;K9K9B3; Q96CS3;F6R8G3;W5NW29;T0NRL3	Homo sapiens,Bos taurus,Equus caballus,Camelus ferus,Ovis aries	FAS-associated factor 2	FAF2	52.6306	5.70654	19.33	6	1.26126	1.25235	1.18641	1.23c	0.967884	0.915175	0.937372	0.94d	1.19138	1.02532	1.16387	1.13c	1.24174	1.12271	1.17202	1.18c	1.61922	1.56953	1.81752	1.67a	1.00435	0.933966	0.934077	0.96d	1.49054	1.44586	1.5307	1.49b	0.804308	0.856623	1.04677	0.90d	6.54692e-08
Q2HJH2	Q2HJH2;Q9H0U4;E9PLD0;G3MYN4;Q6FIG4;Q92927;Q92928;Q9H1C9;W5P010;T0NQ88;C9JB90;G5ELZ6;G5ELZ5;Q6MZX6;B7Z4X1;J3QSF4;H0YDK7;A8MUU7;F1MKI2;F7DIV5;A6NDJ8;M0R1E0;A8MSP2;A8MTC6;A8MZI4;M0R0X1;W5PRW5;F6TI68;B7Z3L0;P61018;Q96DA2;Q17QU4;S9W9V9;E1BLD5;Q14964;F1MCK4;G3X7D3;F6XUT5;Q53GC2;P20338;Q2TBH7;Q1RMQ7;W5NYH7;F6S7B6;F1MX39;Q96AX2;F7CH38;S9YYD1;F6VAP5;W5NYH6;W5NRF5;Q6IQ22;A6QPX8;Q29RR0;W5P0H9;W5Q8C0;S9X2Q8;…	Homo sapiens,Bos taurus,Equus caballus,Camelus ferus,Ovis aries	Ras-related protein Rab-1B	RAB1B	22.1882	5.73193	56.22	2	1.20862	1.10717	1.03385	1.12c	0.908862	0.812966	0.894725	0.87d	1.15152	1.08489	1.42999	1.22bc	1.25883	1.31275	1.29632	1.29b	1.48238	1.63705	1.63483	1.58a	1.27549	1.31621	1.43641	1.34b	1.1955	1.05939	0.998816	1.08c	1.33367	1.14583	1.26849	1.25bc	2.38713e-05
Q2I0M4	Q2I0M4	Homo sapiens	Leucine-rich repeat-containing protein 26	LRRC26	34.8346	9.17334	22.16	5	0.782098	1.07986	0.68588	0.85bc	0.484667	0.598266	0.362673	0.48c	0.717689	0.776079	0.747335	0.75bc	0.897632	0.95348	0.848658	0.90bc	2.28046	1.40492	0.644469	1.44b	0.611401	0.860186	0.811182	0.76bc	0.995488	1.1664	0.943656	1.04bc	2.43966	1.6332	3.59062	2.55a	0.00285668
Q2KI36	Q2KI36;B4DI03;K7EJQ7;W5P6M5;Q9BY50;F6X2P5	Homo sapiens,Bos taurus,Equus caballus,Ovis aries	SEC11 homolog C	SEC11C	21.6165	9.23193	23.44	4	0.785098	0.8597	0.814833	0.82e	1.46029	1.86304	1.71683	1.68a	1.00047	0.836134	0.797094	0.88de	1.70648	1.44618	1.69147	1.61ab	0.916293	0.783747	0.851969	0.85e	0.769337	0.935937	1.23893	0.98de	1.08075	1.08138	1.10557	1.09cd	1.27647	1.11303	1.341	1.24c	2.26571e-07
Q2KIS4	Q2KIS4;F6Q1B4	Bos taurus,Equus caballus	Dehydrogenase/reductase (SDR family) member 1	DHRS1	33.9983	8.36768	46.47	2	1.92474	2.08962	1.90613	1.97a	1.35181	1.74108	1.51022	1.53b	0.926098	0.416707	0.905532	0.75c	1.3238	1.7699	1.35172	1.48b	0.916758	0.477968	0.893859	0.76c	0.97168	0.907663	1.00789	0.96c	0.814915	0.237053	1.00888	0.69c	0.700994	0.788546	0.773243	0.75c	2.95009e-05
Q2KIS5	Q2KIS5;S9W7M2; D6RCD0;Q8NBQ5;W5P3W5	Homo sapiens,Bos taurus,Camelus ferus,Ovis aries	Hydroxysteroid (17-beta) dehydrogenase 11	HSD17B11	35.0717	9.27588	11.39	2	1.24118	1.22798	1.0603	1.18c	1.1773	1.06223	0.995196	1.08cd	1.15414	1.01039	1.22939	1.13cd	0.985188	1.00241	0.923615	0.97d	0.965628	1.10505	1.28955	1.12cd	2.10255	2.12536	1.97754	2.07a	1.25271	1.44016	1.49785	1.40b	0.661501	0.647423	0.661866	0.66e	1.20012e-08
Q2KJ32	Q2KJ32;W5QIK8;S9WM42;A6PVX1;Q9H8A8	Homo sapiens,Bos taurus,Camelus ferus,Ovis aries	Selenium-binding protein 1	SELENBP1	52.5216	6.48096	38.35	7	0.982901	0.957368	0.79537	0.91c	1.86135	1.99877	1.70116	1.85a	1.40963	1.37249	1.4738	1.42b	1.58579	1.32095	1.7981	1.57b	0.910054	0.963521	1.11923	1.00c	0.830498	0.753065	0.996827	0.86c	0.791896	0.674978	0.909378	0.79cd	0.601504	0.555025	0.61139	0.59d	2.85943e-08
Q2KJE7	Q2KJE7;F6YGC8; Q4U5R3;W5QD49	Bos taurus,Equus caballus,Ovis aries	Proteasome (Prosome, macropain) activator subunit 1 (PA28 alpha)	PSME1	28.6751	6.03662	8.03	2	0.973657	1.25205	0.861487	1.03c	1.72267	1.66199	1.45582	1.61a	0.838409	0.908386	0.839917	0.86c	0.695684	1.03326	0.880431	0.87c	1.20255	1.18657	0.884818	1.09c	1.34982	1.39904	1.38514	1.38ab	1.6098	1.39151	1.81389	1.61ab	0.885966	0.635627	1.00276	0.84c	4.76922e-05
Q2NKU4	Q2NKU4;Q9Y2V2;W5P5P6;S9WKH4;F6VUJ6	Homo sapiens,Bos taurus,Equus caballus,Camelus ferus,Ovis aries	Calcium regulated heat stable protein 1, 24kDa	CARHSP1	15.8809	7.86963	18.37	2	1.06806	1.14703	1.17827	1.13c	1.016	0.980965	0.8756	0.96c	1.21284	1.12981	1.09481	1.15c	1.05834	1.26788	1.15202	1.16c	1.29281	1.33335	1.67131	1.43b	1.18904	1.1543	1.16707	1.17c	0.887524	1.03097	1.12848	1.02c	1.81943	1.7106	1.4516	1.66a	0.000106568
Q2T9M8	Q2T9M8	Bos taurus	Synaptosomal-associated protein	SNAP23	23.2123	4.83057	62.09	2	2.73962	2.64678	2.43466	2.61a	1.55393	1.56036	1.65307	1.59c	0.707389	0.699998	0.655018	0.69d	1.74773	1.81151	1.74873	1.77b	0.753212	0.748243	0.730589	0.74d	0.676536	0.643838	0.589245	0.64de	0.462649	0.497795	0.485692	0.48f	0.537924	0.602436	0.483007	0.54ef	9.23703e-16
Q2TA22	Q2TA22;W5Q2G1;W5Q2F9	Homo sapiens,Bos taurus,Equus caballus	Acyl-CoA synthetase long-chain family member 6	ACSL6	77.9927	6.58057	5.74	2	1.41885	1.34694	1.43977	1.40ab	1.07727	1.54135	1.47771	1.37ab	0.88977	0.919499	1.03225	0.95de	1.3216	1.06437	1.21847	1.20bc	1.05417	1.06969	1.07928	1.07cde	1.48537	1.65799	1.45605	1.54a	1.33552	1.21074	0.968077	1.17bcd	1.08139	0.884172	0.854639	0.94e	0.000942697
Q32LG3	Q32LG3;G1K1H1;Q58DR9;Q0QF29;F6TYW4;S9X8R2;W5PW05;B4DE44;E9PDB2;Q0QF37;Q75MT9;P40926;Q6FHZ0;Q0QF32	Homo sapiens,Bos taurus,Equus caballus,Camelus ferus,Ovis aries	Malate dehydrogenase, mitochondrial	MDH2	35.6458	8.54346	20.12	4	0.682055	0.880768	0.582675	0.71cd	2.64323	1.90209	2.23115	2.26a	1.10696	1.22529	1.34236	1.22bc	0.84369	0.998736	0.552103	0.80cd	1.52552	0.722966	2.20733	1.49b	0.785489	1.55676	1.22782	1.19bc	0.505626	0.982726	0.903293	0.80cd	0.634831	0.568278	0.408651	0.54d	0.000897391
Q32LJ4	Q32LJ4;W5Q4K1;F6RDL6;F6QRH3;A5D9I0;S9X9B5;B4DPH8;Q5T0D9	Homo sapiens,Bos taurus,Equus caballus,Camelus ferus,Ovis aries	Tumor protein p63-regulated gene 1-like protein	TPRG1L	25.5141	5.07178	9.17	2	1.64738	1.57528	1.56469	1.60a	1.1477	1.2468	1.1436	1.18cd	1.22085	1.40889	1.42778	1.35bc	1.32335	1.15023	1.30339	1.26cd	0.86324	0.708624	0.859779	0.81e	0.93408	1.35006	1.1409	1.14d	1.49379	1.60467	1.3572	1.49ab	0.76504	0.67198	0.700737	0.71e	8.37427e-07
Q32PA1	Q32PA1	Bos taurus	CD59 molecule, complement regulatory protein	CD59	13.6538	7.75244	16.53	2	1.78764	1.8724	1.83574	1.83b	1.13202	1.0949	1.12686	1.12c	0.988584	1.14062	0.983123	1.04c	3.44179	3.62922	3.63037	3.57a	0.549017	0.475805	0.550008	0.52de	0.596074	0.682272	0.546821	0.61d	0.449597	0.566834	0.521205	0.51d	0.479095	0.444614	0.437421	0.45e	2.69162e-18
Q3KRG8	Q3KRG8;M0R2K4;M0R109; P13688;E7EUB1	Homo sapiens	CEACAM1 protein	CEACAM1	53.3097	5.71924	7.71	2	0.792051	0.780515	1.00071	0.86d	0.750768	0.742539	0.844526	0.78d	1.32794	1.03832	1.18228	1.18bc	1.29124	1.20009	1.09849	1.20b	1.18833	1.14973	1.11629	1.15bc	1.51395	1.56036	1.04212	1.37b	0.912509	1.08163	0.809226	0.93cd	1.81154	2.00216	2.06729	1.96a	2.15285e-08
Q3MHW6	Q3MHW6;W5QET6;Q2HWF1;S9WR41;Q5T8R4;R9W939;Q6SJP3;R9W7B0;Q5T8R3;W5QET1;Q49A45;Q5T8R5;B4DKS0;B4E106;P53985;B2R6A5	Homo sapiens,Bos taurus,Equus caballus,Camelus ferus,Ovis aries	Monocarboxylate transporter 1	SLC16A1	54.2621	8.03076	10.18	5	1.27732	1.15017	1.12336	1.18bc	1.36022	1.20597	1.23369	1.27b	1.81806	1.62757	1.59181	1.68a	1.01745	0.905617	0.961295	0.96cd	0.950874	1.06621	0.822867	0.95d	1.44468	1.10053	1.31836	1.29b	1.08822	1.48448	1.52703	1.37b	0.538446	0.662857	0.688694	0.63e	6.63823e-06
Q3MHZ0	Q3MHZ0;A2AB09;A2AB13; A2AB11;O75955;Q53HQ0;Q6IB58;Q08DN8;S9XVV6;W5PPD6;A2VCL5;A2AB12;A2AB10;B4DVY7;F6Z0M9	Homo sapiens,Bos taurus,Equus caballus,Camelus ferus,Ovis aries	FLOT1 protein	FLOT1	46.4263	7.1665	13.13	4	1.20008	1.37609	1.14294	1.24	1.5523	1.17595	1.47417	1.4	0.953627	1.451	1.45145	1.29	0.994856	1.21855	1.22131	1.14	0.973866	0.93412	0.97555	0.96	1.09951	1.14053	0.795983	1.01	1.35307	1.1546	0.897988	1.14	1.03209	0.980108	0.820302	0.94	0.0672661
Q3SX32	Q3SX32	Bos taurus	Perilipin-3	PLIN3	47.5734	6.12549	57.53	10	1.42301	1.41509	1.54681	1.46b	0.83404	0.788953	0.814626	0.81d	1.3755	1.41367	1.45092	1.41b	1.03689	1.02041	1.02471	1.03c	2.48444	2.55279	2.62816	2.56a	0.880754	0.788531	0.788402	0.82d	0.846069	0.774289	0.83878	0.82d	0.755956	0.627208	0.654721	0.68e	6.46826e-16
Q3SX33	Q3SX33;B5AZR9;S9XCF6;F6ZC75	Bos taurus,Equus caballus,Camelus ferus	Thy-1 cell surface antigen	THY1	18.0006	9.15869	13.04	2	0.936912	1.04349	1.04417	1.01c	3.2372	3.36779	3.56078	3.39a	1.46363	1.54328	1.06687	1.36b	0.461589	0.55142	0.504866	0.51d	0.351531	0.517756	0.344283	0.40d	0.355577	0.54191	0.401312	0.43d	1.13586	0.984033	0.686139	0.94c	0.499961	0.485516	0.477876	0.49d	2.72957e-12
Q3SYR8	Q3SYR8;W5PPQ8	Bos taurus,Ovis aries	Immunoglobulin J chain	IGJ	17.8457	5.22412	29.94	3	0.876152	0.763006	0.828217	0.82cd	3.3357	3.39167	2.68451	3.14a	0.543583	0.560271	0.519385	0.54cd	0.597408	0.596125	0.617353	0.60cd	0.902598	0.80714	0.889555	0.87c	1.17367	1.58797	0.972675	1.24b	0.594598	0.808965	0.704459	0.70cd	0.450677	0.483089	0.641127	0.52d	1.34476e-10
Q3SYS6	Q3SYS6;T0M4C5; Q99653;W5QGJ0;H0YLY7;H0YKE7;B4DSB5;F5GX29;H0YNG9;H0YLX1	Homo sapiens,Bos taurus,Camelus ferus,Ovis aries	Calcineurin B homologous protein 1	CHP1	22.4283	5.09717	56.41	9	1.37404	1.44202	1.45686	1.42c	0.839015	0.894257	0.829197	0.85e	1.74947	1.79013	1.86196	1.80b	1.24514	1.23157	1.25632	1.24d	1.84817	1.93759	2.09162	1.96a	0.785403	0.808005	0.704507	0.77ef	0.769434	0.76779	0.683586	0.74f	0.899982	0.833599	0.859623	0.86e	1.47774e-13
Q3SYU2	Q3SYU2;Q6W6M8;B4DPU3;W5PN88;Q8TA90;P13639;T0NPY7;W5PN84;F6UUS3;B4DMC6;B4DRE8;Q6PK56;S9WHX4;K7EJ74;K7EP67;K9KES4;Q8IXJ3;B4DZB1;K7EJ81;B3KX19;B4DMC0;Q15029;A8KAP3;Q6IBM8;A4FUD3;;F1N6D5;F6VUI6;S9XGL9	Homo sapiens,Bos taurus,Equus caballus,Camelus ferus,Ovis aries	Elongation factor 2	EEF2	95.307	6.82959	32.05	23	1.18278	1.17253	1.15808	1.17c	1.38808	1.36078	1.36716	1.37a	1.2118	1.17143	1.14335	1.18c	0.926898	1.02299	0.995897	0.98e	1.00419	0.939504	0.911127	0.95e	1.09028	1.16885	1.15443	1.14cd	1.0366	1.10861	1.0816	1.08d	1.29026	1.35239	1.2303	1.29b	3.02131e-08
Q3SZA1	Q3SZA1;W5PTZ3;F5GXB1;Q9HBH0;T0M4H6;F6RM45;V9GY67;A8K0B7	Homo sapiens,Bos taurus,Equus caballus,Camelus ferus,Ovis aries	Rho-related GTP-binding protein RhoF	RHOF	23.8252	8.33838	39.53	8	1.49089	1.42914	1.42822	1.45a	1.16523	1.1508	1.1464	1.15b	1.29971	0.941508	1.02927	1.09b	1.31114	1.19294	1.26089	1.25b	1.38052	1.13298	1.15291	1.22b	0.810784	0.786767	0.762943	0.79c	0.739354	0.717737	0.812973	0.76c	0.728711	0.81348	0.920273	0.82c	2.14375e-06
Q3SZF2	Q3SZF2;F5H1V1;S9WRC5;F5H6T5;F8WDB3;S9XK70;W5QCM7	Homo sapiens,Bos taurus,Camelus ferus,Ovis aries	ADP-ribosylation factor 4	ARF4	20.5146	6.18896	63.33	2	1.36109	1.34127	1.4735	1.39bc	1.05843	1.11825	1.17488	1.12c	1.53934	1.59832	1.62095	1.59a	1.12705	1.04387	1.06995	1.08c	1.42389	1.43761	1.49423	1.45ab	1.08169	1.34563	1.31865	1.25c	1.18014	1.56647	1.19482	1.31b	0.541984	0.484874	0.316987	0.45d	1.12199e-07
Q3SZI6	Q3SZI6;W5Q8Q7;S9Y2S5	Bos taurus,Camelus ferus,Ovis aries	Dolichyl-diphosphooligosaccharide--protein glycosyltransferase subunit 2	RPN2	69.1711	5.73193	21.39	2	0.746956	2.11413	1.09714	1.32	1.48517	1.6379	0.990117	1.37	1.11163	1.75091	1.13378	1.33	1.16446	1.16244	1.07391	1.13	1.54571	1.50829	1.71643	1.59	1.19814	1.1423	1.27949	1.21	1.07182	1.52676	1.42996	1.34	0.890521	1.03889	1.06698	1	0.563201
Q3SZK8	Q3SZK8;J3QRP6;F7C1X7;F7C7M0	Homo sapiens,Bos taurus,Equus caballus	Na(+)/H(+) exchange regulatory cofactor NHE-RF1	SLC9A3R1	39.5789	5.38916	26.63	2	1.53871	1.17858	1.2586	1.33b	2.55786	2.21038	2.26867	2.35a	1.62716	1.52959	1.58503	1.58b	1.67714	1.2662	1.61665	1.52b	0.33872	0.939517	0.671792	0.65c	0.242612	0.747687	0.751167	0.58c	0.422759	0.793923	0.678813	0.63c	0.398601	0.522963	0.448851	0.46c	7.80585e-08
Q3SZN8	Q3SZN8;5PBY5;H9GW43	Bos taurus,Ovis aries	Ribonuclease/angiogenin inhibitor 1	RNH1	48.8188	4.7417	23.25	7	1.7239	1.91196	1.98126	1.87a	1.18176	1.31757	1.21474	1.24cd	1.40016	1.55151	1.44966	1.47c	1.60281	1.65166	2.22798	1.83ab	0.847384	1.00052	1.00398	0.95d	0.923021	1.0771	1.00815	1.00d	0.835314	0.662283	0.328851	0.61e	0.758126	0.631635	0.379792	0.59e	1.17303e-06
Q3SZZ9	Q3SZZ9;F1MGU7;P12799	Bos taurus	FGG protein	FGG	49.1357	5.87158	31.72	9	0.777063	0.745728	0.69402	0.74cd	2.35747	2.32088	2.34088	2.34b	0.765462	0.80251	0.698188	0.76c	2.52613	2.50133	2.61112	2.55a	0.801847	0.68509	0.666245	0.72cd	0.536538	0.599923	0.611079	0.58e	0.65989	0.731828	0.60694	0.67d	0.45465	0.448417	0.442205	0.45e	2.90289e-18
Q3T000	Q3T000;W5Q2V0;F6QE76;H7C3K7;Q9UES0;O15498;B4DR94;B5BU81;W5QC68	Homo sapiens,Bos taurus,Equus caballus,Ovis aries	Synaptobrevin homolog YKT6	YKT6	22.4524	6.58057	69.19	4	1.49546	1.57439	1.48939	1.52a	1.34306	1.31178	1.38584	1.35b	1.10837	1.05801	1.1962	1.12c	1.13097	1.08773	1.16569	1.13c	1.14338	1.14026	1.20134	1.16c	0.715316	0.8445	0.576686	0.71e	1.24849	1.11055	1.09513	1.15c	1.0233	0.771648	0.996243	0.93d	3.98839e-07
Q3T0E5	Q3T0E5;W5P935;F7CSZ7	Bos taurus,Ovis aries,Equus caballus	Adipocyte plasma membrane-associated protein	APMAP	46.0619	7.04932	13.35	4	1.09411	1.23403	1.13573	1.15c	2.66493	2.27197	2.28102	2.41a	1.104	0.939163	1.104	1.05c	1.81699	1.74641	1.74503	1.77b	1.01645	1.36037	0.985874	1.12c	0.4618	0.691945	0.683501	0.61d	0.238055	0.470413	0.634086	0.45d	0.398935	0.464276	0.387429	0.42d	5.36887e-10
Q3T0N9	Q3T0N9	Bos taurus	O-acyltransferase	SOAT1	64.7892	8.48486	5.26	2	1.04131	1.23678	0.917213	1.07c	1.22346	1.3195	1.01458	1.19bc	1.04358	0.988752	1.30839	1.11c	0.864684	1.12059	1.0339	1.01c	1.64527	1.10043	1.62568	1.46ab	1.66215	1.45359	1.83126	1.65a	1.05152	1.09244	1.18075	1.11c	1.15036	1.11877	0.977299	1.08c	0.0199227
Q3T149	Q3T149;E1BEL7;G3X7S2;Q58DP7;F7E3Y7;W5PWA8;S9WZX8;F8WE04	Homo sapiens,Bos taurus,Ovis aries,Camelus ferus,Equus caballus	Heat shock protein beta-1	HSPB1	22.3793	6.40479	64.68	6	1.03624	1.02877	0.981248	1.02cd	1.95431	2.1393	2.22084	2.10a	0.924121	0.955568	0.914833	0.93d	1.29629	1.33809	1.46258	1.37b	1.05698	1.03629	0.95282	1.02cd	1.08433	1.07748	1.09702	1.09c	0.796153	0.768492	0.724157	0.76e	0.745062	0.709447	0.700052	0.72e	2.01466e-12
Q3T171	Q3T171;Q9Y3U8;W5Q496;J3QSB5;S9X6X0;S9WC04;J3KTD3;S9XDN0;G3N2X2;S9X326	Homo sapiens,Bos taurus,Camelus ferus,Ovis aries	60S ribosomal protein L36	RPL36	12.2159	11.5903	28.57	3	0.884146	0.854111	0.991636	0.91c	1.50005	1.67239	1.48137	1.55a	0.811826	0.733422	0.891028	0.81c	1.45457	1.40508	1.41626	1.43ab	1.1769	1.17788	1.55181	1.30b	0.945218	0.856484	0.795942	0.87c	0.931959	0.781842	0.849575	0.85c	1.40037	1.61718	1.30259	1.44ab	1.54389e-06
Q3T179	Q3T179;C9J0S9;C9JL19;Q53QD5; C9JCQ4;Q7YSF0;S9XCT8;F1MUZ9;E7EXB4;W5P2C3;Q53SE2;E7ESH4;P31081;B7Z712;K9K3I2;W5Q1L2;F6Z587;C9JL25;B7Z597;B3GQS7;P10809;B7Z5E7;B9VP19;B9VPB4;B7Z4F6;B7Z532	Homo sapiens,Bos taurus,Equus caballus,Ovis aries	HSPD1 protein	HSPD1	42.1377	8.88037	23.33	6	0.981165	0.914968	1.04861	0.98cd	1.91134	2.14997	1.97294	2.01a	1.19639	0.967623	1.05296	1.07c	0.930296	0.942521	1.07953	0.98cd	0.747703	0.827144	1.09664	0.89cd	1.35132	1.39238	1.21497	1.32b	0.740468	0.7662	0.885511	0.80d	1.0263	1.10268	0.77478	0.97cd	8.03966e-08
Q3ZBE9	Q3ZBE9;W5PE74	Bos taurus,Ovis aries	Sterol-4-alpha-carboxylate 3-dehydrogenase, decarboxylating	NSDHL	39.8766	8.14795	39.61	5	2.2365	2.4459	2.14916	2.28a	1.09477	1.10279	1.13574	1.11d	1.64183	1.52455	1.54669	1.57b	1.29586	1.38173	1.35203	1.34c	0.761691	0.587387	0.701632	0.68ef	1.05662	1.18699	0.99789	1.08d	0.897913	0.812393	0.715019	0.81e	0.610704	0.650004	0.584485	0.62f	2.58059e-12
Q3ZBT5	Q3ZBT5;B4DH37;O15400;F7BYV5;K9KG73;S9YA71	Homo sapiens,Bos taurus,Equus caballus,Camelus ferus	Syntaxin-7	STX7	29.6383	5.42725	16.09	3	1.07395	1.11633	0.879533	1.02d	1.11893	1.25721	0.941376	1.11d	1.14312	1.24899	1.10954	1.17cd	1.12146	0.834032	1.10099	1.02d	1.35949	1.50299	1.32176	1.39b	1.28997	1.49441	1.21075	1.33bc	1.6579	1.80863	1.63893	1.70a	1.16505	1.16718	1.11853	1.15cd	3.67009e-05
Q3ZBX0	Q3ZBX0;W5PG64	Bos taurus,Ovis aries	Basigin	BSG	29.7543	5.93506	16.61	4	1.34288	1.18999	1.28713	1.27c	1.16854	1.1722	1.20823	1.18c	2.14875	1.95165	1.85351	1.98b	0.93872	0.933901	0.848068	0.91d	2.56937	2.27933	2.93657	2.60a	0.604107	0.685199	0.729814	0.67de	0.536628	0.57987	0.545664	0.55e	0.52167	0.505627	0.499409	0.51e	6.61407e-11
Q3ZC65	Q3ZC65;Q5E955;W5PTB5	Bos taurus,Ovis aries	Ancient ubiquitous protein 1	AUP1	45.7829	8.22119	18.05	2	2.44983	2.16266	2.52601	2.38a	1.32364	1.29935	1.21154	1.28c	1.31823	1.31245	1.31004	1.31c	1.60277	1.56884	1.65596	1.61b	1.51585	1.37798	1.50064	1.46b	0.442983	0.517775	0.53331	0.50d	0.523463	0.491463	0.601041	0.54d	0.386257	0.455385	0.414908	0.42d	2.33241e-13
Q3ZC84	Q3ZC84;S9WRM3; W5P3I5;Q9NUV1;S9Y3K0;K9KFX1;Q9NW02;B4DPF1	Homo sapiens,Bos taurus,Equus caballus,Camelus ferus,Ovis aries	Cytosolic non-specific dipeptidase	CNDP2	52.6217	5.87158	12.63	3	1.56037	1.51743	1.42473	1.50b	1.8344	1.64051	1.76896	1.75a	1.30596	1.74772	1.34034	1.46b	0.84081	0.790569	0.852163	0.83d	1.24394	1.09567	1.0323	1.12c	0.89498	0.801883	0.809283	0.84d	0.942218	0.889521	0.908741	0.91d	0.923267	0.920941	0.995245	0.95cd	1.29201e-07
Q3ZCA7	Q3ZCA7;K9K2N0;F7B435;S9YL01;P08754;L7MSH6;Q7M3H0;A2A2R6;I7AYU0;Q6AWC5;P11488;W5PL48;P04695;T0MF91;P19087;A8MTJ3;P04696;P0C7Q4;G5E5B6;S9YB30;F7BVZ1;F6UV90;W5Q707;W5QD94;S9X9V7;Q03113	Homo sapiens,Bos taurus,Equus caballus,Camelus ferus,Ovis aries	Guanine nucleotide-binding protein G(k) subunit alpha	GNAI3	40.5103	5.69385	43.5	6	1.45269	1.37343	1.31373	1.38ab	0.944702	0.992025	0.948498	0.96d	1.05711	1.13889	1.19166	1.13cd	1.47495	1.49368	1.41598	1.46a	1.52146	1.35618	1.452	1.44ab	1.25037	1.32166	1.31372	1.30abc	1.24165	0.668949	0.994996	0.97d	0.726273	0.684972	0.853958	0.75e	1.72518e-05
Q3ZCD0	Q3ZCD0;G3MYH4	Bos taurus	CD81 antigen	CD81	25.8361	5.51611	21.61	2	1.38923	1.48498	1.47454	1.45ab	1.09741	1.07783	1.21433	1.13c	1.54063	1.48821	1.88446	1.64a	1.43955	1.57045	1.89464	1.63ab	0.927071	0.896889	0.628292	0.82de	0.897979	0.636402	0.70954	0.75e	1.08732	0.990671	0.955666	1.01cd	0.93424	0.896571	0.793882	0.87de	4.63225e-06
Q3ZCI4	Q3ZCI4;P00349;W5P5M3;Q862J6;K7ELN9;K9K2R1;S9YL24	Homo sapiens,Bos taurus,Equus caballus,Camelus ferus,Ovis aries	6-phosphogluconate dehydrogenase, decarboxylating	PGD	53.0429	7.09326	17.39	3	0.979785	0.786082	0.961363	0.91bcd	1.41949	1.18336	1.67582	1.43b	1.33405	1.16394	1.12473	1.21bc	0.927983	0.975844	1.12508	1.01bcd	1.62605	3.12556	1.8265	2.19a	0.744529	0.823505	0.81078	0.79cd	0.402624	0.773055	0.531	0.57d	1.02282	0.926146	0.93249	0.96bcd	0.000903956
Q4GZT4	Q4GZT4;I6LHT2; B2D1N9;Q32PJ1;A7E3T8;Q8WZ76	Homo sapiens,Bos taurus	ATP-binding cassette sub-family G member 2	ABCG2	72.6779	8.66064	41.83	12	2.28717	2.25048	2.24026	2.26a	1.78049	1.73002	1.73429	1.75b	1.15481	1.14152	1.15726	1.15c	1.45905	1.40038	1.45206	1.44d	0.928468	0.873338	1.02392	0.94e	0.702222	0.75454	0.603417	0.68f	0.55664	0.5266	0.560067	0.55g	0.534909	0.576947	0.514275	0.54g	4.29535e-18
Q4LE63	Q4LE63;A1X4P8; Q01814;F6WSM9;Q4J697;H0Y7S3;W5PQE9;Q4J699;K9KE76;F1MN60;Q4J698;Q3Y4F9;T0MBY8;A2VBC8;A1X4P9;W5PGI9;Q59H63;Q28164;S9WV14;E7ERY9;W5Q3L8;F6YKS7;F6XSG4;Q95ML6;F1N7J2;W5Q292;W5Q289;P20020;S9W8Z0;A1X4Q2;W5PCE8;F1MQ01;F1MS16;W5PCE7;D3K0R5;A7E2D8;A8K8U3;F7B024;D3K0R6;Q68DH9;P23634;S9YES3	Homo sapiens,Bos taurus	ATP2B2 variant protein	ATP2B2	133.685	6.0874	24.71	16	0.825063	0.803232	0.784825	0.80d	0.684252	0.667915	0.611255	0.65e	1.14809	1.12452	1.15716	1.14b	0.825899	0.828782	0.88015	0.84d	0.946534	0.941293	1.08022	0.99c	1.03443	1.04494	1.04375	1.04c	2.80336	2.87825	2.94067	2.87a	1.04491	1.00131	1.01099	1.02c	5.34377e-18
Q4VAR4	Q4VAR4;F1MHB9;Q5T1B5;Q8N6C1;Q14642;Q5T1B4;Q9C055;F6TH83;H0Y2W5;Q86V83;W5Q5A9;Q5T1B3;S9YD02	Homo sapiens,Bos taurus,Equus caballus,Camelus ferus,Ovis aries	INPP5A protein	INPP5A	42.49	6.93213	12.09	5	1.30458	1.48408	1.47898	1.42abc	0.941706	0.969312	0.96696	0.96d	1.25497	1.13356	1.18143	1.19cd	0.980733	0.961043	1.06843	1.00d	1.33343	1.71348	1.73202	1.59a	1.62234	0.964808	0.957546	1.18cd	1.31083	1.65122	1.67076	1.54ab	0.963391	0.883841	0.878775	0.91d	0.000649682
Q4VS17	Q4VS17;Q9MZ06	Bos taurus	FGFBP		11.9281	8.96826	35.51	3	1.08374	0.909262	0.897472	0.96d	0.918996	1.00896	1.02478	0.98cd	1.02568	0.937684	1.26971	1.08bc	1.62603	1.6475	1.85956	1.71a	1.12812	0.978108	1.08437	1.06bc	0.667126	0.706711	0.662064	0.68e	0.93456	0.80719	0.718057	0.82de	1.16204	1.2437	1.09593	1.17b	6.38194e-07
Q53TN4	Q53TN4	Homo sapiens	Cytochrome b reductase 1	CYBRD1	31.6207	8.76318	7.69	2	0.535048	0.641442	0.394747	0.52c	0.551722	0.704708	0.366724	0.54c	0.542689	0.606558	0.368692	0.51c	0.483355	0.548424	0.346131	0.46c	0.536376	0.398208	0.3434	0.43c	1.00099	1.30583	2.1195	1.48b	1.14316	1.07316	1.5536	1.26b	4.06402	3.62521	3.6411	3.78a	3.71517e-12
Q58CY6	Q58CY6;Q8TBF2;F6VQ97;W5Q9A9;W5Q9A8;J3QKK8;J3KRV9;J3KPF6;J3KPF5;S9WT41	Homo sapiens,Bos taurus,Equus caballus,Camelus ferus,Ovis aries	Prostamide/prostaglandin F synthase	FAM213B	21.4832	6.32861	24.38	5	1.33845	1.35561	1.44864	1.14bc	1.11887	1.16918	1.06529	1.00c	1.58808	1.63958	1.6795	1.00c	1.92923	1.97255	2.08367	1.17bc	0.992112	0.875618	0.870489	1.15bc	0.725264	0.7004	0.686305	1.23b	1.02338	0.791053	0.809759	1.95a	0.738736	0.714757	0.582502	0.97c	9.69219e-12
Q58DG0	Q58DG0;P02694;W5PAM5;F7BXI0;P09455;H0YAK8;S9XYQ1	Homo sapiens,Bos taurus,Equus caballus,Camelus ferus,Ovis aries	Retinol binding protein 1, cellular	RBP1	11.4808	5.03369	36	3	0.769768	0.869981	0.903701	0.85c	0.557778	0.699911	0.705396	0.65c	0.829454	1.09538	0.980053	0.97c	1.29753	1.15452	1.17555	1.21bc	4.85437	3.31333	3.23691	3.80a	0.928936	1.0236	1.00332	0.99c	0.486435	0.830719	0.572892	0.63c	0.694567	0.969915	0.991475	0.89c	2.33776e-07
Q58DQ3	Q58DQ3;F8VR69;T0MDW8;W5P3J0;W5P3H2;G3N2R1;W5P1D5;W5QD20;F6QF58;A8NJ40;F6U945;K9KFE3;B4DRX3;F8VZ45;U3KQR5;W5Q8W5	Homo sapiens,Bos taurus,Equus caballus,Camelus ferus,Ovis aries	60S ribosomal protein L6	RPL6	32.6696	10.6821	25.09	4	0.881031	1.05179	0.861328	0.93c	1.70997	1.72023	1.91937	1.78a	0.789168	0.912618	1.27692	0.99c	1.60835	1.501	1.736	1.62ab	0.836556	0.958523	0.750098	0.85cd	1.64355	1.53803	1.16105	1.45b	1.07964	0.793747	0.755611	0.88cd	0.629826	0.733899	0.517297	0.63d	3.26747e-07
Q58DW0	Q58DW0;B4DFI6;H3BTP7;S9X015;B4DMJ2;W5Q9Z9;F6VX41;S9XB85;B4DP82;P36578;Q59GY2;H3BU31;K9K313;H3BM89;Q53G74;B4DMJ6;G3MXR5;S9YGM9;W5P0J1	Homo sapiens,Bos taurus,Equus caballus,Camelus ferus,Ovis aries	60S ribosomal protein L4	RPL4	47.3821	10.9604	17.77	7	0.922443	1.00538	1.00706	0.98c	1.40366	1.55534	1.57805	1.51b	0.886372	1.00248	0.911197	0.93cd	1.52528	1.70037	1.7096	1.65a	0.811269	0.83251	0.808507	0.82d	0.988534	1.00644	0.921551	0.97c	0.914029	1.06625	0.9577	0.98c	1.06002	0.963667	0.990292	1.00c	1.06861e-09
Q58DW6	Q58DW6;W5P5S1;P57735;F6V2P8;S9XKI6	Homo sapiens,Bos taurus,Equus caballus,Camelus ferus,Ovis aries	Ras-related protein Rab-25	RAB25	23.522	6.354	43.66	7	1.36514	1.5123	1.39198	1.42ab	0.999606	1.15813	1.04739	1.07c	1.50784	1.61841	1.55319	1.56a	1.00664	1.08537	1.21014	1.10c	1.48402	1.33463	1.70766	1.51ab	0.796418	0.69627	0.691701	0.73d	0.908343	0.872648	0.8561	0.88d	1.14509	1.04167	1.11086	1.10c	2.48143e-07
Q59EA4	Q59EA4;C9IY79; Q13393;W5QHV8;W5QHV7;F6UEW8;S9XTE0;A6QR57	Homo sapiens,Bos taurus,Equus caballus,Camelus ferus,Ovis aries	Phospholipase D1 variant		121.932	8.74854	6.7	6	0.911866	1.05725	0.966039	0.98cd	0.838843	0.850161	0.856269	0.85cd	0.907297	0.983881	1.07169	0.99cd	0.863485	0.905923	0.871637	0.88cd	0.914645	1.07769	1.10974	1.03c	0.853985	0.802338	0.784197	0.81d	1.26316	1.45329	1.2288	1.32b	2.45131	2.04953	2.45556	2.32a	9.38641e-10
Q59F71	Q59F71;E1BEV7;P13497;A5PLK9;W5PL47;S9XA73;F6YTB8;F6YUS0;F6Z0W2	Homo sapiens,Bos taurus,Equus caballus,Camelus ferus,Ovis aries	Bone morphogenetic protein 1 isoform 1, variant		90.5741	8.88037	6.23	4	1.0631	1.26216	1.08473	1.14cd	1.02271	0.967698	0.911834	0.97d	1.03477	0.972541	0.931697	0.98d	1.0499	0.979807	1.21506	1.08cd	0.957198	1.18795	1.36122	1.17cd	1.52199	0.965381	1.32517	1.27bc	1.6444	1.7079	1.37894	1.58a	1.42442	1.49373	1.59256	1.50ab	0.00168761
Q5CAQ5	Q5CAQ5;B4DQX3;F8W026;Q96GW1;Q59FC6; P14625;F6ZUJ2;S9XFS2;B4DHT9;Q95M18;W5Q4E1;B4DU71;H0YIV0;L7MRG2;Q58FF3;Q58FF2	Homo sapiens,Bos taurus,Equus caballus,Camelus ferus,Ovis aries	Tumor rejection antigen (Gp96) 1	TRA1	92.2823	4.85596	27.06	21	0.741524	0.700895	0.719847	0.72c	0.952328	1.01017	1.00616	0.99b	0.908479	0.778248	0.852056	0.85bc	0.948594	0.922199	0.936163	0.94b	1.05698	0.935201	0.96953	0.99b	0.949002	0.932466	0.993084	0.96b	0.807485	0.72561	0.717021	0.75c	2.43529	2.70742	2.28856	2.48a	3.06596e-12
Q5E946	Q5E946;W5PK66;Q99497;K7EN27;K7ELW0;S9WB47;F6WPB4	Homo sapiens,Bos taurus,Equus caballus,Camelus ferus,Ovis aries	Protein DJ-1	PARK7	20.0226	7.32764	41.8	7	1.01239	1.00524	1.05817	1.03d	1.34968	1.27866	1.26333	1.30ab	1.54772	1.11591	1.36431	1.34ab	0.695833	1.24207	0.846923	0.93d	1.22378	1.14085	1.06662	1.14bcd	1.40556	1.46928	1.58045	1.49a	1.15576	0.928087	1.16865	1.08cd	1.01904	1.04595	1.07241	1.05d	0.0115355
Q5E9P6	Q5E9P6;H7BYY0;F8W7Q8; Q2KJD5;Q5BIQ8;W5Q511;Q53EN3;Q96G97;B3KVJ7;J3KQ12	Homo sapiens,Bos taurus,Ovis aries	Seipin	BSCL2	43.988	6.0874	7.36	2	1.32973	1.23501	1.26004	1.27b	1.64425	1.82659	1.74842	1.74a	1.10656	1.00826	1.17595	1.10c	1.18308	0.980057	0.876361	1.01c	1.35254	1.33969	1.3644	1.35b	0.818799	0.775874	0.800919	0.80d	0.630395	0.718623	0.794898	0.71d	1.19675	1.29656	1.23224	1.24b	8.00196e-09
Q5E9R3	Q5E9R3;C9JIJ3;C9IZH1; W5PL84;C9JC03;B4DMV9;F1N6N3;C9JDQ8;B4DR44;Q9H4M9;B4DTR4;F6U2W9;B4DZH9;F7BF53;C9J2Z4;S9WFN9;Q8NCJ3;B4DLA1;Q9NZN4;Q2KJ47;S9X9D0	Homo sapiens,Bos taurus,Equus caballus,Camelus ferus,Ovis aries	EH domain-containing protein 1	EHD1	60.6437	6.82959	30.9	2	1.51205	1.57737	1.59533	1.56b	1.07845	1.20855	1.07249	1.12c	0.684247	0.38826	0.365973	0.48d	1.24135	1.13502	1.08469	1.15c	2.15978	2.54581	2.68744	2.46a	0.591272	0.315456	0.45048	0.45d	1.02182	1.02335	1.03457	1.03c	1.04759	1.33764	1.36088	1.25c	2.71416e-09
Q5EA19	Q5EA19;G8JKY9; W5PDZ6	Bos taurus	ADP-ribosylation factor-like protein 15	ARL15	22.5934	5.61768	42.57	3	1.79282	1.66404	1.23834	1.57a	0.999559	1.11359	1.09268	1.07c	1.13586	1.10581	1.08886	1.11c	1.34449	1.0684	1.04296	1.15c	1.37934	1.54769	1.7779	1.57ab	0.864156	1.10419	1.12605	1.03c	0.894467	1.01557	1.23671	1.05c	0.84989	0.920691	0.964442	0.91c	0.000968711
Q5EA79	Q5EA79;W5PGC5;F7DJS6	Bos taurus,Equus caballus	Aldose 1-epimerase	GALM	37.591	6.32861	11.99	3	1.43578	1.41186	1.44025	1.43b	1.32711	1.3016	1.4424	1.36b	1.17627	1.08301	0.975646	1.08c	2.22741	2.02877	2.32473	2.19a	1.23355	0.934224	0.838236	1.00c	0.700142	0.818542	0.563061	0.69de	0.859637	0.874744	0.65468	0.80d	0.520421	0.613377	0.576269	0.57e	1.17079e-09
Q5EA88	Q5EA88;W5Q983;F6TLN5;B4DJ37;B2R6C0;P21695;S9X6K3	Homo sapiens,Bos taurus,Equus caballus,Camelus ferus,Ovis aries	Glycerol-3-phosphate dehydrogenase [NAD(+)], cytoplasmic	GPD1	37.6234	6.88818	20.63	6	1.52865	1.40237	1.46224	1.46ab	1.47309	1.29128	1.30389	1.36abc	1.58871	1.4121	1.59929	1.53a	1.0118	1.0459	1.07175	1.04de	0.999221	1.44493	0.931161	1.13cd	1.28568	1.01733	1.0375	1.11cd	0.942915	0.843951	0.956424	0.91de	0.699803	1.02812	0.886017	0.87e	0.000220709
Q5HYB6	Q5HYB6;D6RFM2;D6R904;Q5VU59;Q8NAG3;B2RDE1;B4DWT5;H0YL80;Q5VU61;Q8TCG3;Q5VU58;Q5VU63;Q6LDX7;B4DQ80;J3KN67;F1MV90;S9X7J7;K7EP68;Q5KR47;H0YKX5;P06753;W5NUU3;B4DTB1;H0YKP3;B4DTK3;Q5VU62;A6NL28;K7ERG3;K7ENT6;B4DGC2;Q8TCG4;F6ZBW3;G3X7S7;C9IZA2;H0YNC7;B4DVY2;Q8NAH0;Q15657;F5H7S3;D9YZV7;P67936;H7BYY1;B7Z722;H0YK48;P02561;F7CS04;S9Y2P4;H0YL52;B7Z596;W5QI04;P07951;Q5TCU3;A7XZE4;P09493;D9YZV5;Q5KR48;S9WJ90;…	Homo sapiens,Bos taurus,Equus caballus,Camelus ferus,Ovis aries	Epididymis luminal protein 189	DKFZp686J1372	27.1588	4.7417	18.1	4	0.899675	1.0081	1.066	0.99bc	2.51909	2.19483	2.12583	2.28a	0.765854	0.857014	0.912062	0.84c	0.933505	1.03452	0.98566	0.98bc	0.741015	0.907925	0.860381	0.84c	0.913621	1.0864	1.0569	1.02bc	0.521327	0.743201	0.586961	0.62d	1.16984	1.16862	1.02509	1.12b	6.61456e-10
Q5JR08	Q5JR08;E9PLA2;Q5JR06;Q5JR07;E9PQH6;P08134;T0NKU4;W5QER2;E9PN11;Q5JR05;U3KQA9;U3KQV3	Homo sapiens,Camelus ferus,Ovis aries	Rho-related GTP-binding protein RhoC	RHOC	21.566	6.58057	56.61	3	1.1293	1.12733	1.26236	1.17b	1.09897	1.17107	1.13312	1.13bc	0.986205	0.930174	1	0.97cd	1.2297	1.15493	1.241	1.21b	1.37501	1.29307	1.51711	1.40a	1.02583	1.09734	0.760316	0.96d	0.921497	0.834814	0.752565	0.84d	1.19051	1.32151	1.33324	1.28ab	2.94817e-06
Q5JR95	Q5JR95;Q9BS10;A1XED8; G8JKY0;P62241;T0M4U1;W5NSP2;F7DW15;Q862P8;W5QFV7;S9Y5T5;S9XPM8	Homo sapiens,Bos taurus,Equus caballus,Camelus ferus,Ovis aries	40S ribosomal protein S8	RPS8	21.866	10.3599	35.64	6	0.882089	0.833704	0.820282	0.85ef	1.71735	1.50016	1.52673	1.58a	0.959909	1.06186	0.894735	0.97de	1.42002	1.39801	1.46674	1.43b	0.796285	0.857435	0.663487	0.77f	0.861926	0.990379	0.920021	0.92de	0.907247	1.03807	1.03509	0.99d	1.27201	1.22653	1.25376	1.25c	8.1038e-09
Q5S4N1	Q5S4N1;K9KGL6;K9KEW1;S9XPX4;C0L633;F6SN62;D3IVZ3;G5E631;D3IVZ2;W5NWP4;O00571;B5BTY4;Q59GX6;S9XFF7;B4E132;B4DLU5;O15523;B4DXX7	Homo sapiens,Bos taurus,Equus caballus,Camelus ferus,Ovis aries	Putative uncharacterized protein		40.1621	7.88428	9.12	3	1.25522	1.14508	1.29266	1.23bc	1.0587	1.14835	0.952412	1.05bc	0.789701	0.887436	0.782384	0.82d	0.785263	0.978328	1.16178	0.98cd	0.966871	1.10221	0.914166	0.99dc	0.902795	1.45851	1.06531	1.14bcd	1.66322	1.00933	1.46606	1.38ab	1.89807	1.59178	1.61915	1.70a	0.00164918
Q5T4L4	Q5T4L4;P42677;A5YBN0;Q71UM5;Q3T0B7;S9XAC1;C9JLI6;E1B7A8;W5PMU0;H0YMV8;W5QHZ7;A4D1G5	Homo sapiens,Bos taurus,Equus caballus,Camelus ferus,Ovis aries	40S ribosomal protein S27	RPS27	7.35166	7.23975	36.36	2	1.12864	0.986302	1.09456	1.07bc	1.16467	1.19608	1.13646	1.17bc	1.22596	0.838783	0.912735	0.99b	0.882621	1.03309	1.06441	0.99b	0.890866	1.37306	1.13427	1.13bc	1.15266	0.998976	1.23429	1.13bc	1.24664	1.44576	1.19671	1.30b	1.59754	1.54887	1.62974	1.59a	0.00147112
Q5T6W2	Q5T6W2;W5PYF6;Q5T6W5;B4DUQ1;W5P9L9;P61978;W5Q2G6;Q6IBN1;Q5EC54;Q3T0D0;K9KBK0;Q5T6W1;S9X1Z6;L7MT27;B4DFF1	Homo sapiens,Bos taurus,Equus caballus,Camelus ferus,Ovis aries	Heterogeneous nuclear ribonucleoprotein K	HNRNPK	41.7807	5.59229	10.03	3	1.25167	1.26221	1.24095	1.25b	1.65253	1.63214	1.79363	1.69a	0.89395	0.956056	0.942407	0.93c	1.04406	1.23837	0.943264	1.08c	0.619996	0.706355	0.900876	0.74d	0.938854	0.978426	1.12092	1.01c	0.849498	1.02163	0.966058	0.95c	1.34342	1.35937	1.2109	1.30b	1.21422e-07
Q5T8U3	Q5T8U3;P62424;Q2TBQ5;Q8MKB9;W5P0H3;S9YHZ9;F6UCB3;Q9BY74;W5P381;Q5T8U2;F7BWE2;S9Y329	Homo sapiens,Bos taurus,Equus caballus,Camelus ferus,Ovis aries	60S ribosomal protein L7a	RPL7A	21.5314	11.019	33.51	7	0.945612	0.893554	0.918445	0.92c	1.47474	1.70431	1.50887	1.56ab	0.930464	0.913551	0.980931	0.94c	1.60679	1.77196	1.61676	1.67a	0.894473	0.687834	0.796003	0.79c	0.793171	0.786694	0.750257	0.78c	0.895936	0.609297	0.765027	0.76c	1.06865	1.02719	1.1158	1.07c	4.37632e-09
Q5VZR0	Q5VZR0;Q9H4G4;B4DQC5;D3DRP5	Homo sapiens	Golgi-associated plant pathogenesis-related protein 1	GLIPR2	14.2041	9.51025	49.22	4	0.69826	0.721282	0.693803	0.70def	0.573593	0.660586	0.476604	0.57f	0.894179	0.862755	0.786685	0.85bc	0.651902	0.724515	0.604884	0.66ef	0.689	0.811512	0.889051	0.80bcd	0.799704	0.866436	0.947166	0.87b	0.837428	0.661545	0.665717	0.72cde	3.33731	3.30107	3.50371	3.38a	5.66137e-16
Q5XWB8	Q5XWB8;U3MJP0; F6VK89;Q9TTT3	Equus caballus	LPS receptor	CD14	37.9257	6.84424	9.52	3	0.561841	0.507254	0.449312	0.51c	0.58711	0.352585	0.343828	0.43c	0.641906	0.702053	0.453085	0.60c	1.27109	1.05634	0.961207	1.10c	1.05951	0.86825	0.437416	0.79c	0.939365	1.23378	0.891762	1.02c	4.30663	3.24289	5.18882	4.25a	1.05959	0.931445	0.558957	0.85c	1.15434e-07
Q68CR9	Q68CR9;H7BZ35; Q53T60;K9KA01;D3DP78;P14868;Q3SYZ4;F1MTX7;W5PLJ1;F6WZB7	Homo sapiens,Bos taurus,Equus caballus,Ovis aries	Aspartate--tRNA ligase, cytoplasmic	DARS	45.7421	5.70654	8.98	3	1.08406	1.36853	1.05882	1.17c	1.09809	1.27822	1.07853	1.15c	1.00618	1.20128	1.43229	1.21c	0.847716	1.09519	0.968776	0.97c	2.47989	1.40036	1.96719	1.95a	1.1362	1.02395	1.74321	1.30c	0.843018	0.844497	1.15843	0.95c	1.08347	1.05613	0.893883	1.01c	0.00334027
Q6DC98	Q6DC98;B4DZT3;E9PBF6;S9WJS1;P20700;A7YY47;E1B8N6;W5Q9T3;F6UCU8	Homo sapiens,Bos taurus,Equus caballus,Camelus ferus,Ovis aries	LMNB1 protein	LMNB1	38.1177	5.45264	7.21	2	0.942684	1.20151	1.19006	1.11bc	2.63718	2.88622	2.28369	2.60a	0.369473	0.393516	0.665884	0.48d	0.528587	0.738154	0.774148	0.68cd	0.221573	0.492449	0.303664	0.34d	0.513343	0.784104	0.760548	0.69cd	0.734722	0.637135	1.0295	0.80cd	2.26068	1.39495	1.00953	1.56b	2.21452e-06
Q6PIQ7	Q6PIQ7;P0CG05;Q8TCJ5;P0CG06;A2N2X0;S6BAR0;S6BAN6;S6C4S2;S6B2B0;Q5NV84;A2MYD6;C6KXN3;Q8N5F4;Q8N355;Q6GMW3;A2NUT2;Q6PJG0;Q6IPQ0;Q6GMX4;Q8TE63;P01707;P01709;P01712;A2NYQ8;Q6PJR7;P01700;A2KUC4;A2NYV4;Q96JD0;A0N5G3;Q7Z2U7	Homo sapiens	IGL@ protein	IGL@	25.0053	7.97217	11.02	2	0.437068	0.556789	0.458298	0.49c	0.740907	1.87895	0.799959	1.14abc	2.67552	1.10274	2.44179	2.07a	0.541227	0.509428	0.568754	0.54c	2.77893	0.806178	2.44429	2.01ab	0.923161	0.546746	1.02841	0.83c	0.491935	0.30989	0.565992	0.46c	1.25043	0.739375	1.277	1.09bc	0.0117265
Q6S4N9	Q6S4N9;C7E3N6;F6Q6W4;Q9XSI5;P02689;F1MHQ4;P48035;P02690;P0C6G6;F6ZE69;F6YN05;F7BLJ9	Homo sapiens,Bos taurus,Equus caballus,Capra hircus	Fatty acid binding protein 3	FABP3	14.7526	6.56592	73.68	2	0.955024	0.880382	0.976526	0.94cd	0.715677	0.765379	0.831094	0.77d	1.17555	1.0294	1.33617	1.18b	0.903531	0.849786	0.821103	0.86d	3.01987	3.20902	2.78124	3.00a	1.18753	1.1176	1.2627	1.19b	1.06259	1.03793	1.0851	1.06bc	0.986369	0.89976	0.960507	0.95cd	1.17147e-12
Q6X9Y4	Q6X9Y4;P62854;Q75MH1;F1MB60;T0M5X4;W5PR95;A1XED9	Homo sapiens,Bos taurus,Equus caballus,Camelus ferus,Ovis aries	Ribosomal protein S26	RPS26	10.5487	10.228	25.81	2	1.03015	0.893473	1.00634	0.98bcd	1.09304	1.55565	1.1386	1.26ab	0.849382	0.616369	0.835484	0.77cd	1.04144	1.39063	1.08921	1.17bc	1.74232	1.23959	1.92504	1.64a	0.631251	0.624109	0.600841	0.62d	1.79139	0.974758	1.19019	1.32ab	1.33589	1.77183	1.11461	1.41ab	0.00971708
Q71TU5	Q71TU5;E5RG27;D6RGE5;Q9XS64;K9K2R6;Q32LI4;F6SHV6;P48729;V9HW00;S9YJN9;Q05DL3;Q6PJ06;K9K4J3;B4E1D9;D6REM4;Q8N752;S9WZQ9	Homo sapiens,Bos taurus,Equus caballus,Camelus ferus	Casein kinase 1, alpha 1, isoform CRA_g	CSNK1A1	37.5432	9.48096	8.62	3	1.13874	1.15725	1.10499	1.13	1.26002	1.17925	1.18068	1.21	1.04403	1.12019	1.20588	1.12	0.94743	1.09697	1.08659	1.04	1.19501	1.17433	1.30477	1.22	1.04906	1.31781	1.08794	1.15	1.36837	1.33247	1.2503	1.32	1.07132	1.33712	1.18758	1.2	0.0723358
Q75L23	Q75L23;B7Z5E2; S9Y8Z2;F6YWS5;K9K2H5;C9JLS9;B7Z571;W5QCP6;K9K473	Homo sapiens,Equus caballus,Camelus ferus	Putative uncharacterized protein PSMC2	PSMC2	45.8027	6.1001	13.45	5	0.925879	0.963944	0.945028	0.94f	1.23569	1.42191	1.29144	1.32a	0.98626	1.12601	1.07882	1.06def	0.978538	1.05742	1.02919	1.02ef	1.03481	1.10377	1.26343	1.13cde	1.19641	1.36116	1.11472	1.22abcd	1.20865	1.14895	1.36573	1.24abc	1.16408	0.875592	0.934566	0.99ef	0.00216657
Q75MU1	Q75MU1;B4DMV6;Q75MU2;A7MBG9;F6R3A3;Q1JPH6;W5PQJ1;S9X6I3;Q15056;A4D198	Homo sapiens,Bos taurus,Equus caballus,Camelus ferus,Ovis aries	Putative uncharacterized protein WBSCR1	WBSCR1	14.9513	5.42725	19.85	2	1.33725	1.5075	1.35067	1.40b	1.0831	1.233	1.3437	1.22bcd	1.10907	1.31037	1.24358	1.22bcd	1.50553	1.60094	1.94282	1.68a	0.985458	1.02903	1.10203	1.04cd	1.34628	1.44634	1.03073	1.27bc	0.761529	0.669144	0.690114	0.71e	1.23302	0.815739	0.861458	0.97de	2.07847e-05
Q765N9	Q765N9;Q765P0;W5QJA6;Q6L707;B3KW38;B3KX18;O14493;Q6BBL6;S9Y958;F6Z8Q3;W5PLQ0;O95484;G3N384;S9X2I5;W5PLN9;H9GZR1;W5PMF3;O15551;P56747;G3N0D8;F6SPI8;H9GZR0;S9YIN2	Homo sapiens,Bos taurus,Equus caballus,Camelus ferus,Ovis aries	Claudin-3	CLDN3	23.3661	7.76709	13.7	2	1.03705	0.813913	1.22131	1.02bc	1.01471	1.27837	0.863396	1.05bc	1.77775	1.87091	1.56874	1.74a	1.36399	1.30475	1.02427	1.23b	1.04652	1.07203	1.23345	1.12bc	1.12079	0.996768	1.15073	1.09bc	1.06252	0.765394	0.999217	0.94c	1.17197	1.2683	1.33076	1.26b	0.000609809
Q76LV1	Q76LV1;Q7M2S2;Q865A1;Q3SZD6;L7MSC5;G5E507;K9KBM0;A8K3W9;Q9H6X9;Q5T9W8;G3N2V5;S9W9F2;Q58FF7;I3L239;Q58FF6;I3L0K7;Q8N9Z3;F5H897;B4DR68;F7E2L8;W5NW44;Q9BV61;Q12931;Q53G55;Q53FS6;Q2TBI4;Q58FF4;S9YM74;M5FMV8;S9XXF1	Homo sapiens,Bos taurus,Equus caballus,Camelus ferus,Ovis aries	Heat shock protein HSP 90-beta	HSP90AB1	83.2011	5.03369	30.66	12	0.976369	1.00471	0.910039	0.96cd	1.35429	1.41815	1.32811	1.37ab	0.962855	0.974083	0.988996	0.98cd	1.45432	1.49449	1.35378	1.43a	0.814846	0.886485	0.781935	0.83e	0.89647	1.14	1.07545	1.04c	0.994061	0.876612	0.853015	0.91de	1.35606	1.31068	1.30736	1.32ab	2.79498e-08
Q7Z5G4	Q7Z5G4;W5NWF8;T0MJG8;Q2TAP0;Q0IID5;F6WDQ9;S9YAB4	Homo sapiens,Bos taurus,Equus caballus,Camelus ferus,Ovis aries	Golgin subfamily A member 7	GOLGA7	15.814	7.04932	30.66	4	1.29677	1.35486	1.35311	1.33abc	0.874051	0.799037	1.00257	0.89de	1.04629	1.07863	0.99097	1.04d	1.12241	0.984618	1.11228	1.07cd	1.36581	1.32679	1.53014	1.41ab	0.655284	0.94462	0.664678	0.75e	1.6087	1.56949	1.12047	1.43a	1.02261	0.715943	1.29738	1.01de	0.00258573
Q862H8	Q862H8;S9XPT9;C9J9K3;F6U3H1;P08865;A6NE09;Q96RS2;A6YRY8;P26452;B8K1X7;S9W5F1;S9Y2F1;F7CG18;T0M485	Homo sapiens,Bos taurus,Equus caballus,Camelus ferus,Ovis aries	Similar to 40S ribosomal protein SA		18.5978	9.12939	17.54	2	0.943245	0.806191	0.627905	0.79de	1.1077	1.07466	1.01529	1.07c	1.04457	0.928291	0.898047	0.96cde	1.22024	0.968413	0.899799	1.03cd	1.08295	1.15134	1.11065	1.11c	1.746	1.62516	1.74151	1.70ab	0.596994	0.848395	0.761797	0.74e	1.67596	1.6599	2.19659	1.84a	2.30557e-06
Q862S8	Q862S8;Q5GGW2; Q861U5;P62269;W5PH51;S9YJZ8;S9X817	Homo sapiens,Bos taurus,Camelus ferus,Ovis aries	Similar to ribosomal protein S18		14.7482	10.3892	41.6	6	0.827804	0.819458	0.872317	0.84f	1.44133	1.6172	1.58856	1.55a	0.922505	0.99087	0.89434	0.94ef	1.17871	1.26057	1.27383	1.24b	1.21918	1.33467	1.18217	1.25b	1.17495	1.0218	1.01243	1.07cd	1.02472	0.910914	0.940128	0.96de	1.18949	1.16073	1.13103	1.16bc	2.80835e-08
Q8IWA5	Q8IWA5;K7ESP7; B3KX31;F7BBA7;T0MGL1;A5D7H3	Homo sapiens,Bos taurus,Equus caballus,Ovis aries	Choline transporter-like protein 2	SLC44A2	80.0705	8.57275	5.52	3	1.42565	1.31611	0.762778	1.17	0.64653	0.771485	0.647309	0.69	1.61692	1.50028	0.901163	1.34	0.856722	0.894857	0.733724	0.83	1.28245	1.34438	0.986097	1.2	0.976668	1.15975	1.29034	1.14	2.16177	1.98892	1.32625	1.83	0.948429	0.917022	2.43887	1.43	0.0945845
Q8N9U0	Q8N9U0;H0YJ73	Homo sapiens	Tandem C2 domains nuclear protein	TC2N	55.2494	9.18799	4.9	2	0.964948	0.268781	0.846277	0.69c	0.669514	0.236915	0.825523	0.58c	0.854156	0.424278	0.928536	0.74c	0.628831	0.227713	0.930819	0.60c	0.614318	1.44964	0.510078	0.86c	0.811401	0.6344	0.965733	0.80c	0.826217	0.420227	1.13332	0.79c	3.58268	5.01127	2.77798	3.79a	2.80651e-05
Q8NF37	Q8NF37;D3DTC2;F1MTK4;F6XU44	Homo sapiens,Bos taurus,Equus caballus	Lysophosphatidylcholine acyltransferase 1	LPCAT1	59.1134	6.02393	5.24	2	0.688215	0.920401	1.52389	1.04cd	0.746435	0.64769	0.617065	0.67d	0.969052	0.783473	0.851324	0.87d	1.25289	1.55355	1.41786	1.41c	0.640966	0.405691	1.13929	0.73d	0.389337	0.716654	0.868557	0.66d	2.20839	2.42458	2.43646	2.36a	1.85062	1.90325	2.02193	1.93b	8.42365e-07
Q8TB01	Q8TB01;Q6NWZ1;Q07065;B3KVX6	Homo sapiens	Similar to cytoskeleton-associated protein 4		62.023	5.68115	29.29	10	0.981779	0.856786	0.720447	0.85c	0.815824	0.814693	0.679579	0.77c	1.01104	1.09311	0.779756	0.96c	0.859091	0.996545	0.840055	0.90c	0.977876	1.08277	0.792046	0.95c	1.19863	0.999599	1.33528	1.18c	0.742783	1.12438	0.941191	0.94c	1.6342	2.02512	2.80136	2.15a	0.000172045
Q8TC12	Q8TC12;G3V2G6;G3V234	Homo sapiens,Bos taurus,Equus caballus	Retinol dehydrogenase 11	RDH11	35.3634	8.82178	11.64	3	0.829292	1.19294	0.721906	0.91c	0.716016	1.0796	0.920709	0.91c	0.696024	0.889245	0.694336	0.76c	0.925952	0.957842	1.28317	1.06c	0.769721	0.992222	0.36685	0.71c	0.933518	1.12344	0.39619	0.82c	1.20481	1.00222	0.549248	0.92c	3.06914	2.03871	3.65846	2.92a	5.39579e-05
Q8WML4	Q8WML4;Q28078; Q2V0E7	Bos taurus	Mucin-1	MUC1	58.0564	7.28369	10.69	3	2.1612	2.32685	2.05404	2.18a	1.57214	1.43582	1.38059	1.46c	2.09226	1.82802	1.60228	1.84b	1.56532	1.70699	1.61911	1.63bc	0.629401	0.588083	0.910496	0.71d	0.408577	0.661617	0.665031	0.58d	0.531294	0.623681	0.822501	0.66d	0.327788	0.25484	0.358032	0.31e	5.55153e-10
Q8WTS1	Q8WTS1;F6K7K5;F6K7K4;F6K7K3;C9J1D1;S4UWT3;H7BZY9;W5P263;Q0VCC8;S4UVR5;S4UWW2;C9JBM3	Homo sapiens,Bos taurus	1-acylglycerol-3-phosphate O-acyltransferase ABHD5	ABHD5	39.0707	6.60986	17.19	2	1.0425	0.875261	1.02483	0.98de	0.841295	0.751901	0.860257	0.82e	1.31625	1.32777	1.55969	1.40c	0.964234	0.945741	1.08625	1.00de	1.62476	1.98049	1.45439	1.68ab	1.14509	0.986009	1.03177	1.06d	1.08085	1.00643	0.889353	0.99de	1.60677	1.77683	1.68183	1.69a	1.7029e-06
Q8WVW5	Q8WVW5;A4UCT3;F1BXA6;K9KF76;Q96FU6;A5GZ75;B3KWQ3;Q6PJ43;F7A5E3;Q862P9;S9YTS3;P63261;Q53G76;Q53G99;Q53GK6;P84336;Q96DE1;W5QAX3;B4DW52;A2V743;W5NYG7;B4DVQ0;B7ZAP6;V9HVZ7;B4E335;B4E3A4;S9Z0F2;C9JTX5;F6T3Y8;F1MRD0;I3L1U9;A1E282;Q9TTW4;G9BWN8;G5E9R0;Q2QJG3;Q562Z7;Q562L5;Q562P0;Q562L9;Q562X9;Q562S0;Q562N0;Q562R8;Q562N8;Q9UE89;K7EM38;I3L4N8;C9JUM1;C9JZR7;F8WB63;F8WCH0;I3L3R2;E7EVS6;A0AUL6;B8ZZJ2;H6S1N4;…	Homo sapiens,Bos taurus,Camelus ferus,Ovis aries	Putative uncharacterized protein		40.4772	6.13818	63.09	4	0.883045	0.902086	0.890816	0.89e	1.49998	1.61084	1.48102	1.53b	0.886547	0.916865	0.911815	0.91de	0.982792	0.97491	1.02864	1.00d	0.657399	0.779798	0.82866	0.76f	1.18865	1.17056	1.03494	1.13c	0.832392	0.737379	0.793465	0.79f	1.61725	1.75492	1.69931	1.69a	3.07289e-12
Q95114	Q95114;P85297; F1MXX6;G3MYW7	Bos taurus,Capra hircus	Lactadherin	MFGE8	47.38	7.15186	62.06	2	1.77803	1.58386	1.47565	1.61b	1.37473	1.40179	1.37827	1.38c	1.42211	2.30665	2.29778	2.01ab	2.29053	2.24232	2.10315	2.21a	0.771635	0.390684	0.262231	0.47d	0.800684	0.295741	0.40593	0.50d	0.547311	0.397741	0.332658	0.43d	0.554949	0.652921	0.873048	0.69d	3.93156e-07
Q96LJ7	Q96LJ7;H0YNC2	Homo sapiens	Dehydrogenase/reductase SDR family member 1	DHRS1	33.8873	7.82568	30.99	6	0.728964	0.706331	0.646339	0.69c	0.700124	0.709426	0.714064	0.71c	0.717137	0.650928	0.520505	0.63c	0.574843	0.596381	0.574049	0.58cd	0.49476	0.377206	0.389219	0.42d	0.981492	0.76262	1.16117	0.97b	0.584748	0.733741	0.75284	0.69c	3.65554	3.92012	4.10266	3.89a	2.18903e-15
Q99102	Q99102;H0Y2Y1;A0T3F4;E7ENC5;E9PDY6;E7EWN1;E7EQT2;E7ETT5;E7EW47;E7ERK0;E7EUL9	Homo sapiens	Mucin-4	MUC4	231.373	6.26514	7.65	10	0.742719	0.852873	0.752334	0.78bc	0.666252	0.663839	0.688143	0.67bc	0.77245	0.949945	0.81305	0.85bc	0.732376	0.86864	0.752354	0.78bc	0.781339	0.966879	1.1338	0.96b	0.809757	0.899311	0.760487	0.82bc	0.52183	0.69307	0.627593	0.61c	3.82056	3.0149	3.78961	3.54a	9.32247e-11
Q99541	Q99541;Q5SYF5; Q5SYF3;B4DJK9;B4DNH6;E9PG83;Q5SYF4	Homo sapiens	Perilipin-2	PLIN2	48.0454	6.80029	78.72	17	0.789779	0.771678	0.765789	0.78c	0.67603	0.666254	0.663887	0.67d	0.832431	0.819698	0.764266	0.81bc	0.795912	0.765709	0.768553	0.78c	0.786052	0.807497	0.77941	0.79c	0.8569	0.856246	0.830884	0.85b	0.70766	0.717768	0.647639	0.69d	3.32882	3.37362	3.43852	3.38a	2.14619e-22
Q99747	Q99747;J3QS28;J3QKW4;B4DFC9; F6ZPN9;J3KTJ6	Homo sapiens,Bos taurus,Equus caballus	Gamma-soluble NSF attachment protein	NAPG	34.7243	5.41455	39.1	2	1.44974	1.42341	1.41088	1.43b	0.990739	1.00931	0.972524	0.99e	1.27837	1.25173	1.31341	1.28c	1.21275	1.09695	1.15158	1.15d	0.940108	0.941816	1.03309	0.97e	0.807809	0.907712	0.792849	0.84f	1.56661	1.56861	1.62996	1.59a	1.42746	1.37295	1.31188	1.37b	4.68131e-11
Q9BDF6	Q9BDF6;F6XI49;F6XMM2;F6YHB8;Q9NY91	Homo sapiens,Equus caballus	Na+/glucose co-transporter	SLC5A1	73.0019	6.75635	8.91	2	0.904588	0.64868	0.807847	0.79c	0.845541	0.748911	0.771019	0.79c	1.0692	0.709272	0.927142	0.90c	0.795026	0.830954	0.906491	0.84c	0.806495	1.16074	0.878717	0.95c	0.820844	0.428686	0.915684	0.72c	3.0698	4.4288	2.7325	3.41a	0.93876	0.632211	0.822036	0.80c	1.70472e-06
Q9BGI1	Q9BGI1;W5PAL7;S9Y4C2	Bos taurus,Camelus ferus,Ovis aries	Peroxiredoxin-5, mitochondrial	PRDX5	23.2383	8.07471	23.29	3	1.15405	1.23889	1.24445	1.21bc	1.40875	1.48995	1.28217	1.39b	2.31277	1.49228	2.24419	2.02a	0.929842	1.05209	1.086	1.02cd	1.52911	1.13169	1.57004	1.41b	0.588145	0.893188	0.635688	0.71d	0.918032	1.04203	1.0932	1.02cd	0.625942	0.927606	0.574901	0.71d	7.13067e-05
Q9BQQ5	Q9BQQ5;E9PLL6;Q58DM9;E9PJD9;G1K1B4;P46776;Q6NZ52;Q56K03;E1BE42;Q28150;W5NQC8;G3MWX5;S9X060;E9PLX7;S9WE04	Homo sapiens,Bos taurus,Camelus ferus	Ribosomal protein L27a	L27a	12.0074	11.4585	29.25	3	0.921948	1.00247	0.871729	0.93c	1.46581	1.44001	1.44544	1.45a	0.924829	0.765818	0.940185	0.88c	1.15616	1.25722	1.29371	1.24b	0.795879	0.812039	1.00042	0.87c	1.33176	1.59271	1.14969	1.36ab	1.06827	0.795936	0.710017	0.86c	1.20463	1.09528	1.23332	1.18b	8.61559e-06
Q9BTQ7	Q9BTQ7;F6ZWW8;C9JD32;P62829;W5NQ87;J3KT29;B9ZVP7;A1XED4;W5QG71;W5NSP4;W5PDZ7;J3QQT9;J3KTJ3;G3MY15;W5PIF4;W5Q5B4;A4D142;W5QBX7;S9X9Q7	Homo sapiens,Bos taurus,Equus caballus,Camelus ferus,Ovis aries	Similar to ribosomal protein L23		14.1407	10.2573	45.52	5	0.927826	0.957206	0.9085	0.93e	1.19011	1.24145	1.23533	1.22b	0.979104	0.988932	0.97336	0.98de	0.996531	0.936059	0.978667	0.97de	1.0413	1.08564	0.836963	0.99de	1.15577	1.15027	1.23195	1.18bc	1.05133	1.0305	1.1561	1.08cd	1.47994	1.72923	1.63252	1.61a	1.62098e-07
Q9GJW6	Q9GJW6;S9X7Q1	Camelus dromedarius,Camelus ferus	Peroxidase	LPO	80.6233	9.01221	12.94	7	0.844796	0.822701	0.520431	0.73c	0.743276	0.820497	0.751778	0.77bc	0.852259	0.971341	0.679392	0.83bc	0.813003	0.9088	0.622087	0.78bc	1.14878	1.46004	1.27126	1.29b	3.14474	2.41747	4.0087	3.19a	1.30161	1.27187	1.12253	1.23bc	0.935416	1.07426	0.788493	0.93bc	1.27711e-07
Q9GK12	Q9GK12;S9XWY9	Camelus dromedarius,Camelus ferus	Peptidoglycan recognition protein 1	PGLYRP1	21.3638	8.77783	32.12	4	0.790293	0.769715	0.697446	0.75c	0.5569	0.506448	0.57557	0.55c	0.923668	0.693191	0.862794	0.83c	0.783161	0.727526	0.890156	0.80c	0.90275	1.05409	1.04461	1.00c	5.46998	5.95485	4.38042	5.27a	0.769998	0.660614	0.915929	0.78c	0.799084	0.628402	0.786278	0.74c	5.41045e-16
Q9GKK3	Q9GKK3;Q28401;P86273;D2EC27	Equus caballus	Beta-casein	CSN2	27.0324	6.39209	29.88	5	0.578304	0.666339	0.707901	0.65c	0.421949	0.489758	0.506875	0.47c	0.618908	0.753974	0.737324	0.70c	0.529572	0.656645	0.687289	0.62c	0.72598	0.734556	0.876164	0.78c	0.537604	0.588705	0.548314	0.56c	6.07669	5.22673	5.14125	5.48a	0.532433	0.464611	0.512147	0.50c	4.95871e-14
Q9N2J2	Q9N2J2;C7EXB8;Q862J2;W5PN31	Bos taurus,Capra hircus,Ovis aries	Phospholipid hydroperoxide glutathione peroxidase, mitochondrial	GPX4	22.226	8.646	28.43	3	1.11697	1.20815	1.0587	1.13bcd	0.940884	1.01227	0.682441	0.88cde	1.33819	1.17948	0.899175	1.14bcd	0.909005	0.846929	0.599717	0.79de	1.87578	2.11188	2.27213	2.09a	1.10436	0.992677	2.05963	1.39bc	1.39637	1.34468	2.06627	1.60ab	0.789513	0.66245	0.246206	0.57e	2.1355e-05
Q9TSI0	Q9TSI0;Q3HW31	Bubalus bubalis	Beta-casein	CSN2	25.0903	5.35107	40.63	3	0.532918	0.539672	0.415596	0.50cd	0.29928	0.350853	0.345393	0.33e	7.07754	7.16031	6.95768	7.07a	0.872545	0.82884	0.800825	0.83b	0.538457	0.569688	0.579487	0.56c	0.479811	0.622754	0.649532	0.58c	0.370616	0.345024	0.393114	0.37e	0.392398	0.421643	0.436227	0.42de	4.00886e-24
Q9XSK2	Q9XSK2;W5P7F8;W5PNU8	Bos taurus,Ovis aries	CD63 antigen	CD63	25.7343	7.6499	7.17	2	1.64839	2.72936	1.46632	1.95a	1.67715	1.75958	1.43392	1.62abc	1.3452	0.814435	1.59442	1.25cd	1.09865	0.742986	1.20631	1.02de	1.16597	1.06838	1.41062	1.21cd	0.553535	0.663357	0.545456	0.59e	0.663854	0.622222	0.605586	0.63e	0.722816	0.777351	1.00836	0.84de	0.00170175
Q9Y3L5	Q9Y3L5;L7MRK8; F6U784;S9WK57;K9K4A9;F6PM87;E1BNQ3;P10114	Homo sapiens,Bos taurus,Equus caballus,Camelus ferus	Ras-related protein Rap-2c	RAP2C	20.7314	4.94482	29.51	3	1.25011	1.15929	1.18141	1.20b	0.952889	0.862396	0.95667	0.92c	1.23062	1.11195	1.32703	1.22b	1.17728	1.33684	1.11728	1.21b	1.41866	0.996262	1.00001	1.14bc	1.11182	1.3532	1.14385	1.20b	1.60731	1.32253	1.57256	1.50a	0.975087	1.39339	1.30838	1.23b	0.0296284
Q9Y5M8	Q9Y5M8;H7C4H2;W5PF02;F1MLG1	Homo sapiens,Bos taurus,Ovis aries	Signal recognition particle receptor subunit beta	SRPRB	29.6838	9.0415	23.99	4	0.814874	0.725739	0.807219	0.78c	1.02065	1.1606	0.699835	0.96bc	0.918924	0.788911	0.976602	0.89bc	1.01855	1.03406	1.06162	1.04bc	1.58708	1.26527	0.666401	1.17b	0.861551	1.25967	1.42605	1.18b	0.857968	0.820152	0.564447	0.75c	2.05368	2.19527	2.16669	2.14a	3.21905e-05
R4GMT0	R4GMT0;B4DM97;Q3MHY9;S9X530;F5H3I4;B4DMT4;B4DXP9	Homo sapiens,Bos taurus,Camelus ferus	Alpha-centractin	ACTR1A	37.4099	5.65576	8.13	2	0.546818	0.743078	0.800678	0.70e	1.66736	1.20923	1.44924	1.44ab	0.962709	1.09718	1.22452	1.09cd	1.54786	1.24721	1.31457	1.37abc	0.427296	0.578067	0.818191	0.61e	1.36955	1.45432	1.02622	1.28abc	0.860129	0.910789	0.932459	0.90de	1.63089	1.48358	1.43162	1.51a	4.52301e-06
S4R371	S4R371;P05413;Q6IBD7;S4R3A2;Q9XSI5;P02689;F1MHQ4;P48035;P02690;P0C6G6;F6ZE69;F6YN05;F7BLJ9	Homo sapiens,Bos taurus,Equus caballus	Fatty acid-binding protein, heart	FABP3	14.7777	6.80029	63.64	2	0.390761	0.49025	0.530994	0.47c	0.402648	0.592024	0.567692	0.52c	0.445088	0.607546	0.566326	0.54c	0.354399	0.415787	0.5318	0.43c	0.381214	0.403819	0.491304	0.43c	0.408334	0.727653	0.638108	0.59c	0.427421	0.557538	0.717387	0.57c	4.78823	4.55347	4.44364	4.60a	4.86698e-16
S9WCV2	S9WCV2	Camelus ferus	Sulfhydryl oxidase	CB1_002600003	72.3323	8.88037	8.12	5	0.675401	0.683347	0.791048	0.72c	0.530342	0.71156	0.722795	0.65c	0.579496	0.58284	0.938559	0.70c	0.68742	0.669716	1.02431	0.79c	0.600622	0.683349	0.854465	0.71c	4.36902	5.57596	3.21272	4.39a	0.711845	0.915652	1.18397	0.94c	1.14865	0.971133	0.98185	1.03c	5.23712e-10
S9WEY5	S9WEY5;Q862I9;F8VPE8;G3V210;F8VQY6;Q862M5;F8VRK7;Q862Q6;Q862E2;F8VS58;F8VU65;F8VWV4;Q6NSF2;Q3B7A4;W5PQC5;F8VW21;P05388;A8K4Z4;K9K3F8;Q95140;A7E336;F1MDN4;F8VWS0;Q53HW2;Q53HK9;Q8NHW5;B4E3D5;F8VZS0;F6WW19;W5PWD4;Q0P5L1;E1NZA1;F1MZT7;F6R2I7;Q92616;W5PNV5	Homo sapiens,Bos taurus,Equus caballus,Camelus ferus,Ovis aries	Translational activator GCN1	CB1_001852001	325.935	7.51807	4.4	11	0.931541	0.949765	0.943582	0.94d	1.51294	1.43831	1.45785	1.47a	1.01534	0.950638	1.0216	1.00d	0.919403	0.87773	0.97228	0.92d	1.01223	0.94351	0.879675	0.95d	1.13972	1.16323	1.11659	1.14c	1.11002	1.22777	1.07817	1.14c	1.35778	1.27655	1.49871	1.38ab	4.02212e-08
S9WF76	S9WF76;P85297;F5BZ34; W5Q3S3;A5D7P0;W5Q3S7	Bos taurus,Capra hircus,Camelus ferus,Ovis aries	Lactadherin-like protein	CB1_001815006	56.3226	7.28369	55.53	17	0.504735	0.502032	0.462647	0.49bc	0.369202	0.377657	0.368676	0.37d	0.532867	0.565856	0.509575	0.54b	0.463578	0.501289	0.456157	0.47bc	0.535372	0.522221	0.531564	0.53b	8.86842	8.66995	8.80341	8.78a	0.44898	0.451998	0.430022	0.44cd	0.474286	0.45225	0.385898	0.44cd	3.17647e-26
S9WI87	S9WI87;H7C013; P35747	Homo sapiens,Camelus ferus,Equus caballus	Serum albumin	ALB	125.16	5.35107	10.64	9	0.920284	0.852421	0.828604	0.87b	0.790213	0.915029	0.813603	0.84b	0.863311	1.00985	1.20382	1.03b	0.828677	0.875265	0.774048	0.83b	0.775284	0.94351	1.17172	0.96b	3.36209	3.20218	2.88094	3.15a	0.989781	0.893003	0.957451	0.95b	0.957781	0.726392	0.872532	0.85b	8.97041e-12
S9WS72	S9WS72;A7YY70;O97704;F7A6B5	Bos taurus,Equus caballus,Camelus ferus,Ovis aries	Sodium-dependent phosphate transport protein 2B-like protein	CB1_001085011	75.4875	7.88428	21.8	11	0.619215	0.568322	0.593017	0.59bc	0.481952	0.48369	0.50289	0.49c	0.623746	0.688168	0.658288	0.66bc	0.581865	0.602539	0.600509	0.59bc	0.651797	0.676916	0.665178	0.66bc	5.63899	6.12533	6.14489	5.97a	0.662019	0.808021	0.759526	0.74b	0.750335	0.822966	0.667017	0.75b	6.91481e-18
S9WVB8	S9WVB8	Camelus ferus	Long-chain-fatty-acid--CoA ligase 3 isoform 2	CB1_000931089	63.9466	7.09326	24.96	6	0.994701	0.728701	0.952426	0.89c	0.882574	0.789184	1.01933	0.90c	0.82808	0.632732	0.74936	0.74c	0.940075	0.894512	1.09174	0.98c	0.675561	0.679852	0.630248	0.66c	3.80306	4.6974	3.8156	4.11a	0.917168	1.04778	0.780821	0.92c	0.970878	1.06136	0.910905	0.98c	8.45812e-11
S9X1L5	S9X1L5	Camelus ferus	Lipoprotein lipase isoform 3	CB1_000471031	46.6246	8.41162	29.74	3	0.72546	0.692235	0.70296	0.71c	0.757063	0.731379	0.680619	0.72c	0.834768	0.784796	0.782164	0.80c	0.747079	0.805961	0.849874	0.80c	0.932901	0.667363	0.611969	0.74c	4.22957	4.85998	4.6169	4.57a	0.847622	0.857536	0.735898	0.81c	0.881191	0.838915	0.826894	0.85c	1.18805e-13
S9X3E6	S9X3E6;Q3MHX6;F1MX65;W5P6E0;F6VVI1;D0V860;T0NPH1	Bos taurus,Equus caballus,Camelus ferus,Ovis aries	Protein OS-9	OS9	66.0727	5.2749	4.46	2	1.07286	0.904977	0.881743	0.95c	1.01815	1.37849	1.08922	1.16bc	1.07362	1.02094	0.949562	1.01bc	1.20453	1.55216	1.56716	1.44b	1.44584	1.86884	1.61524	1.64a	0.879407	1.28721	1.13134	1.10bc	1.7762	0.92447	1.03409	1.24abc	0.891031	0.757726	1.32341	0.99c	0.0498876
S9X3X3	S9X3X3;W5QFN0;B4DVK4;C9JZT5;R4GNB9;Q7KYR6;Q59F79;R4GMV1;S9XFG4;F6V286;Q96F44;B4DQ62;Q6AZZ1;E1BQ22;O00481;W5NRQ3;D0FY33;O00478;Q53FK5;A8K6Q7;Q53FI5;S9Y6Q7	Homo sapiens,Bos taurus,Ovis aries, Camelus ferus,Equus caballus	Butyrophilin subfamily 1 member A1	BTN1A1	51.2376	4.97021	48.04	13	0.613556	0.682408	0.598303	0.63c	0.513208	0.595073	0.579259	0.56c	0.598655	0.712902	0.646304	0.65c	0.612033	0.683034	0.641715	0.65c	0.81872	0.943168	0.854857	0.87b	6.8734	6.879	7.05387	6.94a	0.577909	0.56907	0.544674	0.56c	0.483104	0.454849	0.469528	0.47d	1.23266e-24
S9X9X0	S9X9X0;G3MX66	Bos taurus,Camelus ferus	Vitelline membrane outer layer protein 1-like protein	CB1_000479006	24.311	6.72705	47.79	7	0.590582	0.692801	0.703032	0.66d	0.57256	0.561278	0.487673	0.54f	0.889826	0.881553	0.883837	0.89b	0.656884	0.614143	0.606876	0.63de	0.762686	0.802542	0.830156	0.80c	5.56533	5.57267	5.69281	5.61a	0.600137	0.626565	0.698463	0.64de	0.588409	0.517671	0.589893	0.57ef	2.756e-23
S9XAH2	S9XAH2	Camelus ferus	Apolipoprotein E	APOE	25.7132	4.95752	37.33	6	0.50842	0.643231	0.738531	0.63c	0.620561	0.567682	0.522351	0.57c	0.699948	0.654246	0.773605	0.71c	0.476048	0.611952	0.565809	0.55c	0.532413	0.591877	0.821909	0.65c	6.07902	6.85724	4.60166	5.85a	0.419224	0.717489	0.69163	0.61c	0.506597	0.705112	0.816697	0.68c	1.42231e-14
S9XCY3	S9XCY3;H7C3K7	Homo sapiens,Camelus ferus	Synaptobrevin YKT6-like protein		27.6291	6.93213	52.96	2	0.752043	0.626832	0.657548	0.68c	0.643998	0.689095	0.738975	0.69c	0.493552	0.679392	0.692384	0.62c	0.63458	0.695582	0.692472	0.67c	0.884486	0.975793	0.840562	0.90c	5.06364	4.24573	4.82561	4.71a	0.707704	0.721671	0.710134	0.71c	0.84528	0.707684	0.806408	0.79c	7.97952e-13
S9XDW3	S9XDW3;D2Y3F6;D3DQH7;E1BGG5;E5RHG5;E7EW39;G3N2J9;Q7Z2H8; S9YMJ1;W5PFL2	Homo sapiens,Bos taurus,Camelus ferus,Ovis aries	Proton-coupled amino acid transporter 2	SLC36A2	53.0272	7.82568	9.75	3	0.991721	0.862991	0.784337	0.88c	0.85577	0.855665	1.07959	0.93c	0.926574	0.977541	0.875067	0.93c	1.0201	0.929505	0.826101	0.93c	1.06126	0.99184	1.08307	1.05c	3.04684	3.1394	4.37395	3.52a	0.900138	1.30946	1.1095	1.11c	0.696435	0.797682	0.678714	0.72c	1.41272e-11
S9XPY4	S9XPY4;A4UCS6;F7AXI9;K9KDP8;O77834; W5PQA8	Homo sapiens,Bos taurus,Equus caballus,Camelus ferus,Ovis aries	Peroxiredoxin-6	PRDX6	22.0077	8.80713	24.49	2	1.42679	1.53211	1.38196	1.45b	1.17845	1.2685	1.23388	1.23c	0.917483	1.01367	1.00042	0.98d	1.00399	1.02558	1.07746	1.04d	1.33428	1.25297	1.33588	1.31c	1.12709	1.00833	1.06446	1.07d	2.04533	2.07307	1.94391	2.02a	0.516545	0.542957	0.607105	0.56e	5.45437e-13
S9XTN8	S9XTN8;F6YPI8;Q5VYY1	Homo sapiens,Equus caballusCamelus ferus	Ankyrin repeat domain-containing protein 22	ANKRD22	28.9602	9.24658	17.86	2	0.703115	0.755428	0.708038	0.72cd	0.573872	0.572814	0.516513	0.55d	0.979408	0.810061	0.870525	0.89cd	0.53957	0.659414	0.579833	0.59d	1.22098	1.15686	1.14613	1.17bc	4.00337	5.26789	4.74295	4.67a	2.03748	1.04007	1.54981	1.54b	0.515682	0.728549	0.476852	0.57d	6.23991e-09
S9Y2X0	S9Y2X0;Q9BZN1;Q9BZN2;S9XT74	Homo sapiens,Camelus ferus	Platelet glycoprotein 4	CD36	38.399	7.95752	17.39	2	0.472816	0.369781	0.62315	0.49c	0.40865	0.418837	0.536048	0.45c	0.346454	0.272335	0.34739	0.32c	0.506618	0.546664	0.559688	0.54c	0.591403	0.537015	0.625463	0.58c	6.68426	7.45288	6.09822	6.75a	0.74397	0.68225	0.611136	0.68c	0.688542	0.559907	0.822779	0.69c	4.06168e-16
S9Y3S5	S9Y3S5	Camelus ferus	Olfactory receptor	CB1_001030036	108.468	7.60596	6.89	3	0.820897	0.708581	0.757742	0.76cd	0.726316	0.640774	0.63843	0.67d	0.803938	0.762187	0.767981	0.78bcd	0.982876	0.961572	0.926314	0.96bc	1.07332	0.970835	1.11494	1.05b	3.59828	3.76376	4.42177	3.93a	0.93871	0.892727	0.776222	0.87bcd	0.709424	0.740261	0.623926	0.69cd	6.92634e-17
S9Y4I1	S9Y4I1;F8VPW9;F8VSF8;F8VVK3;F8VVZ0;F8VWU4;F8VWZ7;F8WCY6;F8WD79;K7EIP6;K7ERI8;K7ERQ8	Homo sapiens,Camelus ferus	Ras-related protein Rab-5C	RAB5C	23.4518	8.41162	54.17	2	1.11598	1.1114	1.08344	1.10c	0.809895	0.711408	0.770736	0.76d	1.26025	1.2993	1.44695	1.34b	1.32942	1.33352	1.26068	1.31b	2.01391	2.32681	2.15101	2.16a	1.06713	0.905062	1.10618	1.03c	1.32453	1.43535	1.66131	1.47b	0.733939	0.500994	0.640956	0.63d	1.02982e-09
S9Y4T1	S9Y4T1;K7ELN9;K9K2R1;S9WFA0;B4DNI5	Homo sapiens,Camelus ferus,Equus caballus	Xanthine dehydrogenase/oxidase	XDH	150.099	7.94287	43.58	20	0.719945	0.725227	0.727003	0.72bc	0.581715	0.631235	0.593383	0.60d	0.73832	0.746799	0.727451	0.74bc	0.643157	0.69085	0.699712	0.68cd	0.812734	0.796885	0.81806	0.81b	4.63231	4.94096	4.8272	4.80a	0.758966	0.758967	0.734647	0.75bc	0.683381	0.671027	0.64123	0.66cd	1.49199e-19
S9Y5X2	S9Y5X2	Camelus ferus	Cell death activator CIDE-A-like protein	CB1_000932069	41.2581	8.26514	15.67	5	0.816573	0.643895	0.684225	0.71c	0.667809	0.595079	0.698273	0.65c	0.712718	0.635907	0.732951	0.69c	0.712979	0.708806	0.708323	0.71c	0.783546	0.588856	0.650427	0.67c	5.44376	5.98632	5.62468	5.68a	0.625519	0.560487	0.68408	0.62c	0.518534	0.490192	0.571138	0.53c	1.53416e-16
S9Y7S4	S9Y7S4;A4FV20;B1AH79;E1BLE9;F1MK42;F6THK5;F6Z367;F8WET9;G3V476;G3V4H1;P17081;P84095;Q1RMI2;Q59FQ0;Q59G91;Q7Z513;Q9H4E5;S9WJ18;S9XZU2;S9YDC0;W5P784;W5QJ22	Homo sapiens,Bos taurus,Equus caballus,Camelus ferus,Ovis aries	Rho-related GTP-binding protein RhoG-like protein		26.3465	8.26514	52.1	6	1.2383	1.16317	1.16784	1.19c	1.05029	1.06187	1.09637	1.07d	1.17288	1.18199	1.19608	1.18c	0.962617	1.0071	0.977334	0.98f	1.82138	1.86318	1.86925	1.85a	0.853999	0.861074	0.795085	0.84f	1.42685	1.30693	1.34697	1.36b	1.0675	1.01451	1.06345	1.05d	3.03955e-14
S9YK74	S9YK74	Camelus ferus	Perilipin	CB1_000478018	47.2733	7.81104	79.12	19	0.664643	0.675491	0.644594	0.66bcd	0.523906	0.539555	0.552325	0.54d	0.657458	0.660965	0.710186	0.68bc	0.602764	0.615064	0.616436	0.61cd	0.816612	0.752025	0.747847	0.77b	6.38723	6.07476	6.02462	6.16a	0.645146	0.705742	0.683465	0.68bc	0.55856	0.642548	0.614412	0.61cd	3.54447e-21
S9YL21	S9YL21	Camelus ferus	Apolipoprotein A-I	APOA1	22.6284	5.12256	24.23	2	0.793877	1.02361	0.720543	0.85d	0.809151	1.09552	0.897732	0.93d	1.38868	1.23843	1.11791	1.25bc	0.901341	1.00601	0.892611	0.93d	1.31488	1.35475	1.37092	1.35b	2.63844	2.51553	3.29753	2.82a	1.03547	0.913075	0.88068	0.94cd	0.898094	0.731938	0.85166	0.83d	4.9554e-10
S9YMH3	S9YMH3;Q3T0E0;W5PA92;W5PGY7	Bos taurus,Camelus ferus,Ovis aries	Copper transport protein ATOX1	ATOX1	7.34673	7.88428	29.41	2	0.739569	1.16103	1.27044	1.06bcd	1.0039	0.820461	0.821422	0.88d	1.17759	1.35793	1.12779	1.22bc	1.2917	0.824303	0.868991	0.99cd	1.41417	1.20352	1.33519	1.32b	3.01346	3.31266	3.23808	3.19a	1.02076	0.686783	0.607954	0.77d	0.504299	0.715701	0.809189	0.68d	2.31491e-08
S9YYT0	S9YYT0;A1XED6;B4DNC8;F6WBG0;F7DU34;M0QYS1;M0QZU1;M0R1H5;P40429;P62280;Q3SZ90;Q53H34;Q5QTS3;Q7M2Y2;Q9BSQ6; W5PAC4;W5PUH8;W5QFZ8	Homo sapiens,Bos taurus,Equus caballus,Camelus ferus,Ovis aries	60S ribosomal protein L13a	RPL13A	36.8925	10.6968	20.19	7	0.849768	0.948585	0.833748	0.88d	1.64114	1.42132	1.38054	1.48a	0.915587	0.998323	1.02953	0.98d	1.27034	1.25299	1.18845	1.24c	0.957508	0.915717	0.880872	0.92d	0.991578	0.94955	0.942332	0.96d	0.902916	0.90229	0.930104	0.91d	1.42531	1.43694	1.54068	1.47ab	1.27186e-08
S9Z0L8	S9Z0L8	Camelus ferus	L-amino-acid oxidase	IL4I1	55.3824	8.83643	23.68	8	0.974275	0.881834	0.940254	0.93bc	0.717391	0.812865	0.715552	0.75c	0.999526	0.915463	0.886176	0.93bc	0.822486	0.742788	0.626926	0.73c	1.12105	1.01943	0.914799	1.02bc	2.16762	3.50233	2.95482	2.87a	1.75528	1.13129	1.22231	1.37b	0.618605	0.664803	0.501236	0.59c	1.30615e-05
S9Z1Q5	S9Z1Q5	Camelus ferus	Lanosterol synthase	LSS	58.0491	6.41748	18.4	2	0.610668	0.775883	0.756444	0.71c	0.559445	0.788497	0.688758	0.68c	2.43771	1.06821	0.935072	1.48b	0.708942	0.610959	0.786701	0.70c	0.864052	0.888414	0.825219	0.86c	4.744	4.35536	4.82584	4.64a	0.806378	1.24397	0.867744	0.97bc	0.788396	0.631581	0.808868	0.74c	4.41755e-08
T0MED9	T0MED9;F6Z240	Equus caballus,Camelus ferus	Uncharacterized protein	CB1_000418043	103.74	7.34229	17.56	11	0.950697	0.925193	0.901208	0.93c	0.731333	0.855766	0.805616	0.80c	0.640239	0.731088	0.866025	0.75c	0.698532	0.751983	0.952653	0.80c	0.883565	0.868186	0.974926	0.91c	4.52411	3.67742	3.12082	3.77a	0.954999	0.923593	1.15171	1.01c	0.902541	0.887414	0.988649	0.93c	5.35981e-11
T0MHV6	T0MHV6;E1BCB7;F6ZF09; W5NR25	Bos taurus,Equus caballus,Camelus ferus,Ovis aries	40S ribosomal protein S12	RPS12	14.5055	7.21045	24.24	3	0.929123	1.0013	0.951664	0.96de	1.17647	1.43759	1.42856	1.35b	1.03341	0.999952	1.09128	1.04cd	1.17768	1.08257	1.16819	1.14c	1.14816	0.877299	1.0055	1.01cd	1.36479	1.37821	1.29936	1.35b	0.86831	0.814252	0.817779	0.83e	1.41465	1.64756	1.54266	1.53a	1.37727e-06
T0MKA5	T0MKA5;K9KAI3	Equus caballus,Camelus ferus	Erythrocyte band 7 integral membrane protein-like protein	CB1_001603004	23.0581	5.46533	73.81	2	1.00711	0.975428	1.16185	1.05b	0.62181	0.474019	0.471738	0.52c	0.624848	0.960063	0.737504	0.77bc	0.60381	0.519196	0.587929	0.57bc	0.629589	1.11942	0.43529	0.73bc	0.49858	1.13581	1.21481	0.95bc	0.575345	0.879853	0.310189	0.59bc	4.78306	3.85571	4.08255	4.24a	7.74361e-10
T0NLV9	T0NLV9;P07099;Q3ZCJ6;Q6FGZ3; W5Q7Q6	Homo sapiens,Bos taurus,Camelus ferus,Ovis aries	Epoxide hydrolase 1	EPHX1	54.4246	7.21045	11.21	5	0.95942	0.746253	0.930525	0.88cd	0.625976	0.778061	0.838929	0.75cd	0.639664	0.687637	0.773107	0.70d	0.980235	1.55586	1.50411	1.35b	1.02173	1.01267	1.12818	1.05bc	3.473	3.35378	2.86543	3.23a	0.934917	1.00543	0.885395	0.94cd	0.990883	0.745983	1.075	0.94cd	1.62166e-10
V9GYG9	V9GYG9;V9GYC1; P02652;V9GYS1;V9GYE3;V9GYM3	Homo sapiens	Apolipoprotein A-II	APOA2	10.6426	6.62451	38.95	3	0.461697	0.468466	0.368063	0.43c	0.501392	0.468288	0.429338	0.47c	0.72107	0.55712	0.554805	0.61b	0.523359	0.435879	0.32597	0.43c	0.851925	0.498846	0.379616	0.58b	1.19756	0.797123	0.855504	0.95b	0.945922	0.952891	0.66	0.85bc	3.74511	4.75448	4.95076	4.48a	1.53859e-10
W0K478	W0K478;L0P304;P79139;S9WI70	Camelus bactrianus,Camelus ferus	Kappa-casein	CSN3	17.145	8.60205	28.1	3	0.647028	0.586619	0.649866	0.63c	0.492622	0.429031	0.528908	0.48c	0.580551	0.584398	0.488267	0.55c	0.600121	0.613616	0.62543	0.61c	0.493611	0.395843	0.360536	0.42c	7.13776	7.04883	7.71477	7.30a	0.613148	0.561733	0.457806	0.54c	0.589393	0.573662	0.498056	0.55c	3.55083e-23
W5NQC1	W5NQC1	Ovis aries	Uncharacterized protein	PSEN1	52.5859	5.30029	8.12	2	1.98167	1.32471	1.38368	1.56b	1.1239	0.962349	1.06653	1.05c	1.48244	1.90766	1.43706	1.61b	0.992926	1.16053	1.22237	1.13bc	1.59573	2.71001	2.21856	2.17a	0.988478	0.830612	1.35226	1.06c	0.472505	0.264699	0.272189	0.34d	0.774606	0.657029	1.08352	0.84c	4.26429e-05
W5NTE8	W5NTE8;J3QKW4;J3QS28	Homo sapiens,Ovis aries	Uncharacterized protein	NAPG	34.4213	5.93506	39.23	2	1.19825	1.23303	0.985714	1.14bc	0.795427	0.786066	0.728296	0.77de	1.04516	0.861111	0.849559	0.92cd	1.20864	1.3817	1.15195	1.25b	2.97397	3.05256	3.39166	3.14a	0.694039	0.618546	0.637776	0.65e	1.20036	1.47671	0.972749	1.22b	0.864609	0.778882	1.02445	0.89cde	1.11487e-10
W5NX51	W5NX51	Ovis aries	Uncharacterized protein	APOA1	29.5135	6.20166	55.98	13	1.1939	1.15759	1.15335	1.17b	0.818731	0.857779	0.851053	0.84c	0.968154	0.98787	0.980261	0.98c	0.964653	1.04363	0.988892	1.00c	3.90211	3.37886	3.64519	3.64a	0.811887	0.85089	0.933271	0.87c	0.651108	0.72253	0.636973	0.67d	0.539748	0.610668	0.576638	0.58d	6.13901e-15
W5NYE0	W5NYE0;B2R7M1;F5GYQ1;F6TST3;H3BQB4;H3BSG7;P61421	Homo sapiens,Equus caballus,Ovis aries	Uncharacterized protein	ATP6V0D1	39.4518	5.04639	11.63	3	1.07507	1.04456	1.07662	1.07b	1.33753	1.08691	1.28584	1.24b	1.38964	1.07429	0.859245	1.11b	1.17357	0.965096	1.38774	1.18b	0.488073	0.563783	0.769668	0.61c	1.50643	1.49027	1.06935	1.36ab	1.08799	1.07469	1.30745	1.16b	1.52486	1.96476	1.54202	1.68a	0.000194292
W5P0U4	W5P0U4	Ovis aries	Uncharacterized protein	MUC1	58.6119	7.07861	10.88	3	0.434392	0.571332	0.429588	0.48c	0.351289	0.422915	0.400562	0.39c	0.46245	0.576111	0.556476	0.53c	0.545513	0.521707	0.530754	0.53c	8.04545	6.25501	8.09284	7.46a	0.759436	0.710874	0.613501	0.69c	0.447361	0.613717	0.494797	0.52c	0.445025	0.435573	0.421455	0.43c	4.69246e-12
W5P1I7	W5P1I7;F7AGI4;M0QYI6;P61081;S9XPT8	Homo sapiens,Equus caballus,Camelus ferus,Ovis aries	Uncharacterized protein	UBE2M	17.1035	5.35107	24.32	3	1.10264	1.26026	1.12102	1.16d	0.908943	1.01004	0.958884	0.96ef	1.31094	1.32632	1.3116	1.32c	0.922918	1.0541	0.954197	0.98ef	1.64838	1.50963	1.40897	1.52b	0.894594	0.802432	0.940225	0.88f	1.77791	1.81158	1.90319	1.83a	1.05568	0.97037	1.0462	1.02e	5.61423e-10
W5P5C3	W5P5C3;A6NIF9;A6NK38;B3KQ68;B4DR61;C9JJV4;C9JXC6;F2Z2C7;F6V478;F6ZZ67;F8W776;H7C069;H7C1Q9;P61619;Q5EA68;Q8TC24;Q9H9S3;T0NQQ4;W5P5C1; W5PZP0	Homo sapiens,Bos taurus,Equus caballus,Camelus ferus,Ovis aries	Uncharacterized protein	SEC61A1	49.3398	7.63525	8.19	4	0.642246	0.717118	0.611167	0.66de	1.20425	1.28965	1.26671	1.25b	0.648323	0.679763	0.689134	0.67de	1.4844	1.42414	1.45755	1.46b	0.518277	0.573284	0.721335	0.60e	1.02287	1.01173	0.715629	0.92c	0.735034	1.06321	0.739938	0.85cd	2.41261	1.96726	2.34823	2.24a	5.85222e-10
W5P5I7	W5P5I7;A8K1M2;B2RDW0;E7EMB3;E7ETZ0;F1MLH6;F1N6C0;F7BJZ4;F8WBR5;G3V226;G3V361;G3V479;H0Y7A7;K9K252;K9KG63;L7MRJ5;M0QZ52;P27482;P62158;Q862K4;Q96HY3;Q9BRL5;S9XYS1;S9Y2J2;S9YLC7;W5NZX8; W5QJ98	Homo sapiens,Bos taurus,Equus caballus,Camelus ferus,Ovis aries	Uncharacterized protein		16.6958	4.22119	40.54	5	0.640437	0.600085	0.617782	0.62f	1.00458	1.05767	1.01004	1.02de	1.57052	1.75349	1.56268	1.63b	0.894834	0.821609	0.905447	0.87e	1.63582	1.22287	1.55402	1.47c	1.04458	1.07378	1.08239	1.07d	1.84871	1.85347	1.80015	1.83a	0.942575	0.982727	0.967927	0.96de	7.57419e-10
W5P7H5	W5P7H5	Ovis aries	Uncharacterized protein	CD97	90.6139	7.37158	3.14	2	0.898468	0.697465	0.6875	0.76c	0.78318	0.66088	0.531036	0.66c	0.727064	0.864215	0.583013	0.72c	0.822263	1.14307	0.52759	0.83c	4.35287	4.93045	6.31121	5.20a	1.27265	1.01139	0.590453	0.96c	0.700685	0.771315	0.313496	0.60c	0.609416	0.417779	0.366228	0.46c	5.66426e-09
W5PFL8	W5PFL8;B0LXL3	Ovis aries	Uncharacterized protein	CD9	24.2623	5.37646	11.87	2	0.660725	0.638765	0.545778	0.62c	0.515605	0.565991	0.333336	0.47c	0.535312	0.658353	0.323699	0.51c	0.626319	0.774331	0.717515	0.71c	6.3609	5.09147	7.37424	6.28a	0.623922	0.743333	0.562804	0.64c	0.566715	0.637856	0.571916	0.59c	0.459525	0.564545	0.357799	0.46c	3.84204e-10
W5PGL5	W5PGL5;A4UQU5;F7AM91;W5PGL3	Bos taurus,Equus caballus,Ovis aries	Uncharacterized protein	SLC28A3	75.4863	7.31299	17.19	2	0.710152	0.837918	0.979787	0.84bc	0.714631	0.899984	0.804246	0.81bc	0.804113	1.11859	1.19346	1.04b	0.849856	0.948688	1.11121	0.97bc	3.2785	2.6515	2.45591	2.80a	0.834603	1.00558	0.897158	0.91bc	1.06339	1.12785	0.904329	1.03b	0.571516	0.715085	0.707946	0.66c	3.53392e-08
W5PI61	W5PI61;Q7M2U8	Ovis aries	Apolipoprotein E	APOE	36.2158	5.8335	37.85	5	0.484616	0.435076	0.549588	0.49c	0.539088	0.513682	0.611311	0.55c	0.748222	0.776052	0.701725	0.74c	0.56373	0.604229	0.779674	0.65c	5.99713	6.7081	6.03798	6.25a	0.879782	0.592882	0.90182	0.79c	0.465793	0.544914	0.557162	0.52c	0.796799	0.475434	0.543855	0.61c	9.17478e-16
W5PIP4	W5PIP4;G3N0Q8;G3N2H4	Bos taurus,Ovis aries	Uncharacterized protein	AZU1	26.6289	11.1362	22.27	4	0.954912	0.922092	0.972924	0.95cd	2.13887	1.99125	2.07215	2.07a	1.05794	1.11718	1.13526	1.10bc	0.993188	0.90374	1.02371	0.97cd	1.01226	1.42487	1.16943	1.20b	0.976456	0.914018	0.833509	0.91d	0.947858	0.817078	0.928251	0.90d	0.789669	0.836287	0.923146	0.85d	1.70989e-09
W5PIZ7	W5PIZ7;Q29455;Q6AHX3;Q8TET0;Q9H3Z4	Homo sapiens,Bos taurus,Ovis aries	Uncharacterized protein	DNAJC5	19.5331	5.60498	36.21	6	1.19183	1.39566	1.32057	1.30bc	0.752732	0.912267	0.886941	0.85e	0.994662	1.02995	1.02736	1.02de	0.962555	1.1503	1.06667	1.06d	1.48392	1.358	1.39456	1.41ab	1.1864	1.15681	1.16446	1.17cd	1.71965	1.37314	1.37644	1.49a	1.40047	1.25088	1.30929	1.32abc	1.68017e-05
W5PU66	W5PU66;B4DNP4;B7Z7U6;B7Z881;E7EWC2;F1MC48;F1MTR1;F5H7S7;F6V6L8;J3KR91;K9KEY3;K9KGU0;Q13576;Q59HA3; W5Q613	Homo sapiens,Bos taurus,Equus caballus,Ovis aries	Uncharacterized protein	IQGAP1	192.801	6.37939	10.29	2	1.00684	1.04251	1.15513	1.07cd	2.13663	1.78573	1.94532	1.96a	0.843136	0.929221	0.916672	0.90de	1.20103	1.36773	1.40725	1.33c	2.262	1.43838	2.02719	1.91ab	0.850731	1.07655	0.791909	0.91de	0.597963	0.746798	0.616603	0.65e	0.454494	0.858005	0.581781	0.63e	1.37205e-06
W5PV84	W5PV84;A7MB31;B2R7K1;F1MJN4;H0Y7R2;P43005;Q95135;S9XF72;W5PV81;W5PV83	Homo sapiens,Bos taurus,Camelus ferus,Ovis aries	Uncharacterized protein	EAAT3	56.9962	5.42725	6.7	2	1.24081	1.26809	1.29172	1.27b	0.718705	0.710652	0.671259	0.70c	1.19405	1.06197	1.17068	1.14b	1.22958	1.2008	1.27591	1.24b	2.97337	3.29551	3.23926	3.17a	1.05909	1.4158	1.0715	1.18b	0.668592	0.67162	0.678567	0.67c	0.654989	0.623596	0.726606	0.67c	8.79822e-14
W5PVE8	W5PVE8;A4FUD7;A6NDJ8;A6QPX8;A8MSP2;A8MTC6;A8MUU7;A8MZI4;B7Z3L0;B7Z4X1;C9JB90;E1BJA0;E1BLD5;F1MCK4;F1MKI2;F1MX39;F6S7B6;F6TI68;F6VAP5;F6XUT5;F7CH38;F7DEB6;F7DIV5;F7DUF7;G3X7D3;H0YDK7;J3QSF4;K9KE11;M0R0X1;M0R1E0;P20338;P61018;Q14088;Q14964;Q17QU4;Q1RMQ7;Q29RR0;Q2TBH7;Q53GC2;Q5U602;Q6IQ22;Q6MZX6;Q96AX2;Q96DA2;Q9H082;S9W9V9;S9WBU7;S9WNW8;S9X2Q8;S9YYD1;T0NU35;W5NRF5;W5NYH6;W5NYH7;W5P0H9;W5PRW5; W5Q1J6…	Homo sapiens,Bos taurus,Equus caballus,Camelus ferus,Ovis aries	Uncharacterized protein	RAB33B	23.0296	8.26514	23.76	3	1.57279	1.9252	1.21987	1.57a	1.00711	1.14973	0.996684	1.05bc	1.14226	1.48084	1.46388	1.36ab	1.03036	1.18073	1.09788	1.10bc	1.71287	0.807249	1.10872	1.21abc	0.770166	0.90778	0.907472	0.86c	0.835112	0.860761	1.00434	0.90c	0.86828	1.06595	1.03668	0.99bc	0.0328069
W5PX05	W5PX05;A7Z024;B2R6F5;O75695;Q58DV1;W5PX03	Homo sapiens,Bos taurus,Ovis aries	Uncharacterized protein	RP2	36.14	5.50342	10.34	3	1.69174	1.78423	1.72336	1.73a	1.14137	1.01787	1.16853	1.11bc	1.23737	1.12859	1.19571	1.19bc	1.14893	0.953381	1.01875	1.04c	1.14059	1.17057	1.11497	1.14bc	0.550131	0.28851	0.507029	0.45d	1.13453	1.68418	1.11219	1.31b	1.07179	1.41569	1.06536	1.18bc	2.63904e-05
W5PZI1	W5PZI1;W5PZI0;F1MWI1;W5PIN8	Bos taurus,Ovis aries	Clusterin	CLU	50.9842	6.07471	21.87	2	0.798333	1.13436	0.872739	0.94cd	0.792562	0.965954	0.793907	0.85d	1.23427	1.11146	1.07911	1.14bc	1.14864	1.09132	0.987536	1.08bcd	2.62365	2.24067	2.59689	2.49a	1.08681	1.15717	1.13084	1.12bc	1.4035	1.22192	1.09098	1.24b	0.966721	0.909666	1.17481	1.02bcd	9.94073e-09
W5Q1R1	W5Q1R1;A5D7D6;F6RC09;H7C101;I3L4P4;I3L4S0;J3KRW4;J3KSJ3;K9KEJ7;Q12887;Q2HJG5;Q53FR4;Q5HYM2;Q96QK1;S9WD52; W5Q4K0	Homo sapiens,Bos taurus,Equus caballus,Camelus ferus,Ovis aries	Uncharacterized protein	VPS35	91.661	5.52881	15.35	11	1.2557	1.37669	1.3625	1.33a	1.1444	1.05719	1.14264	1.11c	1.22872	1.37709	1.26215	1.29ab	0.876389	0.967389	0.940776	0.93d	0.785307	0.743938	0.904439	0.81d	1.04687	1.24539	1.07879	1.12c	1.29512	1.01565	1.19688	1.17bc	1.24282	1.23987	1.12596	1.20abc	3.3208e-05
W5Q7G2	W5Q7G2;A2A2R6;A8MTJ3;C9JL77;C9JPP4;F6UV90;F7BVZ1;F7C7W3;G5E5B6;I7AL41;I7AYU0;L7MSH6;P04695;P04696;P0C7Q4;P11488;P19087;P63096;Q03113;Q6AWC5;S9X9V7;S9YB30;T0MF91;W5PL48;W5Q707; W5QD94	Homo sapiens,Bos taurus,Equus caballus,Camelus ferus,Ovis aries	Uncharacterized protein	GNAI1	38.5584	5.96045	34.42	4	1.34913	1.35159	1.31749	1.34b	1.00557	0.847327	0.902645	0.92c	1.20555	1.23108	1.35145	1.26b	1.2762	1.50467	1.44914	1.41b	2.26793	2.19037	2.41828	2.29a	1.24877	1.45754	1.50966	1.41b	0.717849	0.64809	0.541841	0.64d	0.860806	0.750266	0.637983	0.75cd	7.18509e-11
W5QG59	W5QG59;A2VDL6;B1AKY9;B2L2W3;B2L2W5;B2RAQ4;B3KNQ8;B3KRI1;B3KV59;B3KW93;B3KX35;B4DHD7;B4DIQ8;B7Z1N5;B7Z1Q9;B7Z3F8;B7Z3V1;B7Z9V4;F1MI32;F1MR06;F6QDE9;F6QQ59;F6QWZ5;F7AFJ4;G3N2I3;H0Y7C1;M0R116;P04074;P05023;P13637;P18907;P20648;P50993;Q08DA1;Q53ES0;Q53FM3;Q658V6;Q8HYW7;R4HIK1;S9WA87;S9XEY7;S9YBB2;W5PEI8;W5PEP1	Homo sapiens,Bos taurus,Equus caballus,Camelus ferus,Ovis aries	Sodium/potassium-transporting ATPase subunit alpha-1	ATP1A1	110.747	5.47803	6.47	4	1.00607	0.86969	0.782901	0.89bc	1.29797	1.2874	1.11131	1.23b	0.904616	0.64517	0.948964	0.83c	1.08034	0.80848	0.999551	0.96bc	0.997553	0.847561	1.27214	1.04bc	1.05803	0.99038	1.08113	1.04bc	2.02653	2.95431	2.05211	2.34a	0.969957	0.907403	1.19104	1.02bc	2.57104e-05
W5QGM9	W5QGM9;E1BG25;P08582;Q53XS6	Homo sapiens,Bos taurus,Ovis aries	Uncharacterized protein	MFI2	80.5085	5.89697	18.13	3	0.939014	0.764883	0.76086	0.82c	0.773569	0.852791	0.873924	0.83c	1.25438	1.27216	1.27842	1.27b	0.923294	0.892418	0.912609	0.91c	3.29642	3.80944	3.5694	3.56a	0.909086	0.818496	1.02135	0.92c	1.0695	0.777666	1.18067	1.01c	0.822062	0.864032	0.848331	0.84d	7.06121e-13
W5QGU9	W5QGU9;F1MRN7;F6SII0;F8W9W3;H7C1P5;S9YCW4; W5QGV1;W5QGV3	Homo sapiens,Bos taurus,Equus caballus,Camelus ferus,Ovis aries	Uncharacterized protein	ATP13A4	133.604	7.18115	13.78	3	1.20893	1.13179	1.00928	1.12cd	0.971694	0.902712	0.762738	0.88e	1.4588	1.3387	1.24413	1.35ab	1.24405	1.15795	1.52083	1.31abc	1.47467	1.56863	1.32459	1.46a	0.899384	0.909261	0.873586	0.89e	0.98262	0.93904	0.739452	0.89e	1.00183	1.07641	0.848302	0.98de	0.00010145
W5QH68	W5QH68;F6Q0Z5;F7D9T7;Q17QC1;Q58D71	Bos taurus,Equus caballus,Ovis aries	Uncharacterized protein	LRRC57	31.6649	9.11475	22.61	3	1.21412	1.13629	0.87653	1.08c	0.924757	0.780881	0.702235	0.80c	1.3867	1.37879	2.34717	1.70b	1.00005	1.03955	1.02418	1.02c	2.92712	2.61218	3.13556	2.89a	0.838626	0.82451	0.538585	0.73c	0.707177	0.832393	0.704089	0.75c	0.980047	1.26139	0.807709	1.02c	4.5339e-07
W6GH05	W6GH05;Q9TUM0;S9XE70;W5PF65	Camelus dromedarius,Camelus ferus,Ovis aries	Lactoferrin	LTF	77.2518	8.23584	38.56	16	0.931816	0.813319	0.922507	0.89c	0.776387	0.861269	0.856475	0.83c	0.858136	0.736398	0.871773	0.82c	0.825144	0.704811	0.781277	0.77c	0.790874	0.825323	0.847291	0.82c	3.97246	4.23618	4.03679	4.08a	0.773052	0.786451	0.810355	0.79c	0.865453	0.745939	0.839651	0.82c	6.42758e-17
