# Supplementary material for: Data from proteomic characterization and comparison of mammalian milk fat globule proteomes by iTRAQ analysis
Source: Data Brief. 2015 Jan 13;3:12–5. doi: 10.1016/j.dib.2014.12.004 (PMC4509926; doi:10.1016/j.dib.2014.12.004)
Supplement: Supplementary file 2 — Supplementary Data [file mmc2.xlsx]

## Sheet: peptide
Sequence	Protein Group Accessions	Modifications	MH+ [Da]	Holstein_1/ref	Holstein_1/ref Count	Holstein_2/ref	Holstein_2/ref Count	Holstein_3/ref	Holstein_3/ref Count	Jersey_1/ref	Jersey_1/ref Count	Jersey_2/ref	Jersey_2/ref Count	Jersey_3/ref	Jersey_3/ref Count	Buffalo_1/ref	Buffalo_1/ref Count	Buffalo_2/ref	Buffalo_2/ref Count	Buffalo_3/ref	Buffalo_3/ref Count	Yak_1/ref	Yak_1/ref Count	Yak_2/ref	Yak_2/ref Count	Yak_3/ref	Yak_3/ref Count	Goat_1/ref	Goat_1/ref Count	Goat_2/ref	Goat_2/ref Count	Goat_3/ref	Goat_3/ref Count	Camel_1/ref	Camel_1/ref Count	Camel_2/ref	Camel_2/ref Count	Camel_3/ref	Camel_3/ref Count	Horse_1/ref	Horse_1/ref Count	Horse_2/ref	Horse_2/ref Count	Horse_3/ref	Horse_3/ref Count	Human_1/ref	Human_1/ref Count	Human_2/ref	Human_2/ref Count
AAAAEDEIETSVR	F6W1N4	N-Term(iTRAQ8plex)	1665.86	0.733648	1					0.486838	1					0.995859	1					0.624505	1					1.48949	1					0.620737	1					3.70731	1					1.19814	1
AAAALEAK	Q58DW0	N-Term(iTRAQ8plex); K8(iTRAQ8plex)	1352.83			1.06712	1					1.592	1					1.38426	1					1.83416	1					0.754468	1					1.28105	1					1.07414	1					0.536854	1
AAADLLSPLALLR	Q0P5M9	N-Term(iTRAQ8plex)	1628			0.75681	1	1.28351	1			2.18354	1	1.80493	1			0.865724	1	0.965755	1			2.81171	1	3.48401	1			0.122322	1	0.293849	1			2.43806	1	1.77062	1			0.202089	1					0.0858895	1
AAAFLGDIALDEEDLR	Q59F71	N-Term(iTRAQ8plex)	2023.06					1.08473	1					0.911834	1					0.931697	1					1.76486	1					1.4693	1					1.98587	1
AAAITSDILEALGR	C0IMJ4	N-Term(iTRAQ8plex)	1704.98			0.300147	1	0.257587	1			0.476286	1	0.441253	1			0.213053	1	0.153289	1			0.897024	1	0.598428	1			0.352704	1	0.335345	1			8.36282	1	8.56955	1			0.115647	1	0.371208	1			0.592468	1
AAALLAK	B3KTD5	N-Term(iTRAQ8plex); K7(iTRAQ8plex)	1265.84			1.22379	1	1.32188	1			1.47733	1	1.33032	1			1.0209	1	1.03835	1			1.25777	1	1.24198	1			0.503083	1	0.56675	1			0.753803	1	0.683504	1			1.02597	1	1.23155	1			1.79532	1
AAAPDVAPAPGPAPR	F8VPF7	N-Term(iTRAQ8plex)	1661.93	0.814883	2	0.747003	1	0.83157	2	0.492786	2	0.54952	1	0.58385	2	1.51753	2	0.977186	1	1.64587	2	0.814254	2	0.646841	1	0.889656	2	0.991396	2	0.268987	1	1.2866	2	0.677251	2	0.359707	1	0.711567	2	0.667908	2	0.182008	1	0.579642	2	2.07798	2	4.71044	1
AAATGLPEGPAVPVPSR	J3QQP1	N-Term(iTRAQ8plex)	1894.08	0.607328	1	0.807138	1	0.733702	1	0.679267	1	0.569172	1	0.656873	1	1.31506	1	1.256	1	1.29585	1	1.78149	1	1.85832	1	1.72619	1	1.04456	1	1.04051	1	1.10313	1	0.743868	1	0.706918	1	0.623747	1	0.331512	1	0.34241	1	0.304951	1	2.65392	1	2.65348	1
AAATPESQEPQAK	P49006	N-Term(iTRAQ8plex); K13(iTRAQ8plex)	1936.06	0.648207	2	0.474359	2	0.446832	1	0.556891	2	0.558999	2	0.375225	1	0.737048	2	0.770339	2	0.583876	1	0.439381	2	0.425408	2	0.317041	1	4.37182	2	3.91199	2	7.76853	1	1.13724	2	0.910875	2	0.526572	1	0.314903	2	0.667224	1			1.23116	2	1.5839	2
AAATQPDAK	W5NVT3	N-Term(iTRAQ8plex); K9(iTRAQ8plex)	1480.86			0.512471	1					0.610995	1					1.34516	1					0.618858	1					0.532715	1					1.46155	1					0.69134	1					3.32758	1
AACLLPK	S9WI87	N-Term(iTRAQ8plex); C3(Carbamidomethyl); K7(iTRAQ8plex)	1380.84	0.750456	1					1.36279	1					0.773256	1					0.739206	1					1.10826	1					3.5056	1					0.791772	1					0.893426	1
AACLPLPGYR	F1MYX5	N-Term(iTRAQ8plex); C3(Carbamidomethyl)	1421.79					1.33862	1					1.88147	1					0.881166	1					0.934653	1					1.4669	1					1.46252	1					0.741338	1
AADFLPLLNK	F6RL28	N-Term(iTRAQ8plex); K10(iTRAQ8plex)	1710.04	0.904074	2	0.950801	2	1.07401	2	0.727591	2	0.785842	2	0.877639	2	0.813655	2	1.00641	2	0.997551	2	0.681721	2	0.814239	2	0.752445	2	0.562621	2	0.654831	2	0.547973	2	0.980413	2	1.02355	2	0.881811	2	4.42203	2	3.71683	2	4.04659	2	0.58056	2	0.682799	2
AADYAAQAAQLR	Q148C9	N-Term(iTRAQ8plex)	1552.83	1.13199	2	1.20869	1	1.2639	1	0.687114	2	0.877133	1	0.910663	1	0.770104	2	0.744428	1	0.893829	1	0.627579	2	0.718233	1	0.880385	1	4.39577	2	4.78245	1	3.47685	1	0.56401	2	0.727876	1	1.22208	1	1.06387	2	0.983292	1	1.19392	1	0.356578	2	0.344627	1
AAEEIGIK	F6YIU8	N-Term(iTRAQ8plex); K8(iTRAQ8plex)	1438.88					0.777539	1					1.03516	1					0.828302	1					0.990575	1					1.15734	1					1.2003	1					1.54242	1
AAEEVGYPVMIK	E1BGH6	N-Term(iTRAQ8plex); M10(Oxidation); K12(iTRAQ8plex)	1931.08	1.29277	2	1.96095	1			1.01376	2	1.89999	1			0.5953	2	0.646479	1			0.647903	2	0.713949	1			2.30665	2	0.709508	1			1.45281	2	2.34373	1			0.5873	2	0.718668	1			0.432843	2	0.63266	1
AAEQYTPK	P49327	N-Term(iTRAQ8plex); K8(iTRAQ8plex)	1515.87	0.666287	2	0.650512	3	0.501367	3	0.578194	2	0.655508	3	0.493667	3	0.712477	2	0.576252	3	0.600601	3	0.46685	2	0.464316	3	0.391504	3	0.608174	2	0.424179	3	0.682783	2	0.709347	2	0.641894	3	0.664316	3	0.797797	2	0.667104	3	0.755027	3	4.14313	2	4.31681	3
AAFDDAIAELDTLSEESYK	F6XA04	N-Term(iTRAQ8plex); K19(iTRAQ8plex)	2696.37	1.18166	5	0.692265	3	0.762715	7	1.32354	5	1.16222	3	1.30204	7	1.22886	5	1.48104	3	1.094	7	1.23732	5	1.20543	3	1.10848	7	1.41524	5	1.24941	3	1.3992	7	1.28773	5	1.69115	3	1.64351	7	1.08238	5	0.924987	3	0.981489	7	0.931545	5	0.940644	3
AAFDDAIAELDTLSEESYK	F6XA04	N-Term(iTRAQ8plex); Y18(iTRAQ8plex); K19(iTRAQ8plex)	3000.56	1.15605	1					1.14865	1					1.24514	1					1.26955	1					1.10557	1					1.36853	1					1.20605	1					1.1006	1
AAGAEEYAQQDVVK	P06623	N-Term(iTRAQ8plex); K14(iTRAQ8plex)	2087.12			0.8649	1					1.05839	1					3.47792	1					1.14132	1					0.798734	1					1.21742	1					0.61457	1					0.630521	1
AAGGGAGSSEDDAQSR	Q9H4A6	N-Term(iTRAQ8plex)	1739.81			0.443508	1	0.210866	1			0.328232	2	0.408713	1			0.735766	2	1.25125	1			0.483609	2	1.05881	1			1.53278	1	1.44762	1			1.00588	1	0.611294	1			1.64861	2	3.54154	1			2.90406	2
AAGGGGGNDEDDAQSR	Q1RMW9	N-Term(iTRAQ8plex)	1780.8	1.43578	1	1.74562	1			1.60577	1	1.82905	1			2.21883	1	2.35152	1			0.833243	1	0.789588	1			1.96909	1	1.90461	1									1.39078	1	0.777709	1			0.154893	1	0.112674	1
AAGIETNQIVGLGISTQR	Q08D86	N-Term(iTRAQ8plex)	2132.2	1.35404	1	1.31119	1			1.00785	1	1.07331	1			1.56394	1	1.58835	1			1.07974	1	1.13784	1			1.21992	1	1.24691	1			1.32012	1	1.00082	1			1.15188	1	1.05892	1			1.03161	1	1.19561	1
AAGVNVEPFWPGLFAK	F7CQ43	N-Term(iTRAQ8plex); K16(iTRAQ8plex)	2311.3	1.05018	2	1.05476	3	0.980517	3	1.68088	2	1.51107	3	1.64225	3	0.906546	2	0.983525	3	0.94923	3	1.45526	2	1.24739	3	1.23904	3	0.772403	2	0.953085	3	0.923922	3	0.942731	2	1.05044	3	1.08363	3	0.720353	2	0.741063	3	0.770092	3	1.40715	2	1.21174	3
AAHIFFTDTCPEPLFSELGR	Q15833	N-Term(iTRAQ8plex); C10(Carbamidomethyl)	2612.3	0.82715	2	0.730324	2	0.853095	2	0.884813	2	0.758272	2	0.678377	3	2.07975	2	2.00196	2	1.73644	3	0.866981	2	0.847704	2	0.940383	2	1.12011	2	0.915587	2	0.997693	2	1.05397	2	0.997909	2	1.1369	3	1.4475	2	1.7614	2	1.00039	3	1.25833	2	1.3428	2
AAHVFFTDSCPDALFNELVK	B7Z2V7	N-Term(iTRAQ8plex); C10(Carbamidomethyl); K20(iTRAQ8plex)	2889.51	0.971294	1	1.12101	1			0.838338	1	0.834287	1			1.00406	1	1.09501	1			1.32807	1	1.43354	1			1.09034	1	0.948632	1			1.28207	1	0.873758	1			1.31608	1	1.36123	1			1.70123	1	1.7726	1
AAHVFFTDTCPEPLFSELGR	F1MHC2	N-Term(iTRAQ8plex); C10(Carbamidomethyl)	2598.29	1.02943	5	0.811959	4	0.723523	4	1.13399	5	0.882659	4	0.960182	4	1.86096	5	1.79361	4	1.94294	4	0.910368	4	0.884008	4	0.984504	4	1.2754	4	1.13463	4	1.29382	4	1.33965	4	1.22855	4	1.15978	4	1.21763	4	1.22313	4	0.99924	3	1.10426	4	0.941527	4
AAIVCYDLTDSSSFER	F6XZH4	N-Term(iTRAQ8plex); C5(Carbamidomethyl)	2138.04			0.757028	1					0.730307	1					0.791648	1					1.41503	1					0.523432	1					0.931953	1					2.07817	1					2.0837	1
AALCHFCIDMLNAK	A5D7S0	N-Term(iTRAQ8plex); C4(Carbamidomethyl); C7(Carbamidomethyl); K14(iTRAQ8plex)	2272.18			0.979086	1					0.936061	1					0.842625	1					0.967206	1					0.983699	1					1.86564	1					1.65261	1					1.46207	1
AALEALLGGGEQAYR	Q8NEG4	N-Term(iTRAQ8plex)	1823	1.30758	1	1.15772	3	1.4674	2	0.97165	1	0.99373	3	1.10767	2	1.04404	1	1.09788	3	0.998974	2	1.24167	1	1.32902	3	1.3074	2	1.47034	1	1.11433	3	1.31576	2	1.35403	1	1.44073	3	1.66203	2	0.930157	1	1.29446	3	0.887564	2	1.34509	1	1.09126	3
AALEEVEGDVAELELK	Q17QT5	N-Term(iTRAQ8plex); K16(iTRAQ8plex)	2323.29					1.29789	1					1.02094	1					1.48197	1					1.28385	1					1.04077	1					1.3273	1					1.30506	1
AALEGTLAETEAR	P08728	N-Term(iTRAQ8plex)	1635.88	1.23332	1	1.13354	2	1.29622	1	1.86547	1	1.78415	2	1.83246	1	1.14914	1	1.17873	2	1.09078	1	1.55194	1	1.34761	2	1.5842	1	0.61706	1	0.764407	2	0.862278	1	0.828704	1	0.934078	2	0.971017	1	1.54763	1	0.765195	2	0.907744	1	0.471029	1	0.548462	2
AALQALK	Q08E32	N-Term(iTRAQ8plex); K7(iTRAQ8plex)	1322.86	0.929762	1	1.08379	1	1.08548	1	1.53581	1	1.43523	1	1.50043	1	1.30314	1	1.29355	1	1.38253	1	1.07149	1	1.10998	1	1.1493	1	1.21821	1	1.27476	1	1.17313	1	1.58798	1	1.56714	1	1.62653	1	1.03156	1	1.01906	1	0.907983	1	0.854184	1	0.859597	1
AALQEELQLCK	P49327	N-Term(iTRAQ8plex); C10(Carbamidomethyl); K11(iTRAQ8plex)	1911.09	0.740321	6	0.734373	6	0.706361	6	0.71478	6	0.680078	6	0.691496	6	0.737235	6	0.776951	6	0.841004	6	0.840673	6	0.920579	6	0.874926	6	0.585949	6	0.632508	6	0.649818	6	1.21071	6	1.38416	6	1.27121	6	0.873425	6	0.780283	6	0.719584	6	2.88439	6	2.96294	6
AALQELLSK	S9YKY1	N-Term(iTRAQ8plex); K9(iTRAQ8plex)	1580.98	0.831639	2	1.0921	1	0.72275	2	1.24482	2	1.14431	1	1.36967	2	0.791997	2	1.20849	1	0.544226	2	1.25524	2	0.698547	1	1.40718	2	1.47001	2	2.02042	1	1.65486	2	0.702043	2	0.816634	1	1.02414	2	0.884992	2	0.665667	1	0.622584	2	1.87474	2	1.79943	1
AALYLECSAK	Q3SZA1	N-Term(iTRAQ8plex); C7(Carbamidomethyl); K10(iTRAQ8plex)	1733.97	1.49089	2	1.13021	1	1.51163	1	1.16169	2	0.835446	1	1.16569	1	1.07115	2	0.743331	1	1.07376	1	1.69537	2	2.57511	1	1.91289	1	1.14607	2	0.763611	1	0.928187	1	1.84937	2	3.04445	1	1.634	1	0.629906	2	0.557336	1	0.725063	1	0.621631	2	0.538642	1
AANILVGENLVCK	A7MB57	N-Term(iTRAQ8plex); C12(Carbamidomethyl); K13(iTRAQ8plex)	2009.18	1.18075	3	1.23251	3	1.16832	3	1.04553	3	1.02731	3	1.02021	3	1.04582	3	1.11361	3	1.33648	3	1.00117	3	1.04263	3	1.07305	3	0.642608	3	0.775469	3	0.630588	3	2.49674	3	1.29296	3	1.35878	3	1.21688	3	1.43247	3	1.21077	3	1.2482	3	1.53218	3
AANILVGER	W5NZJ6	N-Term(iTRAQ8plex)	1246.74	2.95827	1	2.84401	1			2.16165	1	2.16496	1			0.825147	1	0.826076	1			1.27598	1	1.25262	1			0.564144	1	0.633634	1			0.737951	1	0.823088	1			0.335748	1	0.366946	1			0.367904	1	0.40181	1
AAPASSAGASDAR	Q8NF37	N-Term(iTRAQ8plex)	1435.74	0.583791	1					0.209587	1					0.440631	1					0.31229	1					0.640966	1					0.138137	1					0.40899	1					5.61955	1
AAPDITGHK	F6U686	N-Term(iTRAQ8plex); K9(iTRAQ8plex)	1517.89	0.588701	1	0.513357	4	0.490139	3	0.363973	1	0.403661	4	0.393171	3	0.976741	1	1.08726	4	1.03389	3	0.534982	1	0.559067	4	0.509402	3	2.2636	1	2.26014	4	2.60168	3	0.730614	1	0.935721	4	0.88454	3	3.84521	1	3.53975	4	3.46554	3	0.849313	1	0.903893	4
AAPGAPLGPQPLDSR	W5NVK6	N-Term(iTRAQ8plex)	1750.98					1.13064	1					2.19592	1					1.27292	1					0.990757	1					1.4217	1					0.958775	1					0.591221	1
AAPLDSIHSLAAYYIDCIR	P49327	N-Term(iTRAQ8plex); C17(Carbamidomethyl)	2453.28	0.788232	2	0.68435	2	0.765153	1	0.589661	2	0.544403	2	0.517309	1	0.895367	2	0.991607	2	1.04926	1	0.697007	2	0.703597	2	0.569203	1	0.938904	2	1.27054	2	1.02085	1	1.40222	2	1.12083	2	1.01289	1	0.867101	2	0.842379	2	0.814675	1	2.99272	2	3.07182	2
AAQEEYVK	A6QLL8	N-Term(iTRAQ8plex); K8(iTRAQ8plex)	1545.88	0.730674	2	0.891904	1	0.744764	2	1.4635	2	1.59143	1	1.83946	2	0.958722	2	1.18581	1	1.06593	2	0.588052	2	0.740377	1	0.651302	2	1.27693	2	1.34752	1	1.00938	2	1.7439	2	1.25086	1	1.65793	2	1.73996	2	1.52435	1	1.42262	2	0.96065	2	0.952064	1
AAQLAIR	T0NJM7	N-Term(iTRAQ8plex)	1046.66	0.742562	1			0.760056	1	1.7792	1			1.96097	1	1.22427	1			1.21456	1	1.37042	1			1.48905	1	1.55738	1			1.38997	1	0.603427	1			0.615695	1	0.871631	1			0.689522	1	1.04219	1
AAQLEPITYTQGQSACEQIR	Q3SZA1	N-Term(iTRAQ8plex); C16(Carbamidomethyl)	2568.3	0.415601	1	0.303578	1	0.41996	1	0.298723	1	0.290678	1	0.340423	1	0.476089	1	0.270754	1	0.465887	1	0.456717	1	0.356973	1	0.542356	1	1.30314	1	1.10065	1	1.2838	1	0.780244	1	0.816988	1	0.988186	1	5.60147	1	6.00864	1	5.03766	1	0.760341	1	0.816645	1
AAQNLLACGVALGALR	Q9GK12	N-Term(iTRAQ8plex); C8(Carbamidomethyl)	1902.08	0.906026	12	0.773848	8	0.815154	12	0.643927	12	0.498956	8	0.626657	14	0.965073	10	0.707598	7	0.935045	12	0.945411	12	0.789244	8	0.945125	14	1.02079	12	1.00845	8	0.980022	14	4.27124	12	5.74544	8	4.43796	14	0.769998	12	0.733724	8	0.950464	13	0.802347	12	0.728423	8
AAQSLLACGAAR	B5T255	N-Term(iTRAQ8plex); C8(Carbamidomethyl)	1492.82	2.18686	3	2.38011	1	1.91491	2	2.31831	3	2.33053	1	2.1467	2	0.606087	3	0.718414	1	0.912255	2	0.906041	3	0.934485	1	1.02273	2	0.765425	3	0.812985	1	0.776227	2	0.698027	3	0.770754	1	0.737884	2	0.661028	3	0.676306	1	0.801641	2	0.700592	3	0.554059	1
AASAYAVGDVK	H7C330	N-Term(iTRAQ8plex); K11(iTRAQ8plex)	1659.96	0.8825	1	0.845787	1			1.2107	1	1.23207	1			0.939929	1	0.944264	1			1.0915	1	1.16442	1			0.76034	1	0.789109	1			1.63587	1	1.48795	1			1.09383	1	1.04289	1			1.73695	1	1.8179	1
AASDIAMTELPPTHPIR	F6XA04	N-Term(iTRAQ8plex); M7(Oxidation)	2140.13	0.888515	5	0.930072	6	0.889509	5	0.845401	5	0.978934	6	0.939299	5	1.20043	5	1.36301	6	1.31436	5	0.771612	5	0.922299	6	0.901615	5	1.86761	5	2.01405	6	2.1149	5	1.5449	5	1.27421	6	1.24521	5	1.04626	5	1.05484	6	1.06612	5	1.01708	5	1.06766	6
AASDIAMTELPPTHPIR	F6XA04	N-Term(iTRAQ8plex)	2124.15	1.16944	2	1.066	3	1.10329	2	1.0896	2	0.978779	3	1.05971	2	1.50353	2	1.34043	3	1.39697	2	0.965859	2	0.917955	3	0.943545	2	1.84947	2	1.96909	3	2.03042	2	1.13497	2	1.22953	3	1.19393	2	1.21809	2	1.29984	3	1.22676	2	0.832197	2	0.913402	3
AASFLLALEPELEAR	A3KN04	N-Term(iTRAQ8plex)	1934.09	0.653238	1	1.12981	2	0.822775	1	2.70382	1	2.73115	3	2.76674	1	0.585078	1	0.992508	3	0.66678	1	3.2552	1	3.26451	3	3.09649	1	0.585749	1	1.61572	3	0.601505	1	0.794895	1	0.990058	2	0.950575	1	0.156624	1	0.531661	1					0.148545	1
AASGFNAAEDAQTLR	P13214	N-Term(iTRAQ8plex)	1825.93	1.02714	3	0.994512	4	1.09551	1	1.39664	3	1.2198	4	1.28283	1	1.03792	3	1.0925	4	1.04434	1	3.99486	3	2.82358	4	4.30543	1	0.605169	3	0.87153	4	0.813622	1	0.409133	3	0.707673	4	0.32691	1	0.355371	3	0.498828	4	0.230078	1	0.372279	3	0.575604	4
AASGFNAMEDAQTLR	F6S9R7	N-Term(iTRAQ8plex)	1885.93	0.822641	1	1.02515	1	0.769316	1	0.664573	1	0.737662	1	0.507636	1	0.813158	1	0.853818	1	0.818307	1	0.747675	1	0.801808	1	0.807794	1	0.640781	1	0.771971	1	1.21971	1	1.73106	1	1.70335	1	1.96322	1	0.921994	1	0.966501	1	0.93563	1	2.92191	1	2.52972	1
AASGFSASEDAQTLR	S9XI58	N-Term(iTRAQ8plex)	1814.91	0.570027	1	0.422379	1	0.742002	1	0.490722	1	0.419482	1	0.672049	1	0.642127	1	0.403466	1	0.72145	1	1.70042	1	1.59252	1	1.77157	1	0.47505	1	0.329823	1	0.526905	1	6.56309	1	7.78632	1	5.79246	1	0.281247	1	0.159834	1	0.240372	1	0.234197	1	0.217465	1
AATEMNLPLIFLPVHR	F1MDT6	N-Term(iTRAQ8plex); M5(Oxidation)	2142.2	1.22723	3	1.20907	6	1.36809	5	0.933892	3	0.980081	6	0.982955	5	1.31937	3	1.2992	6	1.28671	5	1.10102	3	1.01198	6	1.06899	5	1.77551	3	1.5277	6	1.67183	5	1.2736	3	1.07761	6	0.919533	5	1.13338	3	0.961019	6	1.24054	5	0.819362	3	1.02237	6
AATEMNLPLIFLPVHR	F1MDT6	N-Term(iTRAQ8plex)	2126.2	1.31059	4	1.53401	1	1.04674	1	0.797828	4	0.93788	1	0.776855	1	1.20404	4	1.35447	1	1.21671	1	1.30739	4	1.07921	1	1.03166	1	1.11382	4	1.20702	1	1.17261	1	1.81523	4	1.46776	1	3.08926	1	1.17742	4	1.16687	1	0.919424	1	0.901584	4	1.06654	1
AATGEDYK	P17248	N-Term(iTRAQ8plex); K8(iTRAQ8plex)	1462.8			0.811417	1	0.750306	1			2.43159	1	2.45798	1			1.11697	1	1.12965	1			0.6767	1	0.667715	1			0.3395	1	0.334289	1			0.750535	1	0.743658	1			1.98233	1	1.8601	1			0.792162	1
AATLSTLAGQPLLER	Q0ZCB4	N-Term(iTRAQ8plex)	1845.07	2.79793	3	3.29364	3	2.46723	5	2.01325	3	1.72545	3	1.87052	5	0.397602	3	0.501447	2	0.644933	5	2.06727	3	1.97398	3	2.22458	5	0.469465	3	0.953291	3	0.756683	5	1.29226	3	0.541319	2	0.743653	5	0.232179	3	0.154649	1	0.221115	5	0.249409	3	0.255968	2
AAVAQPDAK	Q863B3	N-Term(iTRAQ8plex); K9(iTRAQ8plex)	1478.88	1.46337	1	1.40427	1	1.31515	1	2.21316	1	2.05395	1	2.38237	1	1.07239	1	1.04491	1	1.05987	1	1.58299	1	1.44653	1	1.55862	1	0.853531	1	1.28885	1	0.841233	1	0.641115	1	0.718796	1	0.565221	1	0.834774	1	0.902155	1	0.882404	1	0.439754	1	0.460336	1
AAVGLVLPAK	O75911	N-Term(iTRAQ8plex); K10(iTRAQ8plex)	1547.02			1.4638	1	1.45893	1			0.921819	1	1.0322	1			1.959	1	1.84693	1			0.979763	1	1.02432	1			0.962399	1	0.900248	1			0.912695	1	0.916751	1			1.73289	1	1.77491	1			0.835346	1
AAVPSGASTGIYEALELR	F1MB08	N-Term(iTRAQ8plex)	2109.14	0.658332	1			0.620094	1	1.02047	1			0.878309	1	1.14066	1			1.10043	1	0.83932	1			0.831264	1	0.947839	1			1.05853	1	1.45386	1			1.74866	1	1.46721	1			1.41601	1	1.87738	1
AAVSSGVIK	S9XQ62	N-Term(iTRAQ8plex); K9(iTRAQ8plex)	1439.9	0.655529	1	0.699474	1	0.587194	1	0.761445	1	0.801867	1	0.879606	1	0.636068	1	0.708718	1	0.611436	1	0.585466	1	0.654902	1	0.653869	1	0.8233	1	0.958907	1	0.885402	1	4.9528	1	5.35645	1	5.07335	1	0.965705	1	0.697753	1	0.771652	1	1.02532	1	0.765005	1
AAVYNHFISDGVK	G3X7A5	N-Term(iTRAQ8plex); K13(iTRAQ8plex)	2029.14			0.858029	1					1.15932	1					1.28565	1					1.14118	1					0.814448	1					1.66492	1					1.1392	1					1.45904	1
ACADATLSQITNNIDPVGR	A7E3V7	N-Term(iTRAQ8plex); C2(Carbamidomethyl)	2320.18	1.23951	10	1.15727	9	1.23552	10	0.910514	10	1.03738	9	0.978338	10	1.36806	10	1.45344	9	1.4941	10	1.24751	10	1.41513	9	1.46647	10	1.66775	10	1.54292	9	1.42764	10	1.02878	10	1.07954	9	0.959996	10	1.31198	10	1.23647	9	1.22528	10	0.84506	10	0.745973	9
ACALEEDLQNLK	W5NU30	N-Term(iTRAQ8plex); C2(Carbamidomethyl); K12(iTRAQ8plex)	2012.11					1.32301	1					1.59983	1					1.16531	1					0.852514	1					0.60492	1					1.04667	1					0.975058	1
ACANPAAGSVILLENLR	B7Z7A9	N-Term(iTRAQ8plex); C2(Carbamidomethyl)	2073.14			1.6371	2	2.42635	2			1.00531	2	1.18076	2			0.946798	2	0.518441	2			1.03695	2	0.882425	2			1.38385	2	1.69934	2			0.680319	2	0.615765	2			1.20393	2	0.649887	2			1.40138	2
ACGDSTLTQITAGLDPVGR	S9XJL5	N-Term(iTRAQ8plex); C2(Carbamidomethyl)	2236.15	1.36885	8	1.37932	6	1.32798	7	1.06472	8	1.13435	6	1.28319	7	1.17458	8	1.04756	6	1.29737	7	1.13334	8	1.11427	6	1.18524	7	1.29344	8	1.30068	6	1.38716	7	0.98893	8	1.09945	6	0.989633	7	1.29939	8	0.951221	6	1.2103	7	0.924318	8	0.895982	6
ACLDTAVENMPSLK	P49327	N-Term(iTRAQ8plex); C2(Carbamidomethyl); M10(Oxidation); K14(iTRAQ8plex)	2173.15	0.731622	3	0.508071	2	0.65645	2	0.959715	3	0.688076	2	1.20033	2	1.22659	3	0.726682	2	0.95552	2	0.566049	3	0.365569	2	0.550975	2	0.588295	3	0.278353	2	0.549483	2	0.591754	3	0.476156	2	0.535378	2	0.946989	3	0.573064	2	0.699284	2	3.38712	3	4.42659	2
ACLDTAVENMPSLK	P49327	N-Term(iTRAQ8plex); C2(Carbamidomethyl); K14(iTRAQ8plex)	2157.14	0.949455	2	0.915609	1	0.996205	1	0.876102	2	1.03362	1	1.29743	1	1.50467	2	1.28222	1	1.46311	1	1.03494	2	1.09939	1	1.08573	1	0.919788	2	0.789484	1	0.84197	1	0.807573	2	0.93781	1	0.819424	1	1.11615	2	0.814765	1	0.966645	1	1.95699	2	2.29927	1
ACLLSHPGLEMLNNIR	F6RC46	N-Term(iTRAQ8plex); C2(Carbamidomethyl); M11(Oxidation)	2158.14	1.49123	1					0.885559	1					1.3811	1					1.49377	1					1.64209	1					0.878862	1					0.845737	1					1.10835	1
ACNDATLVQITSNMDSVGR	A5PKD6	N-Term(iTRAQ8plex); C2(Carbamidomethyl); M14(Oxidation)	2372.15	1.67796	1			1.35403	1	0.80748	1			1.12506	1	1.27461	1			1.36845	1	1.26118	1			1.21305	1	1.58669	1			2.06939	1	0.939127	1			0.945535	1	1.11584	1			0.97627	1	1.12588	1
ACPGPYYVYR	F1N726	N-Term(iTRAQ8plex); C2(Carbamidomethyl)	1549.78	0.794676	8	0.714252	8	0.66259	6	4.28839	8	4.52943	8	5.21309	6	0.436886	8	0.456272	8	0.305626	6	0.715492	8	0.803058	8	0.749713	6	0.795964	5	0.352741	6	0.301206	2	0.568215	6	0.566801	7	0.27581	4	0.359115	6	0.27802	7	0.230351	5	0.37406	7	0.22374	7
ACPGPYYVYR	F1N726	N-Term(iTRAQ8plex); C2(Carbamidomethyl); Y7(iTRAQ8plex)	1853.98	0.732135	1	0.983195	1	0.757243	1	3.6207	1	2.61277	1	3.65899	1	0.476354	1	0.630916	1	0.47303	1	0.788018	1	0.822609	1	0.708038	1	0.27787	1	1.05099	1	0.260835	1	1.32225	1	1.52189	1	1.1986	1	0.400688	1	0.907074	1	0.502227	1	0.706155	1	0.592331	1
ACQSIYPLHDVFVR	D6RB09	N-Term(iTRAQ8plex); C2(Carbamidomethyl)	2009.05	1.16777	1	1.23089	2	1.0741	1	1.04193	1	1.19826	2	1.02507	1	1.1754	1	1.23211	2	1.55152	1	1.03034	1	1.17078	2	1.1086	1	1.82115	1	1.63275	2	1.86834	1	1.44999	1	1.07241	2	1.243	1	0.954289	1	0.869259	2	0.900847	1	1.12803	1	1.13618	2
ACVDTALENVASLR	F7DDN1	N-Term(iTRAQ8plex); C2(Carbamidomethyl)	1822.96	0.764316	1	1.51167	2	0.876967	1	0.361209	1	0.768674	2	0.861789	1	0.548227	1	0.96657	2	1.1057	1	0.660805	1	1.11961	2	0.819584	1	0.686706	1	1.43738	2	1.48117	1	0.663086	1	0.962067	2	1.07019	1	5.85086	1	2.22892	2	2.93251	1	0.512558	1	0.691653	2
ADAEGESDLENSR	W5PQK6	N-Term(iTRAQ8plex)	1696.78	0.864695	1					1.88224	1					1.16029	1					0.902509	1					1.01687	1					0.911117	1					1.18687	1					1.1838	1
ADALQAGASQFETSAAK	K7ENK9	N-Term(iTRAQ8plex); K17(iTRAQ8plex)	2274.2	1.22067	3	1.26635	2	1.27048	3	1.00397	3	1.00263	2	1.01256	3	1.26357	3	1.34805	2	1.45348	3	0.882752	3	0.893257	2	0.768448	3	1.36346	3	1.26256	2	1.35646	3	1.70148	3	1.92804	2	1.66461	3	1.69915	3	1.49896	2	1.66401	3	0.829938	3	0.747643	2
ADAVTLDGGLVYDAGLDPYK	W6GH05	N-Term(iTRAQ8plex); K20(iTRAQ8plex)	2661.4	1.06946	1	0.982473	1	1.03161	1	0.730882	1	0.870341	1	0.788498	1	0.959929	1	0.878521	1	0.945827	1	0.875364	1	0.965599	1	1.01014	1	0.942628	1	0.825323	1	0.936822	1	3.76884	1	3.65265	1	4.06108	1	0.722226	1	0.699645	1	0.779186	1	1.13756	1	1.24483	1
ADAVTLDGGLVYEAGLHPYK	O77811	N-Term(iTRAQ8plex); K20(iTRAQ8plex)	2697.47	0.718388	1	0.764736	1	0.592945	1	0.587247	1	0.442093	1	0.529904	1	1.14712	1	1.2616	1	1.4007	1	0.6364	1	0.664043	1	0.671441	1	1.02175	1	0.982711	1	1.06492	1	0.847518	1	0.660007	1	0.837714	1	4.35814	1	4.36374	1	4.19575	1	0.647174	1	0.771098	1
ADAVTLDGGLVYEAGLHPYK	O77811	N-Term(iTRAQ8plex); Y12(iTRAQ8plex); K20(iTRAQ8plex)	3001.67	1.01551	1	0.753594	1			0.710791	1	0.691037	1			0.971056	1	0.826447	1			0.889992	1	0.837831	1			0.964798	1	0.829947	1			0.744623	1	1.02484	1			2.93899	1	3.40309	1			1.38996	1	1.29321	1
ADAVTLDGGMVFEAGR	C7FE01	N-Term(iTRAQ8plex); M10(Oxidation)	1928.97	0.478768	1	0.276406	1	0.515582	2	4.66635	1	5.15304	1	2.90704	2	0.561055	1	0.481872	1	0.795731	2	0.617663	1	0.409722	1	0.666565	2			0.876065	1	0.40723	1	1.22402	1	0.362431	1	1.85401	2	0.130271	1			0.254907	2	0.151534	1	0.139673	1
ADCTITMADSDFLALMTGK	B2R761	N-Term(iTRAQ8plex); C3(Carbamidomethyl); K19(iTRAQ8plex)	2669.35	0.483333	1	0.647581	1	0.762322	1	0.656949	1	0.569582	1	0.497728	1	1.0271	1	1.16519	1	1.06808	1	0.910583	1	0.718172	1	0.654037	1	0.976727	1	1.00873	1	0.840118	1	2.41264	1	2.90075	1	3.07427	1	0.826025	1	0.696045	1	0.697175	1	2.30881	1	2.1401	1
ADCTITMADSDFLALMTGK	B2R761	N-Term(iTRAQ8plex); C3(Carbamidomethyl); M7(Oxidation); M16(Oxidation); K19(iTRAQ8plex)	2701.32	0.204244	1	0.804666	1	0.555379	1	0.769087	1	0.736618	1	0.877654	1	1.19328	1	0.941938	1	0.430888	1	0.904447	1	0.708908	1	0.531817	1	1.10536	1	1.0527	1	0.816452	1	1.79873	1	1.28724	1	1.13481	1	1.4726	1	0.983483	1	1.3288	1	2.07434	1	2.75161	1
ADEASELACPTPK	P49327	N-Term(iTRAQ8plex); C9(Carbamidomethyl); K13(iTRAQ8plex)	1997.04	0.65414	1	0.41682	1	0.382182	1	0.676448	1	0.392242	1	0.338199	1	0.959765	1	0.704119	1	0.608692	1	0.669043	1	0.510663	1	0.335701	1	0.364225	1					1.13265	1	0.348646	1	0.397451	1	0.329585	1	0.275827	1	0.200289	1	3.98205	1	5.53926	1
ADEGLASLSEDGR	Q5TB21	N-Term(iTRAQ8plex)	1623.81	1.09773	1	1.17487	1	1.03553	1	1.07882	1	1.28346	1	0.930411	1	1.57438	1	1.46298	1	1.41437	1	0.746679	1	0.795151	1	0.675925	1	1.88425	1	2.03099	1	1.52447	1	0.669949	1	0.763817	1	1.00661	1	2.07273	1	1.66568	1	2.68165	1	0.671983	1	0.589171	1
ADEGWYWCGVK	P01833	N-Term(iTRAQ8plex); C8(Carbamidomethyl); K11(iTRAQ8plex)	1979			0.760121	1	0.838447	1			0.93275	1	0.898259	1			0.737992	1	0.89045	1			0.974614	1	1.02946	1			0.710397	1	0.87135	1			1.44675	1	1.39774	1			0.863201	1	0.832392	1			2.72559	1
ADELPVVSNLILDR	Q5XWB8	N-Term(iTRAQ8plex)	1858.06	0.561841	3	0.507254	1	0.42425	3	0.58711	3	0.239425	1	0.325433	2	0.641906	3	0.702053	1	0.453085	2	1.62167	3	1.40102	1	1.16198	3	1.1242	4	2.00238	2	0.437416	3	0.891775	3	1.23378	1	0.516007	2	4.49696	5	5.36528	2	6.81327	3	0.617727	4	0.314824	1
ADELVFFVNGK	F6T479	N-Term(iTRAQ8plex); K11(iTRAQ8plex)	1847.04	0.908261	1	0.886336	1	1.10906	1	0.709854	1	0.739058	1	0.830465	1	0.859239	1	0.944864	1	1.06417	1	0.785702	1	0.581294	1	1.01569	1	0.960781	1	1.12107	1	0.854613	1	2.07528	1	2.79665	1	1.58695	1	2.47712	1	2.07586	1	2.30248	1	1.15176	1	0.994951	1
ADGDCDLAAVILHVK	F6VWX6	N-Term(iTRAQ8plex); C5(Carbamidomethyl); K15(iTRAQ8plex)	2205.22	0.804005	7	0.906435	8	0.876071	10	0.622616	7	0.766348	8	0.722878	10	0.851957	7	0.754475	8	0.812469	10	0.726026	7	0.715225	8	0.688187	10	1.01991	7	1.10118	8	1.08188	10	0.78378	7	0.811855	8	0.882136	10	3.37287	7	2.50636	8	2.62589	10	1.62833	7	1.66851	8
ADGDQSAKPEK	W5PCT4	N-Term(iTRAQ8plex); K8(iTRAQ8plex); K11(iTRAQ8plex)	2058.14					0.212006	1					0.285191	1					0.251166	1					0.247964	1					9.29175	1					0.123013	1					0.532267	1
ADGEQSAKPEK	F1N6D4	N-Term(iTRAQ8plex); K8(iTRAQ8plex); K11(iTRAQ8plex)	2072.16	2.73872	2	2.49776	1	2.91501	1	1.42644	2	1.50756	1	1.61804	1	1.91298	2	1.84716	1	2.29198	1	1.98606	2	1.94769	1	2.05468	1	0.310409	1	0.163498	1			0.439603	2	0.857493	1			0.229543	2	0.262644	1	0.218404	1	0.362258	2	0.448334	1
ADGYVLEGK	Q5JR95	N-Term(iTRAQ8plex); K9(iTRAQ8plex)	1559.89	0.855429	2	0.886487	2	0.815552	2	1.73101	2	1.57992	2	1.69804	2	1.03874	2	1.11385	2	0.993081	2	1.25688	2	1.35442	2	1.34455	2	0.854896	2	0.980302	2	0.806566	2	0.874	2	1.21507	2	1.04198	2	0.907247	2	0.977598	2	0.95135	2	1.42271	2	1.1555	2
ADHGEPIGR	Q76LV1	N-Term(iTRAQ8plex)	1255.67	0.80919	1			0.643621	1	1.17556	1			1.21146	1	1.05944	1			1.02005	1	1.18531	1			1.26484	1	2.30749	1			2.31906	1	0.830754	1			1.05752	1	1.0414	1			0.961085	1	1.19627	1
ADIDLTK	Q862S8	N-Term(iTRAQ8plex); K7(iTRAQ8plex)	1383.83	1.03187	1					1.38754	1					0.974412	1					1.3378	1					1.49245	1					1.20172	1					0.839019	1					1.18949	1
ADIEEIK	E9PKG6	N-Term(iTRAQ8plex); K7(iTRAQ8plex)	1425.84					0.973535	1					0.92288	1					1.47007	1					0.942531	1					0.855003	1					1.06588	1					0.931433	1
ADIGCTPGSGR	G3X7A5	N-Term(iTRAQ8plex); C5(Carbamidomethyl)	1394.7	1.01168	1	1.08428	1			2.75731	1	3.09957	1			0.463403	1	0.497849	1			1.73336	1	1.40397	1			0.895891	1	0.66652	1			0.358485	1	0.37581	1			0.629248	1	0.774293	1			0.774871	1	0.673302	1
ADIWSLGITAIELAK	Q9NWX4	N-Term(iTRAQ8plex); K15(iTRAQ8plex)	2209.3	1.08841	1					1.2463	1					1.49316	1					1.06991	1					1.71124	1					0.913939	1					1.38986	1					0.762233	1
ADLAEEYSK	K9K1Z6	N-Term(iTRAQ8plex); K9(iTRAQ8plex)	1633.89	1.55317	1	1.26737	2	1.36763	1	1.35356	1	1.48349	2	1.40626	1	1.42932	1	1.3464	2	1.47972	1	1.12605	1	1.07681	2	1.07826	1	1.75845	1	1.40198	2	1.52271	1	1.04983	1	1.06016	2	0.986089	1	0.924251	1	1.01645	2	0.949278	1	0.545139	1	0.886133	2
ADLESQR	P10301	N-Term(iTRAQ8plex)	1122.6	0.446864	1					0.569969	1					0.576858	1					0.493954	1					0.338188	1					0.477844	1					0.682305	1					4.83808	1
ADLINNLGTIAK	P07900	N-Term(iTRAQ8plex); K12(iTRAQ8plex)	1851.12	1.04375	5	1.2877	6	1.12816	5	1.58644	5	1.56907	6	1.52281	5	0.938553	5	0.996963	6	1.05103	5	1.39544	5	1.45018	6	1.40738	5	0.699264	5	0.871413	6	0.714018	5	1.03332	5	1.20669	6	1.23702	5	0.921052	5	0.922568	6	0.980178	5	1.44807	5	1.22927	6
ADLLLSTQPGR	B4E2Z3	N-Term(iTRAQ8plex)	1474.86					1.13277	1					0.733071	1					0.791721	1					1.02116	1					0.608911	1					1.07269	1					0.549491	1
ADLLLSTQPGREEGSPLELER	B4E2Z3	N-Term(iTRAQ8plex)	2614.4			0.560908	1					0.550454	1					0.953241	1					0.55248	1					0.736502	1					0.805711	1					1.57937	1					3.29436	1
ADLSGMSGAK	Q1JPB0	N-Term(iTRAQ8plex); M6(Oxidation); K10(iTRAQ8plex)	1560.85	0.853524	1					1.95438	1					2.13332	1					0.719722	1					0.351586	1					1.10747	1					0.883325	1					1.0715	1
ADLVNNLGTIAK	Q76LV1	N-Term(iTRAQ8plex); K12(iTRAQ8plex)	1837.1			1.04965	1	0.784329	1			1.22161	1	1.32811	1			1.05702	1	1.1616	1			1.08356	1	1.0692	1			1.53443	1	1.66835	1			1.35133	1	1.27884	1			0.896026	1	0.788264	1			1.37159	1
ADNPQCLLGDFVTEFFK	S9WVE2	N-Term(iTRAQ8plex); C6(Carbamidomethyl); K17(iTRAQ8plex)	2609.35	1.51508	1	1.89524	1			1.21737	1	1.02091	1			1.33465	1	1.24405	1			1.4265	1	1.33422	1			0.905891	1	1.20759	1			0.935867	1	0.971231	1			1.34872	1	1.5867	1			0.868031	1	0.583977	1
ADPGHSEISSTR	B4E311	N-Term(iTRAQ8plex)	1560.79			0.63948	2	0.54526	1			0.792509	2	0.70936	1			1.05644	2	0.862457	1			1.13951	2	0.980408	1			0.944118	2	0.686462	1			1.20469	2	2.07575	1			1.05967	2	0.846746	1			2.21871	2
ADQELLMYSHDNIICGITSVAFSR	S9XJL5	N-Term(iTRAQ8plex); M7(Oxidation); C15(Carbamidomethyl)	3060.51	0.593463	1					0.338873	1					0.62157	1					1.58647	1					1.37181	1					0.396923	1					2.68139	1					1.96341	1
ADQELMTYSHDNIICGITSVSFSK	A7E3V7	N-Term(iTRAQ8plex); M6(Oxidation); C15(Carbamidomethyl); K24(iTRAQ8plex)	3340.65	1.31835	2	1.17382	1	1.1546	2	0.763266	2	0.91587	1	0.912607	2	0.958692	2	0.870122	1	0.954641	2	1.00197	2	1.07397	1	1.0653	2	1.21195	2	1.229	1	1.3802	2	1.02203	2	1.01403	1	1.00934	2	2.15989	2	2.35268	1	2.08145	2	1.22488	2	1.07019	1
ADQWNVNYVETSAK	Q1JPH2	N-Term(iTRAQ8plex); K14(iTRAQ8plex)	2233.17	1.38325	1	1.57773	2	1.70583	2	1.02438	1	0.960848	2	0.900069	2	1.45879	1	1.46041	2	1.42572	2	1.44797	1	1.46635	2	1.52242	2	1.64624	1	1.70567	2	1.7022	2	0.849941	1	1.08452	2	0.891459	2	1.16879	1	1.00077	2	1.0948	2	0.777868	1	0.597978	2
ADRDESSPYAAMLAAQDVAQR	P62263	N-Term(iTRAQ8plex); M12(Oxidation)	2585.25	0.857018	1			0.851256	1	0.942256	1			1.01539	1	1.66119	1			1.74646	1	1.05069	1			1.18194	1	2.02983	1			1.71319	1	0.995465	1			1.00779	1	1.12947	1			1.04058	1	1.1015	1
ADVLFIAPR	E7ENA9	N-Term(iTRAQ8plex)	1305.78	1.12457	1	1.5241	1			0.951264	1	0.889518	1			0.697549	1	0.678129	1			1.18141	1	1.03341	1			0.681435	1	0.515993	1			2.17426	1	2.29888	1			0.557353	1	0.39312	1			2.088	1	2.19519	1
ADVLFITPR	W5PGA9	N-Term(iTRAQ8plex)	1335.79	1.32127	2	1.42789	1	1.46983	1	1.02333	2	1.00569	1	0.982682	1	1.72457	2	1.58112	1	1.75585	1	0.957372	2	0.995389	1	0.950445	1	2.74144	2	2.41617	1	2.75821	1	0.638488	2	0.902436	1	0.822942	1	1.00704	2	0.85945	1	0.873021	1	0.489933	2	0.750187	1
AEAESLYQSK	H6VRF8	N-Term(iTRAQ8plex); K10(iTRAQ8plex)	1733.95	1.02038	2	0.981646	2	1.02623	2	0.737734	2	0.834571	2	0.835012	2	0.958141	2	1.08269	2	1.02657	2	0.848733	2	0.916671	2	0.958353	2	0.898543	2	0.954352	2	0.916473	2	3.28304	2	2.28966	2	2.2267	2	1.14249	2	1.05643	2	1.06953	2	1.17469	2	1.48792	2
AEAGSGGPGFTFTFR	Q58DD3	N-Term(iTRAQ8plex)	1805.91	1.25414	1					0.835037	1					1.08543	1					0.996788	1					1.20076	1					1.64325	1					0.701856	1					1.87164	1
AEALAIETEAELER	F1MNN6	N-Term(iTRAQ8plex)	1848.99	0.536819	1	0.389571	2	0.419512	1	2.64132	1	1.46055	2	2.27038	1	1.77857	1	1.70472	2	2.33927	1	0.889438	1	0.742778	2	0.823336	1	0.515074	1	0.318424	2	0.49843	1	0.56199	1	0.42397	2	0.735007	1	1.08483	1	1.58073	2	1.16183	1	0.72176	1	1.30713	2
AEAVMAILLTK	F1N647	N-Term(iTRAQ8plex); M5(Oxidation); K11(iTRAQ8plex)	1784.08	1.33482	8	1.49026	4	1.34368	6	1.78091	8	2.03978	4	1.69746	6	0.920159	8	0.712305	4	0.856422	6	2.03216	8	2.32383	4	2.10129	6	0.862421	8	0.751842	4	0.712287	6	0.692221	8	0.649753	4	0.467202	6	0.948397	8	0.690837	4	0.825262	6	0.557729	8	0.451995	4
AEAVMAILLTK	F1N647	N-Term(iTRAQ8plex); K11(iTRAQ8plex)	1768.08	1.32484	2	2.04411	3	1.53668	3	3.84984	3	3.33819	3	3.77311	4							3.94773	3	3.12704	3	3.53472	4
AECSATYTTYQDK	F1N4W5	N-Term(iTRAQ8plex); C3(Carbamidomethyl); K13(iTRAQ8plex)	2146.06	1.01689	1	1.53459	1	0.950909	1	0.959657	1	0.950355	1	0.959368	1	3.1455	1	4.86978	1	3.12921	1	1.95273	1	1.35115	1	1.13166	1	0.525937	1	0.16022	1	0.73018	1	0.51991	1	0.355354	1	0.607188	1	0.759267	1	0.516175	1	1.35684	1	0.699696	1	0.104235	1
AECYTPR	F1MD24	N-Term(iTRAQ8plex); C3(Carbamidomethyl)	1200.6	2.58482	1					1.47366	1					1.31538	1					2.43177	1					0.198899	1					0.20983	1					0.301587	1					0.725702	1
AEDGATPSPSNETPK	Q6NVI1	N-Term(iTRAQ8plex); K15(iTRAQ8plex)	2109.09	0.801673	2	0.69978	1			0.823084	2	0.856967	1			1.2031	2	1.45413	1			0.568476	2	0.803289	1			2.15121	2	1.80415	1			1.37072	2	0.944474	1			2.14536	2	1.67466	1			0.830737	2	1.43248	1
AEEDYNFVFK	Q58DW6	N-Term(iTRAQ8plex); K10(iTRAQ8plex)	1869.97	1.40961	3	1.64787	3	1.51449	3	1.06999	3	1.19606	3	1.09958	3	2.10172	3	1.77369	3	2.05739	3	1.09379	3	1.30622	3	1.21014	3	1.47406	3	1.7517	3	1.70766	3	0.69598	3	0.430843	3	0.534042	3	1.00783	3	0.867759	3	0.881181	3	0.844355	3	0.513993	3
AEELGLPILGVLR	P09110	N-Term(iTRAQ8plex)	1684.03	0.743798	2	0.688196	2	0.706366	2	1.25925	2	1.35156	2	1.0762	2	0.752242	2	0.790647	2	0.794548	2	0.458094	2	0.458592	2	0.229977	2	0.456583	2	0.778632	1	0.515349	1	1.41319	2	1.42943	2	1.61365	2	0.568026	1	0.378134	2	0.247771	1	3.0476	2	4.03147	3
AEELVGQEVLYK	S9XGK1	N-Term(iTRAQ8plex); K12(iTRAQ8plex)	1986.14			1.36354	2					1.04034	2					1.26161	2					1.60943	2					0.95133	2					0.851205	2					1.12016	2					1.25085	2
AEEYEFLTPVEEAPK	J3KTF8	N-Term(iTRAQ8plex); K15(iTRAQ8plex)	2360.25	1.04433	3	0.894945	2			0.72719	3	0.650405	2			0.943091	3	0.806886	2			0.850513	3	0.802686	2			1.47934	3	2.0714	2			0.985146	3	1.17772	2			1.1982	3	0.9239	2			1.68331	3	2.0527	2
AEFIVGGK	Q71TU5	N-Term(iTRAQ8plex); K8(iTRAQ8plex)	1428.86	1.00384	1	0.939422	1	0.959706	1	1.29317	1	1.40606	1	1.3136	1	1.02475	1	0.955638	1	1.06994	1	0.915798	1	0.835843	1	0.887575	1	1.17023	1	1.10681	1	1.1902	1	1.04906	1	1.31781	1	1.01473	1	1.38411	1	1.41685	1	1.40397	1	1.51445	1	1.41839	1
AEFLIFMNTELGAFTK	F1MX83	N-Term(iTRAQ8plex); M7(Oxidation); K16(iTRAQ8plex)	2456.33					1.07599	1					1.90153	1					1.05638	1					1.03503	1					0.844234	1					0.746904	1					1.15208	1
AEFQDALEK	P0C0L4	N-Term(iTRAQ8plex); K9(iTRAQ8plex)	1658.92	0.795573	1	0.7568	2	0.908797	2	0.77342	1	0.905071	2	0.977422	2	0.538092	1	0.696842	2	0.814669	2	0.794274	1	0.726348	2	0.913819	2	0.700647	1	0.512073	2	0.720192	2	2.23436	1	2.4107	2	1.6205	2	0.95553	1	0.765956	2	1.02817	2	2.60507	1	2.34158	2
AEFVEVTK	P02769	N-Term(iTRAQ8plex); K8(iTRAQ8plex)	1530.89	0.966172	3	0.645933	2	0.872067	3	0.843322	3	0.82359	2	0.87815	3	1.24559	3	1.01451	2	1.28703	3	2.51571	3	2.38188	2	2.3855	3	0.561212	3	0.382723	2	0.578542	3	2.13087	3	2.3968	2	1.85256	3	0.917465	3	0.771877	2	0.910289	3	0.882917	3	0.768612	2
AEGILDVFQTVK	B7Z4Q5	N-Term(iTRAQ8plex); K12(iTRAQ8plex)	1928.13	1.17297	1			1.15634	1	1.16329	1			1.23272	1	0.944412	1			1.07387	1	1.07476	1			1.13939	1	1.03379	1			1.01892	1	1.03288	1			1.14582	1	1.22555	1			1.3421	1	1.69371	1
AEGNDHIER	F5H826	N-Term(iTRAQ8plex)	1344.68	0.702172	1	0.682447	1	0.739707	1	0.767408	1	0.86339	1	0.841046	1	1.0238	1	1.0502	1	1.16196	1	1.10495	1	1.16751	1	1.18223	1	1.10893	1	1.06318	1	1.12299	1	0.590959	1	0.624091	1	0.640898	1	2.31113	1	2.06127	1	2.02833	1	1.81034	1	1.83814	1
AEGQVLVLDGR	S9YYT0	N-Term(iTRAQ8plex)	1460.83	1.34962	1					2.03459	1					0.859645	1					1.41416	1					1.30416	1					1.30111	1					0.619173	1					0.473241	1
AEHIPAGK	W5Q7N2	N-Term(iTRAQ8plex); K8(iTRAQ8plex)	1430.85	0.976729	1					0.766982	1					1.22743	1					1.2364	1					1.64393	1					1.21273	1					1.10023	1					1.5296	1
AEIELFVNR	B3KSG9	N-Term(iTRAQ8plex)	1394.79	0.979073	1	1.07439	1			0.935744	1	0.989515	1			0.720659	1	0.862813	1			1.39505	1	1.27639	1			0.302613	1	0.352354	1			1.03121	1	1.16054	1			0.417519	1	0.431933	1			3.0885	1	2.84785	1
AEILFDESK	G3MYD9	N-Term(iTRAQ8plex); K9(iTRAQ8plex)	1659.94			1.41439	1					2.19852	1					1.37931	1					1.2745	1					0.63021	1					0.965425	1					0.792121	1					0.544789	1
AELAELPLR	W5Q1R1	N-Term(iTRAQ8plex)	1315.79	1.47842	2					1.59798	2					1.26635	2					0.767312	2					1.16454	2					0.905213	2					0.904888	2					1.15224	2
AELAPDGQGATLR	Q0PMN3	N-Term(iTRAQ8plex)	1602.88			0.772527	2					0.635393	2					0.821587	2					0.778945	2					0.726519	2					0.893698	2					3.74593	2					0.654525	2
AELDQLSGAQK	F6Q6E8	N-Term(iTRAQ8plex); K11(iTRAQ8plex)	1768	0.930604	3	0.81188	3	0.842061	4	0.794654	3	0.569996	3	0.658218	4	1.34251	3	1.07343	3	1.14089	4	0.640301	3	0.704372	3	0.645107	4	1.1917	3	1.01939	3	1.08849	4	0.546818	3	0.522742	3	0.661081	4	3.85712	3	4.63162	3	3.80378	4	0.695888	3	0.270363	3
AELEEQLSPVAQETR	S9XAH2	N-Term(iTRAQ8plex)	2004.05	0.348474	3	0.612474	5	0.793589	4	0.360904	3	0.479127	6	0.617198	4	0.617216	3	0.673386	6	0.773605	4	0.427053	3	0.473937	6	0.615196	4	0.510615	3	0.548519	6	0.860555	4	8.46858	3	6.96603	6	4.08494	4	0.278119	3	0.729439	6	0.541285	4	0.533174	3	0.631372	6
AELHQLSGGEK	I7JB59	N-Term(iTRAQ8plex); K11(iTRAQ8plex)	1777	0.931349	4	0.958538	4	0.825744	2	0.93617	4	1.05141	4	0.90507	2	0.877596	4	0.797387	4	0.922684	2	0.894014	4	0.76042	4	0.827458	2	0.965966	4	0.895159	4	1.2358	2	0.984982	4	0.916289	4	0.83053	2	1.03751	4	0.830603	4	1.21482	2	2.27446	4	2.38284	4
AELNEFLTR	F7BA94	N-Term(iTRAQ8plex)	1396.77	2.01927	1	2.09474	1	1.90241	1	1.21668	1	1.31957	1	1.1641	1	0.642875	1	0.715399	1	0.600449	1	0.837696	1	0.917152	1	0.972724	1	2.8669	1	2.56689	1	2.38601	1	0.625294	1	0.667953	1	0.762406	1	0.728913	1	0.653203	1	1.07917	1	0.873504	1	0.828759	1
AELQCPQPAAR	P01024	N-Term(iTRAQ8plex); C5(Carbamidomethyl)	1544.81					0.816932	1					0.629249	1					0.83609	1					0.911267	1					0.64204	1					2.0119	1					0.467901	1
AELQEGAR	P02647	N-Term(iTRAQ8plex)	1177.65	1.01647	2	0.674121	2	0.842159	1	0.897877	2	0.665282	2	0.921595	1	0.633563	2	0.58728	2	0.635336	1	0.658468	2	0.507144	2	0.673532	1	0.405899	2	0.217132	2	0.330778	1	0.459982	2	0.333249	2	0.392963	1	0.575907	2	0.555866	2	0.658571	1	3.67274	2	4.58384	2
AELSLVFVDKPDK	F6PR82	N-Term(iTRAQ8plex); K10(iTRAQ8plex); K13(iTRAQ8plex)	2373.42	0.627938	1	0.59	2	0.896484	3	0.474231	1	0.445765	2	0.528747	3	0.888975	1	0.855685	2	0.838249	3	0.501699	1	0.598602	2	0.649913	3	0.65505	1	0.513931	2	0.777129	3	0.623095	1	0.830866	2	1.03399	3	5.79415	1	5.48474	2	4.72923	3	0.442299	1	0.4499	2
AELVQLEDEITTLR	Q0VBY4	N-Term(iTRAQ8plex)	1934.07	1.04219	1	0.827848	1	0.895197	3	0.970563	1	2.00679	2	0.975885	3	1.30332	1	1.40389	1	1.14172	3	1.11883	1	2.05417	1	2.74732	3	1.55614	1	1.18086	1	1.23797	3	1.22156	1	0.670914	1	0.913421	3	1.21272	1	2.27169	2	0.934483	3	1.25502	1	1.05302	1
AELVTGDSPSQSPPIK	A7YWF1	N-Term(iTRAQ8plex); K16(iTRAQ8plex)	2234.25			1.40748	1					1.20331	1					0.910511	1					1.02959	1					1.15912	1					0.817201	1					1.86878	1					1.12241	1
AENQVLAMR	P51572	N-Term(iTRAQ8plex); M8(Oxidation)	1351.73	0.587278	1					0.694697	1					0.433218	1					0.445028	1					0.889381	1					0.785	1					0.378551	1					4.41716	1
AENSQLTER	A7BI36	N-Term(iTRAQ8plex)	1351.71	0.411079	1	0.447552	1	0.254339	1	0.690903	1	0.807411	1	0.54102	1	0.58015	1	0.687843	1	0.344426	1	0.687286	1	0.888226	1	0.660724	1	0.519429	1	0.417551	1			0.308201	1	0.292503	1	0.258167	1	1.18579	1	1.07833	1	0.428379	1	4.17728	1	3.92357	1
AEPDESNAR	F7DFC6	N-Term(iTRAQ8plex)	1292.63			0.82871	1	0.575381	1			1.39697	1	0.921311	1			1.17424	1	1.38704	1			1.30455	1	2.82501	1			1.54119	1	1.40413	1			0.753748	1	0.614537	1			1.11126	1	0.744464	1			1.27005	1
AEPEDHYFLLTEPPLNTPENR	F6W354	N-Term(iTRAQ8plex)	2786.4	1.01632	1	1.02669	1	1.12912	1	1.13884	1	1.26048	1	1.14734	1	1.10783	1	1.24196	1	1.25523	1	0.992196	1	1.00534	1	1.04939	1	1.29866	1	1.36618	1	1.29803	1	1.22737	1	1.4404	1	1.23254	1	1.57486	1	1.44921	1	1.34283	1	1.22046	1	0.905615	1
AEQEEYVQEGIR	T0NLB5	N-Term(iTRAQ8plex)	1754.88			1.07084	1	1.06192	1			2.43264	1	2.56	1			0.950563	1	0.81444	1			0.74502	1	0.802391	1			0.938203	1	0.741948	1			0.726216	1	0.629579	1			0.43081	1	0.458656	1			1.47609	1
AEQSDLSFSK	S9WVH2	N-Term(iTRAQ8plex); K10(iTRAQ8plex)	1719.92			0.787479	1	0.798265	1			0.785744	1	0.791102	1			0.809224	1	0.883225	1			0.804047	1	0.809355	1			0.870981	1	0.925139	1			4.47332	1	4.48658	1			1.0755	1	1.01671	1			0.839276	1
AETECQNTEYQQLLDIK	P13645	N-Term(iTRAQ8plex); C5(Carbamidomethyl); K17(iTRAQ8plex)	2691.37	1.36652	1			1.36612	1	1.10707	1			1.02316	1	0.905802	1			1.26269	1	1.16806	1			0.996126	1	1.75702	1			2.09364	1	1.00017	1			0.883334	1	1.08018	1			1.02977	1	1.23103	1
AEVDDVIQVR	P12259	N-Term(iTRAQ8plex)	1447.8	0.68029	1	1.10287	1	0.609857	1	1.04995	1	0.979671	1	1.00126	1	0.762425	1	1.70317	1	0.718017	1	1.03047	1	1.22896	1	1.07412	1	0.382135	1	1.08313	1	0.32737	1	0.533379	1	0.902188	1	0.622837	1	2.95744	1	1.1996	1	2.51417	1	1.78253	1	1.35218	1
AEVLSPIVSVFVPPR	G5E513	N-Term(iTRAQ8plex)	1914.14	1.16665	7	0.411746	4	0.44509	5	4.13205	9	3.6903	8	3.03623	8	1.09429	5	1.0097	5	1.27111	5	1.55078	6	2.17466	6	1.86562	6	0.577222	2	0.272519	5	0.973997	4	0.695127	4	0.66544	4	0.95932	5	0.565965	5	0.311871	4	0.429783	5	0.310222	5	0.219887	4
AEVLSPVVSVFVPPR	G5E5T5	N-Term(iTRAQ8plex)	1900.12	1.13238	61	1.06671	60	1.10426	48	2.78507	63	2.93874	61	3.40015	53	0.800932	55	0.728861	56	0.713772	48	0.977447	63	0.944391	57	0.922249	48	0.746742	47	0.823384	47	0.74733	39	0.805665	49	0.796396	51	0.750541	37	0.656283	53	0.763377	49	0.698838	42	0.622775	52	0.519223	52
AFALECIR	C7FE01	N-Term(iTRAQ8plex); C6(Carbamidomethyl)	1283.71	0.577986	3	0.892013	3	0.786853	3	4.8302	3	4.48303	3	4.29034	3	0.595802	3	0.748714	3	0.754734	3	0.463297	3	0.51987	3	0.566565	3	0.249824	2	0.573629	2	0.589524	2	0.689653	2	0.485802	2	0.851923	2	0.467501	2	0.288994	3	0.34379	2	0.450267	2	0.278426	2
AFASPLQNPDNHCFCTEK	F6U904	N-Term(iTRAQ8plex); C13(Carbamidomethyl); C15(Carbamidomethyl); K18(iTRAQ8plex)	2744.34	0.525204	2	0.333211	2	0.69614	2	0.4775	2	0.346754	2	0.549564	2	1.03695	2	0.987102	2	1.18978	2	0.450337	2	0.32788	2	0.617662	2	1.22539	2	0.826521	2	1.38514	2	0.724076	2	0.513562	2	0.970746	2	4.54308	2	4.83551	2	3.5557	2	0.726283	2	0.671472	2
AFASPVENPDNYCFCTEK	E7EU05	N-Term(iTRAQ8plex); C13(Carbamidomethyl); C15(Carbamidomethyl); K18(iTRAQ8plex)	2757.31	0.647938	7	0.473204	5	0.621468	6	0.515887	7	0.482466	5	0.475186	6	0.319565	7	0.59283	5	0.66975	6	0.564601	6	0.530331	4	0.539853	6	0.926393	5	0.765493	5	0.840121	5	0.596202	5	0.371163	4	0.42831	5	0.521801	6	0.343948	5	0.608001	5	3.45615	7	5.56582	5
AFDTAGNGYCR	P49327	N-Term(iTRAQ8plex); C10(Carbamidomethyl)	1535.72	0.703614	1			0.477449	1	0.671083	1			0.344328	1	0.842113	1			0.471937	1	0.49974	1			0.345075	1	0.658561	1			0.194734	1	0.774425	1			0.406908	1	1.33781	1			0.92402	1	3.45019	1
AFGFSHLEALLDDSK	F5GYN4	N-Term(iTRAQ8plex); K15(iTRAQ8plex)	2258.22	1.36909	1			0.890409	1	0.879037	1			1.01878	1	1.11318	1			1.50495	1	1.2133	1			0.924867	1	1.19514	1			1.19144	1	1.53827	1			1.01977	1	1.4337	1			1.05233	1	1.06506	1
AFGPLPCILCTCEDGR	B4E311	N-Term(iTRAQ8plex); C7(Carbamidomethyl); C10(Carbamidomethyl); C12(Carbamidomethyl)	2170.04			0.544107	2					0.395583	2					0.845085	2					0.694404	2					0.398661	2					1.10789	2					1.66839	2					3.17782	2
AFIDPLGLPGR	F7DM16	N-Term(iTRAQ8plex)	1459.85			2.37161	1					0.824777	1					0.801307	1					1.26378	1					1.70479	1					1.7225	1					0.62157	1					0.795021	1
AFLAEAQIMK	W5NZJ6	N-Term(iTRAQ8plex); M9(Oxidation); K10(iTRAQ8plex)	1746	1.51823	2	1.3886	2	1.47207	2	1.55485	2	1.41426	2	1.45453	2	1.09011	2	1.05423	2	1.1477	2	0.933338	2	0.925727	2	0.956447	2	0.67686	2	0.675808	2	0.852278	2	2.28915	2	1.56719	2	1.88129	2	0.704532	2	0.757407	2	0.705359	2	0.718901	2	1.15992	2
AFLAEAQIMK	W5NZJ6	N-Term(iTRAQ8plex); K10(iTRAQ8plex)	1730.01	1.48345	1	1.63292	1	1.72718	1	1.04467	1	1.40267	1	1.34333	1	0.767593	1	0.986326	1	0.990175	1	0.870044	1	1.00544	1	1.014	1	1.83727	1	1.21385	1	1.41169	1	2.72612	1	1.22774	1	1.0819	1	0.806968	1	1.09567	1	1.16108	1	0.63436	1	1.00403	1
AFLGQEAGNLADLK	F1N2B5	N-Term(iTRAQ8plex); K14(iTRAQ8plex)	2055.17					1.94199	1					1.66322	1					1.01957	1					1.42101	1					0.898808	1					0.787219	1					0.985309	1
AFLIEEQK	Q3SYZ7	N-Term(iTRAQ8plex); K8(iTRAQ8plex)	1585.94	0.696569	3	0.695647	4	0.847368	3	1.61429	3	1.3011	4	1.66694	3	0.981862	3	1.04193	4	1.0502	3	1.53943	3	1.67463	4	1.46757	3	0.481089	3	0.998204	4	0.623624	3	1.52711	3	1.50871	4	1.05216	3	0.858587	3	1.08854	4	1.00624	3	1.17625	3	0.859459	4
AFLLFPTIER	B7ZA47	N-Term(iTRAQ8plex)	1510.89	0.597949	3	0.671583	1			0.228344	3	0.18942	2			1.09899	3	1.10705	2			1.11361	3	0.910796	2			0.636381	2					0.488024	3					0.306432	3	0.184893	2			4.69171	3	5.41169	2
AFLTLAEDILR	P61026	N-Term(iTRAQ8plex)	1565.92	1.37349	2	1.1688	1	1.34567	1	0.589496	1	0.693413	1	0.680058	1	1.16412	2	1.11446	1	1.30641	1	1.21584	2	1.20291	1	1.29114	1	1.2142	2	0.933581	1	0.950209	1	1.30523	2	1.02155	1	1.13783	1	1.73311	2	1.26182	1	1.09802	1	1.45056	2	2.05691	1
AFPALTSLDLSDNPGLGER	B2R888	N-Term(iTRAQ8plex)	2277.2	0.997955	11	0.942834	6	0.909677	6	0.667944	11	0.681921	6	0.743273	6	0.851219	11	0.938327	6	1.13247	6	0.901662	11	1.1023	6	1.13875	6	1.12493	10	1.0776	5	0.963286	6	1.11872	10	1.1102	6	0.951577	6	0.720067	11	0.826905	6	0.828654	6	2.2224	11	1.70387	6
AFSPTTVNTGR	W5P5C3	N-Term(iTRAQ8plex)	1454.79	0.497505	1	0.541425	2	0.543739	1	1.2445	1	1.02175	2	1.26671	1	0.648323	1	0.580355	2	0.689134	1	1.4844	1	1.45296	2	1.54928	1			0.273677	2	0.18672	1	0.509159	1	0.867677	2	0.481565	1	0.328423	1	0.727491	2	0.310691	1	3.59601	1	2.89803	2
AFVAGVLPFK	L7MS74	N-Term(iTRAQ8plex); K10(iTRAQ8plex)	1657.03	1.01938	1	1.3399	1			1.01908	1	1.12793	1			1.11464	1	1.10503	1			0.701134	1	1.01112	1			0.959985	1	0.792895	1			1.78924	1	1.31645	1			2.32452	1	2.1176	1			0.890333	1	0.872007	1
AFVNCDENSR	P01833	N-Term(iTRAQ8plex); C5(Carbamidomethyl)	1515.71	0.581437	2			0.565745	2	0.524034	2			0.467439	2	0.692233	2			0.547536	2	0.823054	2			0.618909	2	0.530719	1			0.51125	1	0.76762	2			0.58392	2	0.778125	2			0.877752	2	3.90282	2
AFYLEAR	Q8WUY1	N-Term(iTRAQ8plex)	1173.66			0.967196	1					0.691977	1					0.971168	1					0.821759	1					0.949824	1					0.706893	1					1.10468	1					2.90565	1
AFYPEEISSMVLTK	B4DI39	N-Term(iTRAQ8plex); M10(Oxidation); K14(iTRAQ8plex)	2239.21	0.963387	3	0.868273	1	0.98704	2	1.1032	3	1.18048	1	0.984215	2	0.901286	3	0.997279	1	0.987864	2	0.946123	3	1.01813	1	1.0385	2	1.67345	3	1.51458	1	1.57819	2	1.4524	3	1.52441	1	1.53083	2	1.46485	3	1.37521	1	1.42763	2	1.01762	3	1.18508	1
AFYVNVLNEEQR	P04040	N-Term(iTRAQ8plex)	1785.95	0.82931	1			0.850401	1	0.666571	1			0.560251	1	0.53607	1			0.678509	1	0.709554	1			0.857283	1	0.477778	1			0.329116	1	0.736557	1			0.645855	1	0.711809	1			0.578941	1	4.03787	1
AGAIAPCEVTVPAQNTGLGPEK	S9WEY5	N-Term(iTRAQ8plex); C7(Carbamidomethyl); K22(iTRAQ8plex)	2788.5	1.08241	1	1.03796	1	1.08673	1	1.53335	1	1.50911	1	1.63839	1	1.02674	1	0.975654	1	0.840723	1	1.01387	1	1.14	1	1.07173	1	1.31074	1	1.23734	1	1.69178	1	1.35353	1	1.68012	1	1.26128	1	0.818716	1	0.759303	1	0.589755	1	1.24616	1	1.17349	1
AGATVYITGR	Q96LJ7	N-Term(iTRAQ8plex)	1312.75	0.655687	2	0.683634	2	0.61533	2	1.01793	2	1.14924	2	1.07808	2	0.520596	2	0.530569	2	0.514242	2	0.553034	2	0.596381	2	0.560506	2	0.218339	2	0.299539	2	0.186257	2	0.416045	2	0.465943	2	0.4286	2	0.727946	2	0.744437	2	0.707977	2	4.22797	2	3.92012	2
AGAVNPTVK	F7BPE9	N-Term(iTRAQ8plex); K9(iTRAQ8plex)	1464.9	0.507238	1					0.403875	1					0.423969	1					0.380146	1					0.337213	1					3.21898	1					4.83593	1					0.35693	1
AGCLIPK	F7BAY6	N-Term(iTRAQ8plex); C3(Carbamidomethyl); K7(iTRAQ8plex)	1366.83					0.648231	1					1.01165	1					0.961242	1					3.97615	1					0.795456	1					0.525086	1					0.920073	1
AGDFLENHYR	G3X7A5	N-Term(iTRAQ8plex)	1525.77	1.21344	2	1.40983	4	1.21071	4	1.57302	2	1.47817	4	1.48104	4	0.90054	2	1.14916	4	1.17907	4	1.04865	2	1.24232	4	1.16299	4	1.27926	2	1.38551	4	1.29919	4	1.71612	2	1.28032	4	1.40788	4	0.566086	2	0.940544	4	0.635568	4	0.99135	2	0.82523	4
AGDFLENHYR	G3X7A5	N-Term(iTRAQ8plex); Y9(iTRAQ8plex)	1829.97	1.38726	1	1.15537	2	1.18473	1	1.64244	1	2.06692	2	2.28653	1	0.743609	1	0.729529	2	0.703291	1	0.944062	1	1.11189	2	0.997469	1	1.1198	1	1.06244	2	1.11757	1	1.57064	1	0.910247	2	0.968753	1	1.01512	1	1.05733	2	1.03862	1	1.01254	1	1.02365	2
AGDVAFVK	O77811	N-Term(iTRAQ8plex); K8(iTRAQ8plex)	1414.84	0.596105	4	0.670775	6	0.697271	6	0.779892	4	0.85191	6	0.840639	6	0.571267	4	0.608311	6	0.63764	6	0.625782	4	0.611644	6	0.612176	6	0.556174	4	0.672494	6	0.683281	6	0.854063	4	1.00667	6	0.933612	6	4.52127	4	3.96875	6	4.04887	6	0.928049	4	1.04752	6
AGEIVVFK	Q2KI36	N-Term(iTRAQ8plex); K8(iTRAQ8plex)	1470.92	0.939584	1	0.807243	1	0.871671	1	1.46029	1	1.73606	1	1.69088	1	1.00047	1	0.836134	1	0.854487	1	1.06539	1	1.58983	1	1.45115	1	0.916293	1	0.783747	1	0.851969	1	1.54672	1	1.28837	1	1.23893	1	1.28425	1	0.845237	1	1.02463	1	1.19723	1	1.306	1
AGELTEDEVER	Q862S8	N-Term(iTRAQ8plex)	1551.77	0.70146	3	0.750923	5	0.634349	3	1.39978	3	1.6703	5	1.67368	3	0.954603	3	1.04396	5	0.882246	3	1.06649	3	1.22372	5	1.49245	3	1.75922	3	1.33467	5	0.978711	3	1.17495	3	0.865065	5	0.912104	3	1.03387	3	0.905677	5	0.811186	3	1.07237	3	1.19433	5
AGEMVYIIGHVPPGFFEK	S9YYY9	N-Term(iTRAQ8plex); M4(Oxidation); K18(iTRAQ8plex)	2615.4	0.724311	2	0.865771	3	0.644988	2	0.726934	2	0.68042	3	0.770278	2	1.09179	2	1.3978	3	1.15115	2	0.718962	2	0.567001	3	0.815856	2	1.30519	2	1.36402	3	1.41977	2	3.00079	2	2.96795	3	3.35261	2	1.55385	2	1.30735	3	1.11708	2	0.989287	2	1.01027	3
AGFAGDQIPK	R4GMT0	N-Term(iTRAQ8plex); K10(iTRAQ8plex)	1611.92			0.743078	1	1.0456	1			1.20923	1	1.20983	1			1.09718	1	1.61996	1			0.794188	1	1.18652	1			0.578067	1	1.21485	1			0.740274	1	0.700304	1			0.910789	1	1.15064	1			2.78733	1
AGFAVNFFK	Q59F71	N-Term(iTRAQ8plex); K9(iTRAQ8plex)	1608.93	0.963147	1					1.05342	1					1.2095	1					0.818899	1					0.721977	1					1.52199	1					1.82463	1					1.42442	1
AGFVCPNPPYQSLAR	Q9GJW6	N-Term(iTRAQ8plex); C5(Carbamidomethyl)	1981.03	0.563494	2	0.410062	1	0.427232	1	0.644532	2	0.950448	1	0.754087	1	0.578547	2	0.550356	1	0.524517	1	0.64667	2	0.457862	1	0.567311	1	1.14213	2	0.85274	1	0.79507	1	5.00528	2	6.21393	1	6.00952	1	0.629444	2	0.553985	1	0.658447	1	0.87151	2	0.73136	1
AGFVCPTPPYQSLAR	A5JUY8	N-Term(iTRAQ8plex); C5(Carbamidomethyl)	1968.03	0.937215	1			0.617658	1	1.94078	1			2.58286	1	1.22291	1			1.17957	1	1.80788	1			2.5892	1	1.16726	1			0.73374	1	0.859219	1			0.546686	1	0.575953	1			0.446968	1	0.686859	1
AGFVIEAFTR	Q0VCJ8	N-Term(iTRAQ8plex)	1414.8			1.94704	1	1.79879	1			1.09417	1	0.989863	1			0.564598	1	0.684851	1			1.7907	1	1.81442	1			0.75785	1	0.696414	1			0.888993	1	0.96867	1			1.7111	1	1.85274	1			0.860176	1
AGGADAVQTVTGGLR	A8K9B9	N-Term(iTRAQ8plex)	1676.93			0.356184	1	0.764584	1			0.441264	1	0.761607	1			0.552652	1	0.791769	1			0.149452	1	0.786907	1					0.849117	1			0.365742	1	1.14312	1			3.43857	1	2.46699	1			3.43845	1
AGHDQVVVLLSDIR	Q3SZM3	N-Term(iTRAQ8plex)	1826.05	1.09135	1	1.23251	1	1.21048	1	1.05159	1	1.06638	1	1.04496	1	1.40539	1	1.44255	1	1.45395	1	1.05483	1	1.10755	1	1.16292	1	1.64495	1	1.63575	1	1.7375	1	1.31346	1	1.13458	1	1.24866	1	1.34789	1	1.24942	1	1.10205	1	0.885489	1	0.909434	1
AGIFQSAK	W5PXG3	N-Term(iTRAQ8plex); K8(iTRAQ8plex)	1429.86	1.1395	1	1.16746	1	1.14085	1	1.68512	1	1.61022	1	1.66969	1	0.846912	1	0.868923	1	0.853237	1	0.823544	1	1.04153	1	1.24264	1	2.28742	1	2.76667	1	2.48357	1	1.15778	1	0.750128	1	0.7441	1	0.954852	1	0.976574	1	0.990396	1	0.699455	1	0.525026	1
AGIIASAR	Q3SYU2	N-Term(iTRAQ8plex)	1062.66	1.24889	2	1.47382	1	1.2261	1	1.61275	2	1.48875	1	1.60831	1	1.04867	2	1.17488	1	1.0902	1	1.05186	2	1.37376	1	1.05476	1	0.735901	2	0.619326	1	0.614714	1	0.895072	2	0.78682	1	0.878711	1	0.807775	2	0.664522	1	0.70717	1	1.62506	2	1.57907	1
AGIISTVEVLK	W5PFV5	N-Term(iTRAQ8plex); K11(iTRAQ8plex)	1738.09	1.41598	2	1.29901	2	1.37551	4	1.20548	2	1.25105	2	1.19874	4	1.91883	2	1.76839	2	1.85905	4	0.663658	2	0.758731	2	0.757566	4	0.955036	2	0.872083	2	1.11993	4	0.94231	2	1.01134	2	0.840355	4	1.35544	2	1.23759	2	1.31579	4	0.978899	2	1.19269	2
AGIQDGVVQPLK	F7DDN1	N-Term(iTRAQ8plex); K12(iTRAQ8plex)	1833.1	0.646907	1					0.523434	1					0.548452	1					0.579381	1					0.45043	1					1.58578	1					4.96673	1					0.717289	1
AGLQVYNK	E9PNW4	N-Term(iTRAQ8plex); K8(iTRAQ8plex)	1500.9	0.385095	7	0.4865	9	0.371744	8	0.509801	7	0.509393	9	0.420264	8	0.419949	7	0.379388	9	0.405215	8	0.402132	6	0.492581	8	0.476003	7	0.385654	3	0.494548	5	0.801094	2	1.51538	6	1.05909	8	0.854099	7	0.70845	6	0.721	8	0.531522	8	4.65963	7	4.25996	9
AGLQVYNK	E9PNW4	N-Term(iTRAQ8plex); Y6(iTRAQ8plex); K8(iTRAQ8plex)	1805.1			0.577242	1					0.545221	1					0.555457	1					0.513607	1					0.316759	1					0.750181	1					0.74793	1					4.5521	1
AGLVVEDALFETLPSDVR	A5PK13	N-Term(iTRAQ8plex)	2235.22	1.82937	4	2.32072	4	10.7135	1	1.04194	4	1.03706	3	1.41368	1	2.36539	4	2.07389	4			1.48865	4	1.57084	3			0.589014	4	1.08429	3			1.05092	4	1.29713	3	3.02652	1	0.601727	4	0.754047	2	2.60977	1	0.435131	4	0.481996	2
AGMTHIVR	F6UUX5	N-Term(iTRAQ8plex)	1188.68	1.11361	1			1.43056	1	0.789504	1			0.79964	1	1.42977	1			1.49832	1	0.997808	1			1.11541	1	3.65673	1			3.48187	1	0.514256	1			0.538249	1	0.684009	1			0.656273	1	0.879809	1
AGMTHIVR	F6UUX5	N-Term(iTRAQ8plex); M3(Oxidation)	1204.68	0.599384	1	0.603923	1			1.33234	1	1.17662	1			1.83142	1	2.48493	1			1.28347	1	1.12957	1			0.992942	1	0.928709	1			0.812166	1	0.895767	1			0.78886	1	0.678868	1			1.57395	1	1.48754	1
AGMVNAWTPSSNDDNPWIQVNLLR	F5H7N9	N-Term(iTRAQ8plex)	3002.51	0.825189	1	0.731641	2	0.781911	3	0.620211	1	0.557856	2	0.641765	3	0.749983	2	0.78798	2	0.996606	3	0.714813	2	0.815934	2	0.899115	3	1.10723	2	1.00297	2	1.18946	3	1.12513	2	1.02534	3	1.26118	3	0.809423	2	0.797291	2	0.930047	3	3.58248	2	4.34038	3
AGMVNAWTPSSNDDNPWIQVNLLR	F5H7N9	N-Term(iTRAQ8plex); M3(Oxidation)	3018.5	0.723618	1	0.421023	2	0.550959	1	0.465407	1	0.39064	2	0.398367	1	0.721804	1	0.568759	2	0.504005	1	0.778867	1	0.515665	2	0.531422	1	0.406382	1	0.518989	1	0.594574	1	0.418099	1	0.247669	1	0.299031	1	3.18955	1	2.60571	2	5.64286	1	2.53416	1	2.36752	2
AGNFYVPAEPK	A8MUD9	N-Term(iTRAQ8plex); K11(iTRAQ8plex)	1801	0.633738	3			0.608482	1	1.51403	3			1.418	1	1.22755	3			1.28791	1	1.17083	3			1.1581	1	2.00004	3			2.25677	1	0.857236	3			0.935383	1	0.634832	3			0.59332	1	1.28518	3
AGNLGGGVVTIER	K7EJT5	N-Term(iTRAQ8plex)	1546.88			0.427659	1	0.332929	1			1.069	1	0.969794	1			0.275881	1	0.216303	1			0.591645	1	0.520777	1			0.451113	1	0.425563	1			5.59791	1	5.92824	1			0.537275	1	0.688231	1			1.33608	1
AGQAFLEELGNHK	F6W8L8	N-Term(iTRAQ8plex); K13(iTRAQ8plex)	2022.12	0.82594	1	0.820872	1	0.894578	2	0.771784	1	0.845048	1	0.823438	2	0.867634	1	0.927428	1	0.913762	2	0.755335	1	0.796056	1	0.889986	2	0.741053	1	0.672178	1	0.656605	2	0.993823	1	1.03429	1	1.37362	2	3.62947	1	3.27803	1	2.77142	2	1.11173	1	1.22474	1
AGQPLESDNVK	F1N534	N-Term(iTRAQ8plex); K11(iTRAQ8plex)	1765.99	1.43685	1					0.987566	1					1.14321	1					0.992199	1					1.44704	1					1.06182	1					1.75421	1					0.93963	1
AGQVFLEELGNHK	P09543	N-Term(iTRAQ8plex); K13(iTRAQ8plex)	2050.15	0.963519	2	0.930874	3	1.21074	2	0.993552	2	0.821774	3	0.805735	2	0.658453	2	0.728309	3	0.952907	2	0.739971	2	0.975314	3	1.07975	2	0.697992	2	0.935672	3	0.910756	2	0.853484	2	1.45431	3	1.37803	2	0.768889	2	0.752562	3	1.06493	2	2.89384	2	2.67827	3
AGQVVQIPVAEIVVGDIAQVK	Q4LE63	N-Term(iTRAQ8plex); K21(iTRAQ8plex)	2741.64	0.849113	6	1.28074	5	0.78525	4	0.803249	6	0.593971	5	0.618935	4	1.19936	6	1.18739	5	1.26085	4	1.0044	6	1.08628	5	1.1107	4	1.19725	6	0.987557	5	1.07417	4	1.51183	6	1.39634	5	1.69114	4	1.88042	6	2.3183	5	2.45224	4	1.17694	5	1.01671	5
AGSAEYVK	C7FDJ1	N-Term(iTRAQ8plex); K8(iTRAQ8plex)	1432.82	0.459587	10	0.526189	7	0.457295	7	0.443701	12	0.57969	9	0.487125	10	0.501393	10	0.60749	8	0.554031	8	0.478078	10	0.523988	8	0.4613	7	7.16804	14	6.70868	13	8.01454	12	0.729099	10	0.724182	7	0.624315	8	0.364269	11	0.784117	7	0.617425	8	0.499123	11	0.822889	11
AGSAEYVK	C7FDJ1	N-Term(iTRAQ8plex); Y6(iTRAQ8plex); K8(iTRAQ8plex)	1737.02					0.342019	1					0.403624	1					0.576681	1					0.296101	1					8.30154	1					0.257781	1					0.402395	1
AGTGVDNVDLEAATR	B3KSC3	N-Term(iTRAQ8plex)	1792.94	0.586071	1	0.588772	1	0.621346	1	0.720128	1	0.71725	1	0.737507	1	1.25577	1	0.87417	1	1.05632	1	1.11222	1	1.00711	1	1.28394	1	0.781554	1	0.617653	1	0.613275	1	0.570016	1	0.658959	1	0.504192	1	0.958342	1	0.662938	1	0.795208	1	3.01196	1	3.65407	1
AGTQIENIDEDFR	W5P707	N-Term(iTRAQ8plex)	1811.89	1.64356	1					1.95543	1					1.17128	1					1.27944	1					0.839812	1					0.710201	1					0.708794	1					0.836224	1
AGTQIENIEEDFR	F7DZ82	N-Term(iTRAQ8plex)	1825.91			0.673071	1					1.63043	1					0.693907	1					0.976197	1					0.361951	1					1.5709	1					0.463985	1					2.49706	1
AGVLSQADYLNLVQCETLEDLK	W5NYE0	N-Term(iTRAQ8plex); C15(Carbamidomethyl); K22(iTRAQ8plex)	3087.66	1.07159	2	1.13265	2	1.07662	1	1.1992	2	1.09699	2	1.28584	1	1.08854	2	0.978097	2	0.859245	1	0.906227	2	1.02541	2	1.38774	1	0.476763	2	0.680957	2	0.769668	1	1.57839	2	1.45154	2	1.06935	1	1.07422	2	1.0739	2	1.30745	1	1.78561	2	1.8933	2
AGVNTVTTLVENK	Q5T8U3	N-Term(iTRAQ8plex); K13(iTRAQ8plex)	1954.15	1.59654	3	1.64771	2	1.70005	2	1.41845	3	1.4892	2	1.65485	2	0.696602	3	0.749212	2	0.715313	2	1.77606	3	1.6691	2	1.8558	2	0.6766	3	0.654431	2	0.578223	2	1.02821	3	1.32845	2	1.0359	2	0.878203	3	0.969266	2	0.72087	2	1.03238	3	0.748194	2
AGVSAEPTTR	D5HSX1	N-Term(iTRAQ8plex)	1292.71			2.97617	1					1.86953	1					0.767106	1					1.59186	1					0.836404	1					0.455778	1					0.367905	1					0.50561	1
AGVVTMPEYLK	Q9BDF6	N-Term(iTRAQ8plex); M6(Oxidation); K11(iTRAQ8plex)	1832.05	0.821069	3	0.64868	2	0.586393	1	0.809089	3	0.748911	2	0.615087	1	0.811296	3	0.709272	2	0.696153	1	0.861072	3	0.830954	2	0.98164	1	1.04812	3	1.16074	2	1.29996	1	0.704508	3	0.428686	2	0.413055	1	4.21965	3	4.4288	2	4.75245	1	0.733072	3	0.632211	2
AGYLGSER	P31976	N-Term(iTRAQ8plex)	1156.63	1.24295	1					1.62488	1					1.31342	1					1.67108	1					1.26897	1					0.826528	1					0.526395	1					0.864033	1
AHAFVVDCSNR	K9K2A7	N-Term(iTRAQ8plex); C8(Carbamidomethyl)	1579.8	1.75663	1	1.74457	1	1.60232	1	1.32118	1	1.32407	1	1.17873	1	0.965798	1	0.97188	1	0.983623	1	1.19683	1	1.3744	1	1.2292	1	0.882762	1	0.935219	1	0.996184	1	1.22759	1	1.15852	1	1.40962	1	1.05692	1	1.0185	1	1.03458	1	1.0876	1	1.01776	1
AHIAQLCEK	P49951	N-Term(iTRAQ8plex); C7(Carbamidomethyl); K9(iTRAQ8plex)	1677.97					0.998577	1					1.04221	1					1.16726	1					1.34868	1					0.928711	1					1.09098	1					0.900573	1
AHLGTALK	W5QFG9	N-Term(iTRAQ8plex); K8(iTRAQ8plex)	1418.9	0.981156	1	1.07248	1	0.984013	1	1.23414	1	1.31294	1	1.29595	1	1.00326	1	1.0782	1	0.938705	1	0.861262	1	0.861142	1	0.879823	1	2.05878	1	1.88285	1	1.88185	1	1.1208	1	1.0704	1	1.3857	1	1.3523	1	1.32947	1	1.25073	1	1.05581	1	1.02627	1
AHPALEDLR	F6Z2L5	N-Term(iTRAQ8plex)	1325.75	0.642382	11	0.390715	11	0.444258	10	0.402406	11	0.459252	11	0.530836	10	0.515345	11	0.450659	11	0.527961	10	0.538121	11	0.616248	11	0.568518	10	1.12464	11	0.868448	11	1.10471	10	0.47202	11	0.511439	11	0.488712	9	4.87381	11	4.60528	11	4.40905	10	0.528163	11	0.618844	11
AHPVFYLGTYSQALNDAK	Q2HJD0	N-Term(iTRAQ8plex); K18(iTRAQ8plex)	2603.38					1.23258	1					0.983309	1					1.22922	1					1.18769	1					1.67168	1					0.849794	1					0.810627	1
AHQITDESLESTR	O00161	N-Term(iTRAQ8plex)	1790.92	0.881328	1	0.95562	1	1.03595	2	0.969767	1	1.14544	1	1.21951	2	0.752232	1	1.01256	1	0.977207	2	0.82045	1	0.918234	1	0.904941	2	0.669794	1	0.867228	1	0.945325	2	0.465908	1	0.496335	1	0.619875	2	1.06324	1	1.07628	1	1.10466	2	3.18383	1	2.50689	1
AHQVTDESLESTR	F6XAB0	N-Term(iTRAQ8plex)	1776.9	0.696379	3	0.619194	3	0.764018	2	1.77282	3	1.24519	3	1.20817	2	0.747149	3	0.946879	3	0.845961	2	0.701847	3	0.702911	3	0.536806	2	0.910687	3	0.877801	3	1.17438	2	0.783743	3	0.715161	3	1.00081	2	3.66248	3	1.763	3	2.70306	2	0.442881	3	1.27245	3
AHQVVEDGYEFFAK	S9WFW0	N-Term(iTRAQ8plex); K14(iTRAQ8plex)	2248.18	1.18688	1	1.13554	1	1.17354	1	1.06975	1	1.12708	1	1.07624	1	0.909845	1	0.974848	1	1.00463	1	1.02297	1	1.23404	1	1.26631	1	0.947888	1	0.912717	1	1.19922	1	1.23944	1	1.1398	1	1.2165	1	1.12009	1	1.11219	1	0.997039	1	1.86431	1	1.73123	1
AHVDALR	P02647	N-Term(iTRAQ8plex)	1085.64	0.431235	5	0.517884	5	0.525193	2	0.3595	5	0.340466	5	0.383552	2	0.482299	5	0.597834	5	0.716405	2	0.39029	5	0.576094	5	0.805143	2	0.661184	3	0.46464	2	1.03814	1	0.283046	5	0.489795	4	0.479203	2	0.456317	5	0.332004	5	0.449497	2	5.38726	5	5.17668	5
AHVETLR	W5NX51	N-Term(iTRAQ8plex)	1129.66	0.96683	1	1.0228	1	1.30584	1	0.835314	1	0.865597	1	1.0235	1	1.00314	1	0.941666	1	0.984999	1	1.04612	1	2.18694	1	0.952187	1	3.28745	1	2.80753	1	4.67714	1	0.666228	1	0.677654	1	0.419636	1	1.05114	1	0.945348	1	0.423581	1	1.08148	1	0.547953	1
AHYGGFTVQNEANK	D3DP13	N-Term(iTRAQ8plex); K14(iTRAQ8plex)	2144.13	1.11986	1	1.14227	1	1.10589	1	0.829719	1	0.839121	1	0.936874	1	0.739533	1	0.799026	1	0.757557	1	0.966245	1	1.04056	1	1.06276	1	1.50198	1	1.61779	1	1.7272	1	0.9049	1	0.80895	1	0.835771	1	1.26803	1	1.12821	1	1.10342	1	2.09457	1	2.0558	1
AIAELGIYPAVDPLDSTSR	Q0QEN7	N-Term(iTRAQ8plex)	2292.24	2.71875	2	2.43064	2	2.64553	2	1.62219	2	1.71848	2	1.65652	2	1.81447	2	1.81128	2	0.7864	2	1.37312	2	1.88654	2	2.06717	2			0.194952	1			0.582171	1	0.67501	2	0.457218	2	0.842941	1	0.166994	1	0.27715	2	0.71553	2	0.524938	2
AIDIYEQVGTNAMDSPLLK	A5D7S0	N-Term(iTRAQ8plex); M13(Oxidation); K19(iTRAQ8plex)	2702.45	1.02962	2	1.46597	2	1.10929	2	1.18889	2	1.16814	2	1.11001	2	0.955011	2	0.942253	2	0.88623	2	1.01199	2	1.20338	2	1.22034	2	1.04378	2	1.34096	2	1.04169	2	1.7649	2	1.96035	2	1.87524	2	1.05127	2	0.788986	2	1.08262	2	1.30781	2	0.899766	2
AIDLFTDAIK	D6W507	N-Term(iTRAQ8plex); K10(iTRAQ8plex)	1715.02	0.886092	4	0.815721	2	0.875865	3	1.32767	4	1.4441	2	1.22651	3	1.06535	4	1.10165	2	1.16808	3	0.792852	4	0.855916	2	0.926516	3	1.06669	4	1.2824	2	1.17777	3	1.17611	4	1.15193	2	1.1467	3	1.62356	4	1.6711	2	1.65241	3	1.30725	4	1.10601	2
AIDTIYQTTDFSGIR	F6U6V3	N-Term(iTRAQ8plex)	2005.06	0.680287	1	0.81593	1	0.66866	1	0.601907	1	0.581245	1	0.660702	1	1.03952	1	0.917566	1	1.11133	1	0.486319	1	0.545896	1	0.550124	1	2.13165	1	1.9911	1	2.07032	1	0.493572	1	0.676216	1	0.651835	1	1.53134	1	1.62841	1	1.53779	1	2.47664	1	2.33058	1
AIEIYTDMGR	A5D7S0	N-Term(iTRAQ8plex); M8(Oxidation)	1488.76					1.19683	1					0.946095	1					1.03073	1					0.993213	1					1.47008	1					1.65987	1					1.18541	1
AIELATTLDESLTNR	L7MS53	N-Term(iTRAQ8plex)	1951.06					1.79543	1											1.94775	1					2.06761	1	4.27667	1																	4.86898	1
AIEPPPLDAVIEAEHTLR	F6UTW6	N-Term(iTRAQ8plex)	2275.26	0.983476	1	0.9936	2	1.13488	1	1.12989	1	1.08544	2	1.21508	1	1.35425	1	1.13141	2	1.09065	1	0.932514	1	1.04942	2	1.07169	1	1.21014	1	1.08965	2	1.37996	1	1.0916	1	1.05511	2	1.09137	1	1.72102	1	1.51865	2	1.41247	1	1.15141	1	1.43143	2
AIESPNK	F1MDM4	N-Term(iTRAQ8plex); K7(iTRAQ8plex)	1366.81			0.766357	1					1.57435	1					1.47706	1					0.972178	1					0.874595	1					0.837085	1					1.03323	1					1.59854	1
AIFAGYK	F8WBS5	N-Term(iTRAQ8plex); K7(iTRAQ8plex)	1377.83	0.718637	1	1.07374	1			1.60517	1	1.46412	1			0.631049	1	0.805066	1			1.37378	1	1.16494	1			0.399511	1	0.606339	1			1.04673	1	1.00636	1			0.751774	1	0.945264	1			2.26735	1	1.98773	1
AIGAVPLIQGEYMIPCEK	A1YZD1	N-Term(iTRAQ8plex); M13(Oxidation); C16(Carbamidomethyl); K18(iTRAQ8plex)	2613.43					1.22673	1					1.17651	1					1.04585	1					1.43669	1					1.40275	1					1.39602	1					1.27849	1
AIGEPPLFLASSIFFAIK	F7D8I6	N-Term(iTRAQ8plex); K18(iTRAQ8plex)	2529.5	0.159822	1	0.510295	1	0.323269	1	0.0985007	1	0.463607	1	0.150446	1	0.186051	1	0.430887	1	0.291704	1	0.140921	1	0.466459	1	0.382327	1	0.163515	1	0.543836	1	0.170253	1	0.328152	1	1.09634	1	0.464537	1	8.95986	1	4.88186	1	8.02859	1	0.145385	1	1.32321	1
AIGVLTSGGDAQGMNAAVR	A1A4J1	N-Term(iTRAQ8plex); M14(Oxidation)	2108.1	0.815499	2	0.911757	2	0.956069	2	1.07946	2	0.978689	2	0.99735	2	1.26211	2	1.34323	2	1.23683	2	1.4681	2	1.46528	2	1.60333	2	1.5577	2	1.37082	2	1.53234	2	1.38195	2	1.29311	2	1.36001	2	0.667422	2	0.686752	2	0.710171	2	1.15395	2	1.40816	2
AIHDLGK	E9PI87	N-Term(iTRAQ8plex); K7(iTRAQ8plex)	1361.83			0.860853	1					0.767618	1					1.29548	1					0.651795	1					1.20942	1					1.65565	1					0.730967	1					2.32545	1
AIHIALDCCGLTGVPEQFLTDTCPPK	G8JKX6	N-Term(iTRAQ8plex); C8(Carbamidomethyl); C9(Carbamidomethyl); C23(Carbamidomethyl); K26(iTRAQ8plex)	3521.82	2.31766	3	1.98959	1	1.82928	1	1.39892	3	1.33437	1	1.25952	1	1.04396	3	0.987725	1	1.00283	1	0.966425	3	0.947117	1	1.04204	1	1.37259	3	1.35685	1	1.53245	1	0.898221	3	1.01216	1	1.0919	1	1.1402	3	1.2704	1	1.17411	1	0.744616	3	0.77723	1
AIHYALNCCGLAGGVEQFISDICPK	B4DPP0	N-Term(iTRAQ8plex); C8(Carbamidomethyl); C9(Carbamidomethyl); C23(Carbamidomethyl); K25(iTRAQ8plex)	3401.74	0.566364	4	0.684822	4	0.554533	3	0.470271	4	0.484885	4	0.589877	3	0.699716	4	0.86207	4	1.03963	3	0.880864	4	0.822607	4	0.931245	3	0.984151	4	0.853956	4	0.944541	3	1.19239	4	1.03819	4	0.848389	3	0.505768	4	0.64106	4	0.551014	3	3.49499	4	3.60797	4
AIIIFVPVPQLK	F7DBJ7	N-Term(iTRAQ8plex); K12(iTRAQ8plex)	1946.27	0.852538	2	0.894163	2	0.869034	2	1.61786	2	1.30058	2	1.11816	2	0.769644	2	0.674659	2	0.725471	2	0.910448	2	1.22342	2	1.0844	2	0.578023	2	0.793571	2	0.631105	2	1.31032	2	1.6415	2	2.26142	2	1.14624	1	1.09627	2	0.896212	2	2.01311	2	1.58008	2
AIIPSHLAYGK	F8VU90	N-Term(iTRAQ8plex); K11(iTRAQ8plex)	1778.08	1.34908	1					0.953475	1					1.25827	1					1.09065	1					1.04133	1					1.00203	1					0.908014	1					1.815	1
AILESIAFR	Q08D86	N-Term(iTRAQ8plex)	1323.79	1.58794	3	1.53565	3	1.56753	2	0.764235	3	0.778358	3	0.792828	2	1.64031	3	1.67712	3	1.69161	2	1.14042	3	1.06133	3	1.06636	2	1.15597	3	1.28738	3	1.11262	2	0.753538	3	0.742009	3	0.44371	2	2.19548	3	2.53538	3	2.54027	2	0.561131	3	0.568738	3
AILNYIAAK	F6WBP0	N-Term(iTRAQ8plex); K9(iTRAQ8plex)	1584.99	1.27512	1	1.03016	1	1.02954	1	1.05457	1	0.918616	1	0.884353	1	0.710567	1	0.609977	1	0.872878	1	1.03249	1	1.02014	1	0.931971	1	0.98705	1	0.804285	1	0.879446	1	1.2856	1	1.3459	1	1.26539	1	2.5707	1	3.52685	1	3.19182	1	0.815445	1	0.588088	1
AILTDQPMICTPR	F7B6J0	N-Term(iTRAQ8plex); M8(Oxidation); C10(Carbamidomethyl)	1835.96	1.14596	1	1.34129	1			1.23598	1	1.07279	1			1.38398	1	1.25718	1			1.70013	1	1.7753	1			0.792959	1	0.99319	1			0.646114	1	0.723202	1			1.95332	1	1.61947	1			0.654574	1	0.830628	1
AILVDLEPGTMDSVR	B7ZAF0	N-Term(iTRAQ8plex); M11(Oxidation)	1936.04					1.38721	1					1.18896	1					0.718857	1					0.773606	1					2.41686	1					1.38156	1					0.741396	1
AILVVFANK	B4DWW1	N-Term(iTRAQ8plex); K9(iTRAQ8plex)	1583.01	1.02181	3	1.10248	2	1.05751	3	1.00355	3	1.01226	2	1.04684	3	1.25166	3	1.33202	2	1.26768	3	0.719157	3	1.0275	2	0.92832	3	0.726191	3	0.716137	2	0.912078	3	1.05623	3	0.989311	2	0.991824	3	1.57199	3	1.90951	2	1.57159	3	1.38905	3	1.24969	2
AINCATSGVVGLVNCLR	P49327	N-Term(iTRAQ8plex); C4(Carbamidomethyl); C15(Carbamidomethyl)	2108.12	1.15034	4	0.86638	4	0.749053	2	0.994647	5	0.688832	4	0.580049	2	0.837705	5	0.837838	4	0.679121	2	0.869517	4	1.08399	4	0.848308	2	1.32748	5	1.11389	3	1.17403	2	1.71372	5	1.30673	4	2.17438	2	1.01339	4	0.83015	3	1.06196	2	1.49682	5	2.84331	4
AIPQLQGYLR	B2R4K7	N-Term(iTRAQ8plex)	1462.87	0.79742	1			0.691305	1	0.61204	1			0.649124	1	0.614318	1			0.777987	1	0.710551	1			0.666631	1	0.674557	1			0.322114	1	1.31093	1			0.909884	1	0.498327	1			0.687975	1	3.73653	1
AIQESNDTNK	Q8TCD1	N-Term(iTRAQ8plex); K10(iTRAQ8plex)	1727.94			0.30579	1					0.533115	1					0.382182	1					0.408241	1					0.312584	1					0.719204	1					0.888947	1					4.88276	1
AIQISYNPAEPSKPSR	S9WDV3	N-Term(iTRAQ8plex); K13(iTRAQ8plex)	2366.31	0.932259	1	0.926222	1	0.860176	1	0.758339	1	0.7732	1	0.657725	1	0.60385	1	0.477496	1	0.628197	1	0.72616	1	0.699422	1	0.739154	1	1.45254	1	1.45526	1	1.7681	1	4.70709	1	5.14738	1	4.74459	1	0.673481	1	0.621097	1	0.559592	1	0.704884	1	0.632427	1
AIQTLYEHIVADDR	F6Y688	N-Term(iTRAQ8plex)	1948.05	2.00227	1	1.62174	1	1.10984	1	1.20396	1	0.894691	1	0.768505	1	0.967731	1	0.779952	1	1.50453	1	1.00211	1	0.972461	1	1.00211	1	0.828301	1	0.735582	1	1.12862	1	1.37088	1	1.95318	1	1.21046	1	1.92064	1	2.58506	1	1.9358	1	0.498558	1	0.49686	1
AIQTLYEHIVADDR	F6Y688	N-Term(iTRAQ8plex); Y6(iTRAQ8plex)	2252.25	0.948242	1			0.715717	1	0.668882	1			0.492561	1	1.15887	1			0.851102	1	1.12697	1			0.532572	1	0.50297	1			0.881954	1	0.852232	1			3.15241	1	3.83237	1			3.1089	1	0.719959	1
AISQSGVALSPWVIQK	O75612	N-Term(iTRAQ8plex); K16(iTRAQ8plex)	2292.35	0.553873	11	0.690618	9	0.707265	8	0.436532	11	0.508997	9	0.53111	8	0.511255	11	0.518655	9	0.714882	8	0.648559	11	0.670286	9	0.883295	7	0.764976	7	0.438803	6	0.883551	5	0.683056	11	0.626254	9	0.822505	6	0.579767	11	0.578231	9	0.70803	8	4.45264	11	4.44214	9
AITGASLADIMAK	C9JXB8	N-Term(iTRAQ8plex); M11(Oxidation); K13(iTRAQ8plex)	1886.1	0.75979	1	0.899045	2	0.812147	1	1.01602	1	1.30619	2	1.36718	1	1.42184	1	1.17841	2	1.08194	1	0.811247	1	1.032	2	0.89957	1	2.87941	1	1.519	2	1.62067	1	0.573814	1	0.725197	2	0.593052	1	0.847127	1	0.719799	2	0.877489	1	1.37624	1	1.51287	2
AITGASLADIMAK	C9JXB8	N-Term(iTRAQ8plex); K13(iTRAQ8plex)	1870.09	0.979555	1	1.05259	1	1.03778	1	1.23277	1	1.32617	1	1.19775	1	0.942093	1	0.944859	1	1.09539	1	0.937548	1	1.02911	1	1.21221	1	0.968676	1	0.528361	1	0.672047	1	1.30624	1	1.00883	1	1.10811	1	1.13646	1	0.981788	1	1.08924	1	1.80205	1	2.18138	1
AITIAGIPQSIIECVK	F8VXH9	N-Term(iTRAQ8plex); C14(Carbamidomethyl); K16(iTRAQ8plex)	2321.37	1.04606	1	0.996095	1	1.03377	1	0.972448	1	1.07073	1	1.01019	1	1.02054	1	0.908002	1	0.898657	1	1.05807	1	1.07212	1	1.04914	1	1.01122	1	0.925057	1	0.679047	1	1.90024	1	1.82954	1	1.76557	1	0.852079	1	0.868007	1	0.951672	1	1.71219	1	1.8254	1
AITIAGVPQSVTECVK	Q15365	N-Term(iTRAQ8plex); C14(Carbamidomethyl); K16(iTRAQ8plex)	2281.31	1.50784	2	1.16535	2	1.27756	2	1.03044	2	1.11827	2	1.13096	2	1.24237	2	1.10975	2	1.14363	2	1.03047	2	1.02176	2	1.00835	2	0.955062	2	0.887427	2	0.936958	2	0.790292	2	0.733442	2	0.870313	2	1.21232	2	1.28247	2	1.13145	2	1.57088	2	1.88006	2
AITIFQER	F6YV40	N-Term(iTRAQ8plex)	1281.74	0.986559	1					2.03092	1					0.982154	1					0.709015	1					0.986041	1					1.38583	1					1.3004	1					0.852476	1
AITTSLTTK	A8KAK1	N-Term(iTRAQ8plex); K9(iTRAQ8plex)	1543.95	1.02531	1	0.910456	1	0.881889	1	1.45703	1	1.4885	1	1.57938	1	0.966429	1	0.883527	1	0.806565	1	1.02928	1	1.11799	1	0.966244	1	0.964789	1	0.76876	1	0.809511	1	1.20998	1	1.28568	1	1.36665	1	1.01889	1	0.827317	1	0.905991	1	1.57232	1	1.86786	1
AIVAIENPADVSVISSR	Q862H8	N-Term(iTRAQ8plex)	2045.16	0.840285	3	0.610839	6	0.433753	5	1.02124	4	0.883495	6	0.868323	5	1.02286	4	0.90286	6	0.897114	5	1.08563	4	0.921229	6	0.859466	5	0.958847	4	1.15134	6	1.1492	5	1.92997	4	2.06818	6	1.8547	5	0.693364	4	0.848395	6	0.822527	5	1.92053	4	1.96168	6
AIVDCIISIIEENSESK	B3KW21	N-Term(iTRAQ8plex); C5(Carbamidomethyl); K17(iTRAQ8plex)	2528.37	0.746275	1					0.551767	1					0.620338	1					0.711521	1					0.492635	1					1.12878	1					1.08373	1					3.62977	1
AIVFVVDSAAFQR	Q9Y5M8	N-Term(iTRAQ8plex)	1726.98	0.681062	2	0.725739	1	0.807219	1	1.02065	2	1.1606	1	0.77202	1	1.02921	2	0.788911	1	0.976602	1	1.01855	2	1.03406	1	1.06162	1	1.68458	2	1.26527	1	1.63722	1	0.861551	2	1.25967	1	1.21881	1	0.857968	2	0.820152	1	0.891886	1	2.05368	2	2.19527	1
AIWNVINWENVTAR	W5P340	N-Term(iTRAQ8plex)	1990.09			0.747134	1	0.917649	1			2.14665	1	1.92047	1			1.16023	1	1.05748	1			1.21209	1	1.34262	1			1.3474	1	1.27871	1			1.18058	1	1.29751	1			0.886241	1	0.898641	1			0.613112	1
AKDTVYTK	P05814	N-Term(iTRAQ8plex); K2(iTRAQ8plex); K8(iTRAQ8plex)	1838.12	0.236202	1	0.30789	2	0.151604	1	0.264307	1	0.251916	2	0.188942	1	0.568456	1	0.63717	2	0.249189	1	0.323172	1	0.333204	2	0.191962	1							0.418826	1	0.341034	2	0.308222	1	0.416888	1	0.271276	2	0.239542	1	5.885	1	5.83795	2
AKFEELNMDLFR	P11021	N-Term(iTRAQ8plex); K2(iTRAQ8plex); M8(Oxidation)	2137.15			0.819418	1					0.813042	1					0.689586	1					0.752981	1					0.699867	1					1.21913	1					0.78431	1					3.23153	1
AKPSAPVVSGPAAR	B4DP97	N-Term(iTRAQ8plex); K2(iTRAQ8plex)	1916.15			0.536386	1					0.569986	1					0.873962	1					0.909198	1					1.41589	1					1.50689	1					1.08036	1					2.57525	1
AKQDEEQVTIELDSPR	F6ZTL0	N-Term(iTRAQ8plex); K2(iTRAQ8plex)	2466.33	0.656697	17	0.531138	14	0.788991	16	0.564834	17	0.410571	14	0.629948	15	0.523566	17	0.450583	14	0.523792	16	0.626064	16	0.530809	14	0.741435	16	0.54001	16	0.431407	14	0.541417	16	0.820503	17	0.783249	14	0.799923	16	5.13785	17	5.88229	14	5.34245	16	0.703895	16	0.706508	12
AKVEEQGSQIR	W5PI61	N-Term(iTRAQ8plex); K2(iTRAQ8plex)	1853.06	0.51543	1	0.309579	1			0.539088	1	0.339008	1			0.748222	1	0.416467	1			0.56373	1	0.309357	1			5.816	1	8.44386	1			0.879782	1	0.628471	1			0.696858	1	0.26549	1			0.796799	1	0.348626	1
ALAAFLK	P39019	N-Term(iTRAQ8plex); K7(iTRAQ8plex)	1341.87			0.66542	1	0.704461	1			0.688406	1	0.738991	1			0.589605	1	0.587058	1			1.10153	1	1.27187	1			0.687186	1	0.655623	1			1.06215	1	1.01489	1			0.967697	1	0.992097	1			3.24534	1
ALAAGGVGSIVR	L7MS34	N-Term(iTRAQ8plex)	1374.83	1.29698	2	1.33593	2	1.19825	2	1.39667	2	1.3944	2	1.33244	2	0.954214	2	1.12398	2	1.02919	2	1.06358	2	1.06602	2	1.18219	2	1.72514	2	1.55855	2	1.66678	2	1.01641	2	1.03998	2	1.14092	2	0.69751	2	0.728726	2	0.58584	2	1.22319	2	1.14831	2
ALAAGGYDVEK	P16401	N-Term(iTRAQ8plex); K11(iTRAQ8plex)	1701.96	0.828896	5	0.792866	5	0.683368	4	2.60439	5	2.55268	5	2.90329	4	1.2944	5	1.11186	5	1.13419	4	0.963657	5	0.966563	5	1.16747	4	0.813476	5	0.755422	5	0.672152	4	0.425317	5	0.824416	5	0.603662	4	0.495702	5	0.752743	5	0.58928	4	0.381603	5	0.78874	5
ALADVATVLGR	E7ENA9	N-Term(iTRAQ8plex)	1389.84	0.556376	1	0.59993	1	0.671158	1	0.367013	1	0.369906	1	0.487795	1	0.599089	1	0.50105	1	0.510333	1	0.613003	1	0.507105	1	0.619027	1	0.67984	1	0.37927	1	0.788689	1	0.932018	1	0.777637	1	0.917203	1	3.15152	1	3.16365	1	2.81174	1	2.51838	1	2.88614	1
ALAESWNAAFLESSAK	A8K005	N-Term(iTRAQ8plex); K16(iTRAQ8plex)	2303.25	1.41663	1	1.30808	1			0.997157	1	1.03776	1			1.19262	1	1.2968	1			1.06629	1	0.95193	1			1.4035	1	1.53597	1			1.8512	1	1.67315	1			0.855999	1	1.10531	1			1.05665	1	0.963397	1
ALAGALQR	G3N2D8	N-Term(iTRAQ8plex)	1103.68	3.07569	2	2.7475	2	3.11509	1	1.81985	2	1.75494	2	1.86248	1	0.998275	1	0.23827	2			2.67203	2	2.66081	2	3.01857	1	0.209876	1	0.218964	2			0.237471	2	0.530167	2	0.431957	1	0.3967	2	0.756114	2	0.480796	1	0.272371	2	0.341669	2
ALAPTWEQLALGLEHSETVK	F1MKS3	N-Term(iTRAQ8plex); K20(iTRAQ8plex)	2801.58	0.792125	1	0.721695	2	0.635835	2	1.63612	1	1.28628	2	1.5374	2	0.801858	1	0.737961	2	0.60789	2	1.65682	1	1.42743	2	1.36685	2	1.08565	1	1.12198	2	0.854624	2	0.732528	1	1.35032	2	1.66977	2	1.20458	1	1.39831	2	1.27728	2	1.23352	1	1.31071	2
ALAQEWGCPFMETSAK	Q9Y3L5	N-Term(iTRAQ8plex); C8(Carbamidomethyl); K16(iTRAQ8plex)	2434.23	1.28297	1					1.09054	1					1.34833	1					1.24837	1					1.52358	1					1.02111	1					1.26822	1					0.914044	1
ALASILLQDHIR	B4DXC4	N-Term(iTRAQ8plex)	1654	1.1206	1	1.04935	1			0.872074	1	0.874499	1			1.066	1	0.905978	1			0.954852	1	0.968039	1			1.35341	1	1.34276	1			1.00832	1	0.821131	1			2.1033	1	2.09625	1			1.21674	1	1.49847	1
ALDAAELQR	F6XZQ1	N-Term(iTRAQ8plex)	1290.73	0.511154	1	0.35493	1	0.423216	1	0.850084	1	0.452819	1	0.573447	1	0.458467	1	0.378332	1	0.486482	1	0.59197	1	0.364984	1	0.463496	1	0.78399	1	0.960601	1	1.1589	1	0.712193	1	0.568671	1	0.680281	1	4.25293	1	6.19682	1	5.13725	1	1.36121	1	0.614491	1
ALDEEVHK	A8E645	N-Term(iTRAQ8plex); K8(iTRAQ8plex)	1548.88	1.43714	1	1.3204	1			1.0028	1	0.986164	1			1.34386	1	1.28972	1			1.56589	1	1.61662	1			1.12938	1	1.01947	1			0.868497	1	1.07689	1			1.13361	1	1.07387	1			1.10818	1	1.22311	1
ALDFAVGEYNK	P01034	N-Term(iTRAQ8plex); K11(iTRAQ8plex)	1835.01					1.04205	1					0.843361	1					0.761276	1					0.985764	1					0.470258	1					1.19737	1					1.09876	1
ALDFSELDVR	A1L5C6	N-Term(iTRAQ8plex)	1468.79	0.887322	1	1.08522	1	1.13611	1	1.02673	1	1.06544	1	1.0869	1	0.936197	1	0.969249	1	1.01362	1	0.713712	1	0.803887	1	0.81716	1	2.82421	1	2.23721	1	3.11961	1	2.9334	1	3.21326	1	2.23108	1	0.429737	1	0.360991	1	0.341318	1	0.587249	1	0.614064	1
ALDGAFTEENR	W5PQK6	N-Term(iTRAQ8plex)	1526.78	1.16703	1			1.05045	1	1.27367	1			1.42768	1	1.13363	1			0.955805	1	0.841464	1			0.86129	1	1.68091	1			1.64851	1	1.20833	1			1.26613	1	0.964326	1			0.988882	1	1.28087	1
ALDLVAAK	B4DT72	N-Term(iTRAQ8plex); K8(iTRAQ8plex)	1408.89	1.16042	1	1.01774	1	1.11332	1	1.69099	1	1.70963	1	1.67641	1	1.07151	1	0.934024	1	0.984932	1	1.02319	1	1.1197	1	1.18932	1	1.45587	1	0.736143	1	0.698338	1	1.39527	1	1.6165	1	1.51401	1	0.67619	1	0.941097	1	0.928007	1	0.955495	1	1.24038	1
ALEESNYELEGK	P13645	N-Term(iTRAQ8plex); K12(iTRAQ8plex)	1990.06	0.957354	2	1.02751	1	1.05883	2	1.03449	2	1.26701	1	0.923566	2	1.08571	2	0.968528	1	0.97356	2	1.05923	2	0.975703	1	1.00333	2	0.970361	2	0.842173	1	0.800424	2	1.88602	2	2.05177	1	2.10937	2	0.886112	2	0.810511	1	0.855652	2	1.52536	2	1.57779	1
ALEHFTDLYDIK	P49951	N-Term(iTRAQ8plex); K12(iTRAQ8plex)	2073.15	1.47149	1	1.24852	1	1.63714	1	1.25509	1	1.29996	1	1.22643	1	0.879001	1	0.960974	1	0.866688	1	1.04203	1	0.998212	1	1.15384	1	0.856077	1	1.11031	1	0.918618	1	0.763321	1	0.795509	1	0.804158	1	1.13034	1	1.07189	1	1.00926	1	1.80729	1	1.76446	1
ALEILQEEDLIDEDDIPVR	P0C0L4	N-Term(iTRAQ8plex)	2529.33			1.00071	1					0.526023	1					1.127	1					2.82041	1					0.888431	1					1.36196	1					0.91359	1					1.17377	1
ALENPQPHPGWEGTLK	F7AGV7	N-Term(iTRAQ8plex); K16(iTRAQ8plex)	2382.3	1.01039	1	0.911373	1	0.933697	2	0.841836	1	0.810908	1	0.783947	2	1.09135	1	1.08708	1	1.02925	2	0.891882	1	1.00891	1	0.926058	2	1.41372	1	1.26883	1	1.05523	2	1.04734	1	0.971554	1	1.32497	2	0.930704	1	0.753996	1	0.832998	2	2.17833	1	2.47646	1
ALENPQPHPGWQGTLK	O75612	N-Term(iTRAQ8plex); K16(iTRAQ8plex)	2381.32	0.415935	5	0.705258	11	0.548154	6	0.480642	5	0.573984	11	0.413232	6	0.50307	5	0.749457	11	0.81616	6	0.529044	5	0.639675	11	0.469699	6	0.439214	3	0.710134	7	0.563348	3	1.08078	5	0.886425	11	0.763247	6	0.686458	5	0.635279	11	0.614829	6	3.50691	5	3.3841	11
ALETHTYFER	G5E513	N-Term(iTRAQ8plex)	1570.82	1.06854	14	1.13425	16	1.14015	13	2.86262	14	2.71254	16	2.69962	13	0.781928	14	0.880561	15	0.747365	13	0.856181	14	0.825652	16	0.860572	13	0.688952	14	0.848931	15	0.678295	13	1.29408	14	1.39797	16	1.42358	13	0.465149	14	0.577596	16	0.526369	13	0.374677	14	0.492691	16
ALETHTYFER	G5E513	N-Term(iTRAQ8plex); Y7(iTRAQ8plex)	1875.02	1.03741	4	1.07683	7	1.02569	5	3.5306	4	4.12018	7	4.23181	5	0.639528	4	0.538211	7	0.457624	5	0.648202	4	0.591571	7	0.520695	5	0.355794	3	0.285621	5	0.234222	3	1.08149	4	0.904563	7	0.594829	5	0.465081	4	0.522444	7	0.404962	5	0.384537	4	0.443196	7
ALEVAEYLTPVLK	F8WDI0	N-Term(iTRAQ8plex); K13(iTRAQ8plex)	2054.23	1.34417	2			1.1373	1	1.32134	2			1.09888	1	1.03503	2			0.794277	1	1.27988	2			1.26449	1	0.812639	2			1.2845	1	1.08813	2			1.39038	1	0.918387	2			1.05076	1	1.45394	2
ALEVYDLPWGISTR	G3N271	N-Term(iTRAQ8plex)	1924.06	1.61294	1	1.84102	1			0.869286	1	1.07839	1			0.924347	1	0.874527	1			0.963383	1	1.02814	1			0.999868	1	1.12804	1			0.94975	1	1.13659	1			1.12891	1	1.23073	1			1.96783	1	1.29179	1
ALFEEVPELLTETEK	Q6PWM1	N-Term(iTRAQ8plex); K15(iTRAQ8plex)	2356.31	1.20308	1	1.1725	1	1.21445	1	1.51909	1	1.74915	1	1.96264	1	1.00513	1	0.934012	1	1.10342	1	1.18329	1	1.50528	1	1.43653	1	0.875025	1	0.572964	1	0.716967	1	1.00464	1	1.00699	1	0.810863	1	1.09932	1	1.13721	1	0.970029	1	1.34932	1	1.11483	1
ALFHMDNSYK	S9Y4T1	N-Term(iTRAQ8plex); M5(Oxidation); K10(iTRAQ8plex)	1849.96	0.599704	7	0.637434	4	0.790198	11	0.662417	7	0.993255	4	0.855764	11	1.15648	7	0.508606	4	0.709633	11	0.573371	7	0.560027	4	0.634555	11	0.731917	7	0.538483	4	0.93519	11	4.58509	7	5.09588	4	4.80259	11	0.799277	7	1.12316	4	0.651535	11	0.830192	7	0.599527	4
ALFHMDNSYK	S9Y4T1	N-Term(iTRAQ8plex); K10(iTRAQ8plex)	1833.96	0.737998	8	0.714189	8	0.734058	7	0.625856	8	0.747861	8	0.723509	7	0.660827	8	0.768826	8	0.615611	7	0.606374	8	0.62556	8	0.626546	7	0.888635	8	0.788134	8	0.767013	7	5.55053	8	5.27228	8	5.67539	7	0.781494	8	0.754301	8	0.715664	7	0.690526	8	0.759629	8
ALFHMDNSYK	S9Y4T1	N-Term(iTRAQ8plex); Y9(iTRAQ8plex); K10(iTRAQ8plex)	2138.16	0.432344	1					0.566508	1					0.991657	1					0.589446	1					0.395154	1					6.79712	1					0.638071	1					0.512473	1
ALFNGAQK	W5P5C3	N-Term(iTRAQ8plex); K8(iTRAQ8plex)	1456.86			0.969296	1					1.38995	1					1.09547	1					1.35651	1					0.58475	1					1.00439	1					1.26618	1					1.5521	1
ALGEEALLR	D5G3K3	N-Term(iTRAQ8plex)	1275.76					0.842431	1					0.531114	1					0.888013	1					1.22272	1					0.389477	1					2.43962	1					0.590429	1
ALGFTDTVTVR	P32592	N-Term(iTRAQ8plex)	1483.85	1.41148	1	1.49136	1			1.79856	1	1.96194	1			1.46202	1	1.4067	1			1.32588	1	1.18411	1			1.5338	1	1.46062	1			1.17705	1	1.15658	1			0.453239	1	0.435697	1			0.373629	1	0.41398	1
ALGGGAEVTTACDFR	H9KUU8	N-Term(iTRAQ8plex); C12(Carbamidomethyl)	1828.92	1.28601	1			1.32753	1	2.40371	1			1.74452	1	1.06563	1			0.963169	1	2.09898	1			1.03209	1	0.798385	1			1.01367	1	0.440605	1			1.45213	1	0.487301	1			0.641582	1	0.362376	1
ALGLGVEQLPVVFEDVVLHQATILPK	P49327	N-Term(iTRAQ8plex); K26(iTRAQ8plex)	3394			0.278818	1	0.194214	1			0.361647	1	0.18618	1			0.502669	1	0.308768	1			0.297353	1	0.202828	1			0.133158	1					1.50863	1	0.681993	1			0.337794	1	0.303749	1			5.14509	1
ALGNHEFDNGVEGLIDPLLK	F6XEP5	N-Term(iTRAQ8plex); K20(iTRAQ8plex)	2759.51	1.51265	3	1.60702	3	1.18718	2	0.895901	3	0.824384	3	0.828042	2	2.58699	3	2.58955	3	2.62653	2	0.829873	3	0.884946	3	0.832763	2	1.41339	3	1.26338	3	1.07212	2	0.688123	3	0.866714	3	0.862637	2	0.870749	3	0.75112	3	0.873586	2	0.80927	3	0.909449	3
ALGQNPTNAEVLK	F8W1R7	N-Term(iTRAQ8plex); K13(iTRAQ8plex)	1963.15	1.55104	2	1.21092	2	1.35707	2	1.52431	2	1.55112	2	1.69612	2	1.53828	2	1.56173	2	1.61784	2	1.50699	2	1.30955	2	1.44423	2	0.4726	2	0.35264	2	0.45597	2	0.943799	2	1.35648	2	0.849128	2	0.600103	2	0.724244	2	0.645854	2	0.9289	2	1.14985	2
ALGVTTVAAQAMK	F1N0R8	N-Term(iTRAQ8plex); M12(Oxidation); K13(iTRAQ8plex)	1885.11	1.67301	1					1.73363	1					1.15328	1					1.47361	1					1.01153	1					1.13266	1					0.641553	1					0.601169	1
ALGYVLDR	Q4VAR4	N-Term(iTRAQ8plex)	1210.71			1.29779	1					0.837471	1					1.38207	1					0.885732	1					1.40059	1					0.745184	1					2.62659	1					0.683019	1
ALHHGIDLEK	Q68CR9	N-Term(iTRAQ8plex); K10(iTRAQ8plex)	1741.03	0.843562	1			1.02754	1	1.17099	1			1.08561	1	0.671948	1			0.737206	1	0.767338	1			1.01917	1	2.65164	1			0.897396	1	1.13119	1			2.02426	1	0.851743	1			1.15843	1	1.52964	1
ALHLGNNVLQSLPSR	Q08E42	N-Term(iTRAQ8plex)	1923.11	1.05507	2	1.14058	2	1.07206	2	0.946287	2	1.00622	2	1.00595	2	1.30869	2	1.49549	2	1.48187	2	1.22725	2	1.2491	2	1.15585	2	1.57415	2	1.35286	2	1.48467	2	1.5397	2	1.41818	2	1.46635	2	1.16656	2	1.15083	2	1.1221	2	0.991361	2	0.96587	2
ALIAAQYSGAQVR	Q1JPA2	N-Term(iTRAQ8plex)	1651.94	0.866806	2	0.891621	2	1.18149	2	1.09531	2	1.18913	2	1.23447	2	1.04156	2	1.03412	2	1.04395	2	0.996008	2	1.08121	2	1.37594	2	0.993072	2	1.01161	2	1.02111	2	1.49858	2	1.41779	2	1.11798	2	0.92743	2	0.941004	2	0.700367	2	1.86044	2	1.73699	2
ALIAGGGAPEIELALR	B7Z2F4	N-Term(iTRAQ8plex)	1855.1	0.873821	1	0.694762	2	0.766728	1	1.18052	1	1.05749	2	1.27368	1	1.08771	1	1.58278	2	1.22577	1	1.02784	1	1.23897	2	1.01497	1	1.17037	1	1.21962	2	0.943374	1	1.18665	1	1.05292	2	1.22771	1	1.00715	1	0.939912	2	0.978408	1	1.79644	1	1.54691	2
ALIDQEVK	E5RJ48	N-Term(iTRAQ8plex); K8(iTRAQ8plex)	1523.92	0.842226	1	0.818028	1			1.26964	1	1.261	1			1.11735	1	1.07702	1			1.32663	1	1.22935	1			0.727215	1	0.681871	1			0.898908	1	0.757955	1			0.89046	1	0.966624	1			2.01304	1	2.22982	1
ALIEVLQPLIAEHQAR	P23381	N-Term(iTRAQ8plex)	2105.24	1.13551	1	1.0392	2	0.99247	2	0.75476	1	0.722198	2	0.746603	2	1.13133	1	1.22117	2	1.12393	2	1.5949	1	1.35772	2	1.39885	2	1.4405	1	1.2038	2	1.20531	2	1.12267	1	1.15864	2	0.949908	2	1.23441	1	1.15574	2	1.44911	2	1.30368	1	1.63211	2
ALILVGGYGTR	F1N7H5	N-Term(iTRAQ8plex)	1423.86	0.977484	1	0.905915	1	0.831697	1	1.6054	1	1.49672	1	1.09334	1	0.661061	1	1.0092	1	1.31661	1	0.746999	1	0.63328	1	1.11331	1	0.490619	1	0.569618	1	1.29369	1	1.90817	1	2.13214	1	0.70309	1	0.953822	1	0.913717	1	1.69804	1	1.81229	1	1.69733	1
ALKPPCDLAMQSVEVPGSDGAR	Q0VCZ8	N-Term(iTRAQ8plex); K3(iTRAQ8plex); C6(Carbamidomethyl)	2906.52					2.06828	1					1.32163	1					2.43743	1					1.09971	1					1.18698	1					0.557031	1					0.52896	1
ALLANALTSALR	D6RAA6	N-Term(iTRAQ8plex)	1517.93	0.680833	1	0.552979	1			1.01614	1	0.910675	1			0.554265	1	0.506401	1			1.77049	1	1.36377	1			0.514829	1	0.157944	1			0.633443	1	0.412245	1			0.747181	1	0.753456	1			2.89439	1	3.83921	1
ALLELQLEPEELYQTFQR	Q3SYU2	N-Term(iTRAQ8plex)	2524.35	1.7031	2	0.672748	1	0.800698	1	1.84614	2	1.38549	1	0.701255	1	2.38399	1	1.41972	1	1.83538	1	0.979321	2	0.891686	1	1.98459	1	2.02184	1	1.05758	1	1.61143	1	1.22308	2	1.05481	1	1.36376	1			0.74199	1	0.730685	1	1.20825	2	1.94875	1
ALLEMQQTK	A5PJE3	N-Term(iTRAQ8plex); K9(iTRAQ8plex)	1669.97	0.766747	1	0.630131	1	0.593591	1	1.71865	1	1.51372	1	1.47197	1	0.803706	1	0.523173	1	0.467556	1	1.84557	1	1.33814	1	1.5955	1	0.352406	1	0.292934	1	0.263975	1	2.0754	1	3.92196	1	4.02502	1	0.627568	1	0.580266	1	0.442435	1	1.07808	1	1.02377	1
ALLFIPR	Q76LV1	N-Term(iTRAQ8plex)	1133.73	0.69268	1	0.749925	2	0.731706	1	1.97141	1	1.65372	2	1.79552	1	0.505936	1	0.795003	2	0.671396	1	2.52137	1	2.32632	2	2.53501	1	0.345492	1	0.723522	2	0.454684	1	0.638404	1	0.704668	2	0.649177	1	0.199023	1	0.634283	2	0.427507	1	1.74705	1	1.38607	2
ALLFVPR	P07900	N-Term(iTRAQ8plex)	1119.72	0.487906	3			0.515985	1	1.93894	3			1.76415	1	0.596805	3			0.681121	1	2.06064	3			1.98218	1	0.259922	3			0.25851	1	0.81241	3			0.880573	1	1.00018	3			1.14595	1	1.63543	3
ALLIQAVK	Q32LJ4	N-Term(iTRAQ8plex); K8(iTRAQ8plex)	1463.98	1.64111	2	1.4824	2	1.44923	2	1.13695	2	1.22032	2	1.13724	2	1.15912	2	1.21293	2	1.4013	2	1.04771	2	0.960901	2	1.03727	2	0.86324	2	0.708624	2	0.859779	2	1.22987	2	1.57003	2	1.55353	2	1.35932	2	1.49108	2	1.62136	2	1.03036	2	0.920302	2
ALLLDHNR	Q2I0M4	N-Term(iTRAQ8plex)	1255.74	1.02951	1	0.896078	1			0.735599	1	0.766261	1			0.717689	1	0.780331	1			0.965501	1	1.03038	1			1.08528	1	1.09596	1			2.0894	1	2.06199	1			1.29215	1	1.30281	1			1.79731	1	1.77857	1
ALLPFDTLR	A6QPT4	N-Term(iTRAQ8plex)	1349.81	0.557748	2	1.06401	2	1.27892	2	4.92604	2	3.24283	2	1.88515	2	0.614547	2	0.659578	2	0.722771	2	0.395809	2	0.657078	2	1.75893	2			1.62737	1	1.2975	2	0.354625	2	0.633925	2	0.736347	2	0.247924	1	0.366409	2	0.650818	2	0.377804	2	0.387849	2
ALLVEPVINSYLLAER	B4DIT7	N-Term(iTRAQ8plex)	2104.24							0.709844	1											1.23538	1					1.17191	1			4.53234	1	1.99567	1					1.11294	1					3.01443	1
ALMLQGVDLLADAVAVTMGPK	Q3T179	N-Term(iTRAQ8plex); K21(iTRAQ8plex)	2721.56			1.08044	1	0.888859	1			2.2945	1	2.35292	1			0.996458	1	1.14404	1			0.967215	1	1.08127	1			1.17308	1	1.41999	1			0.858194	1	0.940553	1			0.758655	1	0.566508	1			0.932341	1
ALMLQGVDLLADAVAVTMGPK	Q3T179	N-Term(iTRAQ8plex); M3(Oxidation); M18(Oxidation); K21(iTRAQ8plex)	2753.54	1.05912	1			1.53288	1	2.24142	1			1.97636	1	1.02917	1			1.16336	1	0.833867	1			1.20443	1	0.89991	1			1.09664	1	1.18687	1			1.02014	1	0.740468	1			0.536665	1	1.0263	1
ALMLQGVDLLADAVAVTMGPK	Q3T179	N-Term(iTRAQ8plex); M18(Oxidation); K21(iTRAQ8plex)	2737.55					1.10806	1					1.58321	1					1.05296	1					1.06662	1					1.17752	1					1.21497	1					0.885511	1
ALNIGMVDDILPSSDETECLK	H9KUU8	N-Term(iTRAQ8plex); M6(Oxidation); C19(Carbamidomethyl); K21(iTRAQ8plex)	2944.5	1.31257	1			1.28898	1	1.29231	1			1.52704	1	0.999468	1			0.81896	1	1.37084	1			1.10877	1	0.630785	1			1.07595	1	1.3726	1			1.50038	1	1.11156	1			0.888414	1	1.30548	1
ALPAAAIEGPAYNR	Q3T149	N-Term(iTRAQ8plex)	1717.95	1.07768	6	0.92991	7	0.981248	5	2.15395	6	2.41597	7	2.72494	5	1.04456	6	1.07715	7	0.928617	5	1.51934	6	1.54735	7	1.87103	5	1.05698	6	0.907863	7	0.727435	5	0.796114	6	0.885267	7	0.741948	4	0.669198	6	0.704917	7	0.62479	5	0.736584	6	0.468178	7
ALPAAAIEGPAYNR	Q3T149	N-Term(iTRAQ8plex); Y12(iTRAQ8plex)	2022.15					1.02344	1					1.92977	1					0.735042	1					1.13668	1					0.832117	1					2.1576	1					0.757901	1
ALPAPIEK	P01857	N-Term(iTRAQ8plex); K8(iTRAQ8plex)	1446.92	0.5542	1	0.727339	1			0.631428	1	0.788823	1			0.678368	1	0.750298	1			0.556188	1	0.714896	1			0.317199	1	0.472598	1			1.1939	1	1.12415	1			0.931157	1	1.37037	1			3.94509	1	3.07097	1
ALPFWNEEIVPQIK	B4DMJ7	N-Term(iTRAQ8plex); K14(iTRAQ8plex)	2292.32	1.04034	2	1.00997	2	1.00788	2	1.11975	2	1.03785	2	1.06079	2	1.12336	2	1.18785	2	1.20503	2	1.17723	2	1.23257	2	1.25101	2	1.21717	2	1.27054	2	1.19266	2	0.97017	2	1.10515	2	1.11513	2	1.37487	2	1.42775	2	1.29567	2	1.36221	2	1.2949	2
ALPGDNVGFNVK	F7C4C2	N-Term(iTRAQ8plex); K12(iTRAQ8plex)	1839.06	1.16241	1			1.13295	1	1.13523	1			1.03947	1	1.31473	1			1.42299	1	1.07013	1			0.926297	1	0.766224	1			0.968336	1	0.968563	1			0.964409	1	1.82318	1			1.96103	1	1.22765	1
ALQASALK	A6QLL8	N-Term(iTRAQ8plex); K8(iTRAQ8plex)	1409.89	0.893945	2	0.848712	1	0.836415	1	1.43826	2	1.57303	1	1.68969	1	0.934463	2	0.710137	1	0.849925	1	0.792277	2	0.608318	1	0.597779	1	0.775926	2	0.634546	1	0.758882	1	1.87316	2	2.11961	1	1.6094	1	1.57071	2	1.84915	1	1.65418	1	1.15341	2	1.14845	1
ALQATVGNSYK	B4DWL3	N-Term(iTRAQ8plex); K11(iTRAQ8plex)	1760.01	0.911728	1					1.02107	1					1.13578	1					0.841159	1					0.895133	1					0.892656	1					1.03312	1					2.40987	1
ALQFLEEVK	A1JUI8	N-Term(iTRAQ8plex); K9(iTRAQ8plex)	1685.01	0.865403	2			1.05056	1	0.91589	2			0.885111	1	0.824208	2			0.988342	1	0.735048	2			1.04548	1	0.492035	2			0.616665	1	1.0013	2			0.910017	1	1.84189	2			1.80695	1	2.41439	2
ALQFLEQVK	K9KAZ4	N-Term(iTRAQ8plex); K9(iTRAQ8plex)	1684.02	0.95851	1			0.928851	1	1.60061	1			1.56196	1	1.14682	1			0.886618	1	1.08377	1			1.04014	1	0.930856	1			0.821052	1	1.57333	1			1.4305	1	1.52829	1			2.21418	1	0.690034	1
ALQPTIFPVVPR	Q0VCZ8	N-Term(iTRAQ8plex)	1642	2.52235	24	3.11129	15	2.75311	20	1.04394	23	1.13371	13	1.03262	18	2.07972	24	2.31439	15	2.13605	20	1.19531	23	1.27743	12	1.21444	19	1.08713	23	1.03268	14	1.16601	19	0.550016	21	0.325927	10	0.590948	15	0.438317	19	0.352109	10	0.471086	15	0.818792	20	0.445025	10
ALQPTVFPVVPR	F6PR82	N-Term(iTRAQ8plex)	1627.98	0.673393	9	0.370948	13	0.456498	11	0.393279	10	0.416556	11	0.337402	12	0.790031	11	0.6716	13	0.55167	12	0.57786	11	0.954805	13	0.722361	11	0.759517	9	0.893895	12	1.07614	11	0.496105	10	0.546341	13	0.569083	11	5.27247	11	4.76917	13	4.63504	12	0.434232	8	0.533592	11
ALQSVGQIVGEVLK	H0YJC0	N-Term(iTRAQ8plex); K14(iTRAQ8plex)	2049.26			0.649814	1	0.924449	2			1.40905	1	1.14103	2			0.83672	1	1.16253	2			2.07544	1	2.46801	2			0.442448	1	0.856991	2			1.36542	1	1.03799	2			0.747052	1	0.725617	2			1.65242	1
ALRPPCDLSMQSVEVPGSDGAR	F6PR82	N-Term(iTRAQ8plex); C6(Carbamidomethyl); M10(Oxidation)	2662.32	0.747061	2	0.753473	4	0.79023	4	0.702279	2	0.664138	4	0.689908	4	0.903535	2	0.777795	4	0.77967	4	0.672853	2	0.75251	4	0.85653	4	1.05305	2	1.22863	4	1.33177	4	1.49679	2	1.0306	4	1.06551	4	3.55486	2	4.00053	4	3.1214	4	0.643782	2	0.670483	4
ALRPPCDLSMQSVEVPGSDGAR	F6PR82	N-Term(iTRAQ8plex); C6(Carbamidomethyl)	2646.33	1.01477	2	0.979028	2	0.934563	3	0.853204	2	0.931391	2	0.864839	3	0.998875	2	0.843274	2	0.997186	3	0.838421	2	0.936381	2	1.01122	3	0.959033	2	0.956224	2	1.25392	3	1.02874	2	1.04334	2	0.945946	3	3.26569	2	3.16859	2	2.90077	3	0.767916	2	0.809224	2
ALSASLKPGTIR	F7CWC8	N-Term(iTRAQ8plex); K7(iTRAQ8plex)	1822.14	1.07624	1					0.7925	1					0.832634	1					0.905582	1					0.740505	1					1.16942	1					3.37458	1					0.897678	1
ALSLEMIQLK	D5HSX1	N-Term(iTRAQ8plex); K10(iTRAQ8plex)	1754.07			2.07852	1	1.78132	1			1.3812	1	1.25893	1			0.737733	1	0.860359	1			1.14562	1	0.972622	1			1.16808	1	1.24902	1			1.28807	1	1.48451	1			1.22579	1	1.42911	1			0.680482	1
ALSLEMIQLK	D5HSX1	N-Term(iTRAQ8plex); M6(Oxidation); K10(iTRAQ8plex)	1770.06					1.47981	1					1.42266	1					1.27783	1					1.14536	1					0.641372	1					0.892259	1					1.1958	1
ALSSQHQAR	P11021	N-Term(iTRAQ8plex)	1301.72	0.66255	3	0.503955	1	0.609561	2	1.12695	3	1.13516	1	1.09336	2	0.804978	3	0.694721	1	0.709773	2	0.853239	3	0.830939	1	0.805692	2	0.769435	3	3.19193	1	1.45999	2	0.956669	3	0.519032	1	0.627388	2	1.42106	3	0.928008	1	1.06615	2	2.19397	3	1.7164	1
ALTGHLEDVALALLK	K9K4C9	N-Term(iTRAQ8plex); K15(iTRAQ8plex)	2172.33	1.02403	1					0.753852	1					1.4582	1					0.65948	1					1.7357	1					0.977934	1					2.90113	1					0.534956	1
ALTLGALTLPLAR	A0JN43	N-Term(iTRAQ8plex)	1614.03	0.857729	1			1.10294	2	1.27788	1			1.32971	2	0.962922	1			1.08556	2	0.900371	1			0.743735	2	2.1271	1			1.54798	2	0.732762	1			0.53689	2	1.06467	1			1.1256	2	1.5063	1
ALTLIAGSPLK	F7BH96	N-Term(iTRAQ8plex); K11(iTRAQ8plex)	1692.09	1.19732	1	1.16987	1	1.16205	1	1.23791	1	1.30751	1	1.03594	1	1.168	1	1.19613	1	1.07437	1	1.10288	1	1.17241	1	1.10909	1	1.24994	1	1.28389	1	1.414	1	0.886595	1	0.866311	1	1.25727	1	1.25575	1	1.30446	1	1.31905	1	1.32946	1	1.16866	1
ALTNQQEASVER	A5PKJ3	N-Term(iTRAQ8plex)	1649.88	1.09845	1	1.16928	1			2.06563	1	1.84411	1			1.26291	1	1.39251	1			1.32875	1	1.24839	1			1.17728	1	1.29696	1			0.856579	1	0.792252	1			0.695945	1	0.703184	1			0.687909	1	0.859951	1
ALTSEIALLQSR	P04843	N-Term(iTRAQ8plex)	1605.95	0.538601	2	0.551798	2	0.569797	1	0.509227	2	0.626777	2	0.547037	1	0.757865	2	0.958272	2	0.693846	1	0.592005	2	0.800388	2	0.742694	1	0.260604	2	0.547609	2	0.417438	1	0.790213	2	0.791534	2	0.815085	1	0.636417	2	0.813027	2	0.640135	1	4.47289	2	3.6343	2
ALTSGLALLQSR	A3KN04	N-Term(iTRAQ8plex)	1533.93			1.40885	2	1.35511	2			1.74303	2	1.47937	2			0.587945	2	0.684241	2			1.59438	2	1.30277	2			0.548608	2	0.802406	2			0.764857	2	1.07238	2			0.917521	2	0.876636	2			1.28967	2
ALTVPELTQQMFDAK	P68371	N-Term(iTRAQ8plex); M11(Oxidation); K15(iTRAQ8plex)	2316.27	1.16138	1			1.03526	1	1.1641	1			1.16037	1	0.932118	1			0.886265	1	1.06775	1			0.960554	1	1.48818	1			1.97508	1	1.17814	1			0.994476	1	1.30949	1			1.43061	1	1.26478	1
ALTVPELTQQVFDAK	B7ZAF0	N-Term(iTRAQ8plex); K15(iTRAQ8plex)	2268.3	1.03205	4	1.16656	4	1.05059	6	1.43771	4	1.1957	4	1.47214	6	0.77957	4	0.956781	4	0.88017	6	1.04659	4	1.03334	4	1.00588	6	0.939842	4	1.06145	4	0.895049	6	1.17942	4	1.32691	4	1.11437	6	1.18424	4	1.38434	4	1.34285	6	1.58073	4	1.28303	4
ALVAYYQK	M0R210	N-Term(iTRAQ8plex); K8(iTRAQ8plex)	1563.93	0.703045	1	0.760889	1	0.77003	1	1.85957	1	1.97404	1	1.89816	1	0.582377	1	0.631912	1	0.696835	1	1.15452	1	1.27205	1	1.27366	1	0.455199	1	0.475386	1	0.537558	1	1.48567	1	1.09317	1	0.95721	1	0.788051	1	0.706839	1	0.789852	1	1.86097	1	1.89916	1
ALVEQGFTVPEIK	E1A689	N-Term(iTRAQ8plex); K13(iTRAQ8plex)	2039.2	1.27484	1					0.94308	1					1.16537	1					1.03274	1					1.096	1					1.07611	1					1.82965	1					1.22089	1
ALVILAK	Q5E946	N-Term(iTRAQ8plex); K7(iTRAQ8plex)	1335.91			1.31263	1	1.20956	2			1.20128	1	1.31491	2			1.04212	1	1.03451	2			1.17006	1	0.925022	2			0.830943	1	0.857205	2			1.21204	1	1.48715	2			1.77895	1	1.69215	2			1.02731	1
ALVQNDTLLQVK	Q92522	N-Term(iTRAQ8plex); K12(iTRAQ8plex)	1950.19	1.23166	1					1.5283	1					0.952951	1					0.911692	1					1.57555	1					0.996998	1					1.38063	1					0.91004	1
ALVQQVEELK	S9XCM5	N-Term(iTRAQ8plex); K10(iTRAQ8plex)	1765.06	1.0671	2	0.734436	1	1.01884	3	0.684205	2	0.501268	1	0.874469	3	0.493833	2	0.583703	1	0.772404	3	0.883765	2	0.718871	1	1.05505	3	0.896544	2	0.597123	1	1.0315	3	3.79307	2	4.72933	1	2.23164	3	1.19265	2	0.818412	1	1.0816	3	1.13834	2	1.64503	1
ALVQQVEELR	F6RZ27	N-Term(iTRAQ8plex)	1488.87	0.542167	3	0.689841	4	0.504947	4	0.51462	3	0.45307	5	0.503303	4	0.771518	3	0.788676	5	0.604556	4	0.485572	3	0.540146	4	0.478983	4	0.50376	3	0.504573	4	0.478365	4	0.525453	3	0.557399	4	0.459361	5	6.51952	4	6.13149	5	5.88377	5	0.501232	3	0.642615	4
AMEAVAAQGK	B4DMJ7	N-Term(iTRAQ8plex); M2(Oxidation); K10(iTRAQ8plex)	1599.91			0.488062	1					1.01216	1					1.15631	1					0.475753	1					0.791794	1					1.38458	1					1.87771	1					2.12656	1
AMGIMNSFVNDIFER	E1BGW2	N-Term(iTRAQ8plex); M2(Oxidation); M5(Oxidation)	2080.02	0.668746	20	0.747139	14	0.867652	16	3.07748	20	3.20982	14	2.66778	17	1.01907	20	1.0722	13	0.953549	15	0.751441	18	0.735808	13	0.739183	15	0.689831	14	0.949092	9	0.986181	11	0.704517	18	0.548201	11	0.961813	14	0.884537	17	0.671213	14	0.85628	15	0.577949	19	0.55813	13
AMGIMNSFVNDIFER	E1BGW2	N-Term(iTRAQ8plex); M2(Oxidation)	2064.01	0.658521	9	0.595743	9	0.59901	8	3.03699	9	2.48865	9	2.61157	8	1.05525	9	1.09116	9	1.0718	8	0.762706	9	0.789194	9	0.877072	8	0.864394	8	1.05403	8	1.00208	6	0.783571	9	0.86938	9	0.804451	8	0.60534	9	0.774773	8	0.566054	8	0.602579	9	0.72351	9
AMGIMNSFVNDIFER	E1BGW2	N-Term(iTRAQ8plex)	2048.03	0.441824	3	0.317758	2	0.582184	2	4.65753	3	4.69154	2	4.31958	2	0.787041	3	0.825582	2	0.898883	2	0.711007	3	0.677638	2	0.773271	2	0.407859	2	0.388787	2	0.560212	1	0.240499	3	0.283074	2	0.302487	2	0.328109	3	0.269044	2	0.255193	2	0.249336	3	0.288937	2
AMGNMNSFVNDIFER	Q32L48	N-Term(iTRAQ8plex); M2(Oxidation); M5(Oxidation)	2080.99	1.4954	3	1.35091	1	0.731787	3	2.35917	3	3.74453	1	1.88319	3	0.971895	3			1.01471	3	0.944855	3	2.07823	1	0.870503	3	0.612571	3			1.00417	3	0.599975	3			0.7826	3	1.04073	3			0.971174	3	0.562361	3	0.859131	1
AMGNMNSFVNDIFER	Q32L48	N-Term(iTRAQ8plex)	2049.01	0.915637	2	1.28455	1	0.940916	2	2.22761	2	1.89109	1	2.18093	2	1.45801	2	1.61312	1	1.51612	2	0.960669	2	1.30962	1	0.844064	2	1.32753	2	0.897919	1	1.51019	2	0.975104	2	0.535661	1	0.847688	2	0.610659	2	0.880367	1	0.515703	2	0.492603	2	0.79884	1
AMGPLVLTEVLFNEK	A8KC77	N-Term(iTRAQ8plex); M2(Oxidation); K15(iTRAQ8plex)	2285.31	1.13045	3	0.82416	1	1.06725	2	1.02583	3	1.07706	1	1.03981	2	1.01967	3	0.882454	1	1.02661	2	1.13278	3	0.986804	1	1.21446	2	1.08365	3	1.16144	1	0.836899	2	1.03387	3	0.995126	1	1.05644	2	1.10741	3	1.44223	1	1.15175	2	1.9309	3	1.94395	1
AMIAYWTNFAK	O75612	N-Term(iTRAQ8plex); K11(iTRAQ8plex)	1924.06	0.572695	8	0.526821	8	0.644149	10	0.483229	8	0.618176	8	0.621393	10	0.70724	8	0.663	8	0.717748	10	0.602032	8	0.723308	8	0.688867	10	0.409072	6	0.386663	6	0.568949	6	0.836474	8	0.714942	8	0.967225	10	0.63224	8	0.692814	8	0.699667	10	4.25046	8	4.01912	8
AMIAYWTNFAK	O75612	N-Term(iTRAQ8plex); M2(Oxidation); K11(iTRAQ8plex)	1940.05	1.04336	5			1.07995	2	0.846039	5			0.731843	2	1.04611	5			1.19152	2	1.03331	5			0.816273	2	0.604587	5			2.51704	2	0.878775	5			0.533979	2	1.22704	5			0.464685	2	2.178	5
AMKPWIQPK	P02663	N-Term(iTRAQ8plex); K3(iTRAQ8plex); K9(iTRAQ8plex)	2011.21	0.625592	1	0.613182	1	0.634901	1	0.751116	1	0.701	1	0.701155	1	0.561512	1	0.258571	1	0.49393	1	6.4619	1	6.05091	1	6.46109	1	0.206694	1	0.340291	1	0.315717	1	0.208609	1	1.18112	1	0.509322	1	0.30191	1	0.255075	1	0.336108	1	0.277953	1	0.335335	1
AMPVQAVLPFQEPVPDPVR	M1E4K4	N-Term(iTRAQ8plex)	2394.31	0.598341	6	0.616586	7	0.516322	6	0.409133	7	0.409283	8	0.397554	7	0.484119	5	0.626324	5	0.491732	5	0.493063	6	0.496934	7	0.492903	6	0.61781	7	0.635574	7	0.641958	6	6.58856	7	6.47111	8	6.29018	7	0.88443	5	0.850871	6	1.02722	5	0.960219	6	1.38226	7
AMPVQAVLPFQEPVPDPVR	M1E4K4	N-Term(iTRAQ8plex); M2(Oxidation)	2410.31	1.15787	2	1.24965	3	1.17098	2	0.949661	2	0.770591	3	0.773087	2	1.11189	2	1.15192	3	1.15183	2	1.11615	2	0.977214	3	0.888648	2	1.17521	2	0.843513	3	0.924532	2	2.12996	2	4.36509	3	4.9254	2	1.0663	2	0.54166	3	0.425033	2	0.741297	2	0.737358	3
ANADDLQALHTLHLR	F1MQD1	N-Term(iTRAQ8plex)	1992.09	1.1491	1	1.11297	1			1.10047	1	1.03079	1			1.12476	1	1.07577	1			1.08608	1	1.04942	1			2.01846	1	1.91122	1			1.17785	1	1.26571	1			0.924072	1	1.06581	1			1.13121	1	1.22863	1
ANATEFGLASGVFTR	A7YY67	N-Term(iTRAQ8plex)	1844.99	0.811578	2			1.01427	2	0.74332	2			0.868048	2	0.910365	2			0.871957	2	0.911106	2			1.05467	2	0.850119	2			0.92105	2	1.86652	2			1.59091	2	0.700235	2			0.629272	2	2.39127	2
ANDTTFGLAAGVFTR	B4DE91	N-Term(iTRAQ8plex)	1844.98			1.29948	2	1.31069	1			1.02494	2	0.827971	1			1.11118	2	1.01422	1			1.27989	2	1.31159	1			0.93367	2	0.942503	1			1.32565	2	1.53135	1			0.885724	2	0.807581	1			1.57095	2
ANEGTVGVSAATER	B2R6Q2	N-Term(iTRAQ8plex)	1665.87	1.31689	2			1.37585	2	0.703793	2			0.697215	2	1.67771	2			1.39833	2	2.6794	2			2.42019	2	1.02105	2			1.2279	2	0.726733	2			0.744534	2	0.598527	2			0.789363	2	0.69326	2
ANHAELILANPSPVLIYQISPNETR	A5D9A8	N-Term(iTRAQ8plex)	3064.68			0.829451	1	0.962722	1			1.21333	1	0.940392	1			1.80224	1	1.45018	1			1.01229	1	1.1687	1			1.51746	1	1.76033	1			1.22119	1	1.25924	1			1.38095	1	1.27408	1			0.765429	1
ANINIEK	P61026	N-Term(iTRAQ8plex); K7(iTRAQ8plex)	1409.85	1.14187	3	1.15372	3	1.13363	6	1.00463	3	1.05514	3	1.02801	6	1.13206	3	1.11549	3	1.17934	6	1.12234	3	1.18597	3	1.07634	6	0.940351	3	0.87765	3	0.989901	6	0.898931	3	0.895406	3	0.927361	6	1.18298	3	1.07396	3	1.15603	6	1.92506	3	1.93579	3
ANINVENAFFTLAR	P61006	N-Term(iTRAQ8plex)	1884.04	0.763596	3	0.700746	2	0.783805	1	0.491027	3	0.413085	2	0.387726	1	0.771696	3	0.724987	2	0.653086	1	0.65556	3	0.520052	2	0.351354	1	0.653324	3	0.643981	2	0.506015	1	1.31006	3	1.26015	2	1.62083	1	1.88997	3	1.8346	2	1.92495	1	2.67835	3	3.00618	2
ANINVENAFYTLAR	A4FV54	N-Term(iTRAQ8plex)	1900.02	1.47158	3	1.38689	4	1.42022	3	1.07736	3	1.1089	4	1.10349	3	1.57491	3	1.66742	4	1.57116	3	1.05332	3	1.07759	4	1.10953	3	2.63464	3	2.19429	4	2.45658	3	0.771676	3	0.770659	4	0.730576	3	0.66945	3	0.81186	4	0.690679	3	0.541306	3	0.771894	4
ANIQAVSLK	M0R1L7	N-Term(iTRAQ8plex); K9(iTRAQ8plex)	1551.97	0.60518	1	1.02248	1	1.11256	1	0.671635	1	1.29469	1	1.36912	1	0.754403	1	1.10738	1	1.19943	1	0.52242	1	0.89358	1	0.833869	1	0.636594	1	1.34652	1	1.31234	1	0.548171	1	0.808988	1	0.775251	1	2.15438	1	0.818699	1	0.922481	1	3.10919	1	1.9334	1
ANNLSSLSK	O75396	N-Term(iTRAQ8plex); K9(iTRAQ8plex)	1541.92					0.693584	1					1.03081	1					0.842201	1					0.878286	1					0.697555	1					3.27503	1					0.800855	1
ANNNDNTFK	A5PJE3	N-Term(iTRAQ8plex); K9(iTRAQ8plex)	1645.88	0.309249	2	0.593815	1	0.365326	2	3.05662	2	2.75323	1	2.97769	2	0.482443	2	0.854807	1	0.566354	2	2.93074	2	2.45286	1	2.769	2	0.351689	2	0.663334	1	0.532925	2	0.293794	2	0.526144	1	0.307638	2	0.492694	2	0.501258	1	0.541348	2	0.300174	2	0.439985	1
ANPELLGYSTSPR	S9Z0L8	N-Term(iTRAQ8plex)	1708.91	1.1035	1	1.05952	1	0.846243	2	0.711762	1	0.792858	1	0.558241	2	1.32384	1	1.75515	1	1.14742	2	0.60252	1	0.489918	1	0.528739	2	1.38627	1	1.82327	1	1.17882	2	5.11939	1	4.29333	1	5.24679	2	0.388883	1	0.408632	1	0.732129	2	0.198658	1	0.178356	1
ANPELLGYSVNPTEK	F7CWC8	N-Term(iTRAQ8plex); K15(iTRAQ8plex)	2240.24	0.871594	3	1.1262	3	0.91789	1	0.707846	3	0.614996	3	0.553112	1	0.647521	3	0.571319	3	0.57981	1	0.560544	3	0.66365	3	0.645939	1	1.37957	3	1.68307	3	0.746503	1	0.5279	3	0.509112	3	0.418988	1	3.21047	3	3.0882	3	5.22622	1	0.722449	3	0.702262	3
ANPFGGASHAK	W5QFG9	N-Term(iTRAQ8plex); K11(iTRAQ8plex)	1664.94	0.712277	1	0.719736	1	0.806914	1	1.40085	1	1.49172	1	1.47179	1	0.838107	1	0.90635	1	0.884918	1	1.01987	1	1.0914	1	1.18255	1	0.727592	1	0.662517	1	0.745373	1	1.62158	1	1.33087	1	1.034	1	1.13012	1	1.16229	1	1.34008	1	1.77674	1	1.79127	1
ANPGFSMLDFLSERPFLK	Q3T0E5	N-Term(iTRAQ8plex); M7(Oxidation); K18(iTRAQ8plex)	2693.45			1.23403	1					1.57501	1					0.939163	1					1.74641	1					1.55382	1					0.691945	1					1.04398	1					0.692804	1
ANVTVLDTQIR	H0YD14	N-Term(iTRAQ8plex)	1533.89			1.22565	1					0.903406	1					0.775448	1					0.948274	1					0.452406	1					0.830399	1					0.701118	1					3.08928	1
APAHSPR	O02811	N-Term(iTRAQ8plex)	1039.59			1.37963	1					1.23368	1					1.45993	1					1.09871	1					1.52512	1					1.15881	1					0.783263	1					1.02438	1
APAVFVK	B3KRV7	N-Term(iTRAQ8plex); K7(iTRAQ8plex)	1339.85	0.363991	1	0.346217	1	0.27819	1	0.351569	1	0.410227	1	0.320636	1	0.450305	1	0.47244	1	0.374811	1	0.289926	1	0.280878	1	0.264422	1							0.315967	1	0.366476	1	0.276235	1	0.430813	1	0.470526	1	0.353906	1	5.91581	1	5.76135	1
APDAATLPR	F1MT12	N-Term(iTRAQ8plex)	1215.7	2.59891	1	2.31782	2			2.27093	1	1.98523	2			0.454543	1	0.457729	2			1.55623	1	1.6081	2			0.535539	1	0.448449	2			0.810581	1	1.1565	2			0.62109	1	0.678565	2			0.309152	1	0.486697	2
APDEETLVELLTHAK	S9Y806	N-Term(iTRAQ8plex); K15(iTRAQ8plex)	2274.28	1.38273	1	1.1962	1	1.0391	1	1.07281	1	1.26016	1	1.25293	1	1.19624	1	1.11497	1	1.18399	1	1.35199	1	1.26549	1	1.17589	1	1.49779	1	1.69962	1	1.53573	1	1.35562	1	1.28011	1	1.35957	1	1.12104	1	1.16494	1	1.38634	1	0.811881	1	0.77093	1
APDFLPLLNK	W5PX05	N-Term(iTRAQ8plex); K10(iTRAQ8plex)	1736.05	1.55366	4	1.78423	1	1.66064	4	1.11257	4	1.01787	1	1.07867	4	1.20931	4	1.12859	1	1.14151	4	0.988666	4	0.953381	1	0.966379	4	1.05058	4	1.17057	1	1.40271	4	0.517382	4	0.28851	1	0.454134	4	1.65583	4	1.68418	1	1.4984	4	1.10465	4	1.41569	1
APDVATLPR	W5PGA9	N-Term(iTRAQ8plex)	1243.72	0.397481	1	0.381711	1			0.395562	1	0.288533	1			0.492189	1	0.521069	1			0.466445	1	0.494423	1			7.04563	1	7.66391	1			1.25237	1	0.961129	1			0.429358	1	0.464923	1			0.47737	1	0.288727	1
APDVTTLPR	E7ENA9	N-Term(iTRAQ8plex)	1273.74			0.416978	1					0.665664	1					0.492497	1					0.38809	1					0.175047	1					3.05027	1					2.76847	1					1.83381	1
APEAWDYSQGFVNEEMIR	P07514	N-Term(iTRAQ8plex)	2446.16	2.6985	2	2.67662	3	2.60309	5	0.68753	2	0.615723	3	0.660424	5	1.06793	2	0.997124	3	1.14148	5	2.68378	2	2.76818	3	2.28334	5	1.05012	2	1.18329	3	1.18942	5	1.02795	2	0.976845	3	0.953974	5	0.728508	2	0.747012	3	0.891125	5	0.121287	2	0.135345	3
APEAWDYSQGFVNEEMIR	P07514	N-Term(iTRAQ8plex); M16(Oxidation)	2462.16	1.24167	1	1.63396	3	1.63528	1	0.834407	1	0.765946	3	0.652163	1	1.45365	1	1.41233	3	1.51771	1	1.50176	1	1.90949	3	1.80766	1	1.56018	1	1.12611	3	1.49812	1	1.48613	1	1.11892	3	1.07909	1	0.701092	1	0.692651	3	0.686775	1	1.06671	1	0.262425	3
APEGEETEFYVSPEDLEAQLQSDER	W5PIZ7	N-Term(iTRAQ8plex)	3172.46			1.22137	1					0.895515	1					1.05617	1					1.27822	1					1.16328	1					1.30935	1					1.14454	1					1.54167	1
APELQAQAK	F6RM73	N-Term(iTRAQ8plex); K9(iTRAQ8plex)	1563.93	0.72816	2			0.5642	2	0.797773	2			0.535664	2	0.843665	2			0.604883	2	0.600233	2			0.440501	2	0.656234	2			0.481427	2	1.10317	2			1.01012	2	3.83367	2			4.928	2	0.943032	2
APETFDNITISR	A8K9G0	N-Term(iTRAQ8plex)	1667.89	0.338987	1					0.272894	1					0.477046	1					0.351308	1					2.1652	1					0.924314	1					0.28253	1					4.26975	1
APFDLFENK	Q76LV1	N-Term(iTRAQ8plex); K9(iTRAQ8plex)	1688.94	1.20289	1	1.10654	1	0.910039	1	1.9054	1	1.54719	1	1.95229	1	1.00031	1	0.97618	1	0.988996	1	2.0908	1	1.89434	1	2.07133	1	0.681954	1	0.899308	1	0.645775	1	0.73787	1	0.993792	1	0.974103	1	0.838689	1	0.730541	1	0.769713	1	0.673342	1	1.15366	1
APFDLFENR	P07900	N-Term(iTRAQ8plex)	1412.74			1.04802	1	1.25988	3			1.49591	1	1.79141	3			0.872628	1	0.817246	3			1.56776	1	1.7738	3			1.19866	1	0.91142	3			1.35432	1	0.999392	3			1.34306	1	1.07174	3			0.703484	1
APGAEEYAQQDVLK	P09543	N-Term(iTRAQ8plex); K14(iTRAQ8plex)	2127.15	0.464211	1					0.415555	1					0.408565	1					0.388844	1					0.749529	1					0.49188	1					0.646126	1					4.96127	1
APGSGLALLPLK	E9PPU0	N-Term(iTRAQ8plex); K12(iTRAQ8plex)	1745.12	1.56202	1					0.996973	1					1.20127	1					1.24169	1					1.44998	1					0.785082	1					0.912485	1					1.40021	1
APIILVGTQSDLR	W5NYH0	N-Term(iTRAQ8plex)	1687.01	1.06473	1	1.12885	1	1.17873	2	0.619026	1	0.749904	1	0.811836	2	2.50482	1	1.28699	1	1.9467	2	0.942722	1	0.403114	1	0.592702	2	2.60008	1	1.04051	1	1.95592	2	0.405255	1	0.717385	1	0.772021	2	1.34938	1	3.93833	1	1.89724	2	0.612878	1	0.605709	1
APIRPDIVNFVHTNLR	Q58DW0	N-Term(iTRAQ8plex)	2166.25	0.922443	1	0.901406	1			0.94715	1	0.907113	1			1.84535	1	2.88104	1			1.15177	1	1.87048	1			0.437969	1	0.300642	1			0.692589	1	0.589542	1			0.699196	1	0.561606	1			2.38489	1	1.39225	1
APLAIAAAVEQALK	Q3ZBW6	N-Term(iTRAQ8plex); K14(iTRAQ8plex)	1974.22	1.61562	1	1.48842	1	1.41098	2	1.96673	1	2.1733	1	1.52398	2	0.870797	1	1.651	1	0.986964	2	1.26679	1	0.655326	1	1.23004	2	0.696054	1	1.38344	1	1.05493	2	1.28409	1	0.445258	1	1.11527	2	0.983316	1	1.07373	1	1.03826	2	0.605991	1	0.41445	1
APLGGVPGLVLLFSGK	F1MY26	N-Term(iTRAQ8plex); K16(iTRAQ8plex)	2133.32	2.08107	1	2.29435	1	1.39172	1	1.10381	1	1.47393	1	1.11609	1	0.739917	1	0.683364	1	0.846183	1	1.75462	1	1.67523	1	1.71966	1	1.45396	1	0.782605	1	1.16608	1	0.736738	1	0.831786	1	1.11481	1	1.30859	1	0.774296	1	1.16716	1	0.571375	1	0.923349	1
APNHAVVSQSDR	O77811	N-Term(iTRAQ8plex)	1584.84	0.681972	3	0.601976	3			1.00598	3	1.26966	3			0.845472	3	0.707854	3			1.15522	3	1.07683	3			0.821259	3	1.03151	3			0.595986	3	0.616981	3			2.10615	3	1.97373	3			1.55281	3	1.52403	3
APPLVENEEAEPGR	S9Z0S7	N-Term(iTRAQ8plex)	1811.96	1.01938	1	1.06247	1			0.821783	1	0.674899	1			1.42889	1	1.54501	1			1.02353	1	1.10856	1			1.00092	1	1.02785	1			1.37649	1	1.08378	1			1.28699	1	1.17692	1			1.63478	1	1.87378	1
APPPSLTDCIGTVDSR	K9K259	N-Term(iTRAQ8plex); C9(Carbamidomethyl)	1990.02	0.890341	1	0.871759	1	0.938056	1	0.869008	1	0.865029	1	0.716797	1	1.12712	1	0.915293	1	1.20448	1	1.46515	1	1.47142	1	1.39023	1	1.69912	1	1.51084	1	2.02986	1	1.4694	1	1.6939	1	1.65964	1	1.22099	1	1.28575	1	1.1545	1	1.07863	1	1.20669	1
APQAFDNMAMSR	F6ZU69	N-Term(iTRAQ8plex); M8(Oxidation); M10(Oxidation)	1674.79			0.833802	1	0.882561	1			0.591845	1	0.666176	1			1.02293	1	0.857123	1			0.868543	1	0.922756	1			1.73862	1	4.00066	1			0.848349	1	0.538889	1			2.58128	1	1.70615	1			1.31355	1
APQAFDNMAMSR	F6ZU69	N-Term(iTRAQ8plex)	1642.79	0.64088	1	0.675026	1			0.563893	1	0.69237	1			0.760618	1	1.02536	1			0.489003	1	0.617293	1			1.2192	1	1.16865	1			0.955787	1	1.14923	1			4.98483	1	3.89527	1			0.467214	1	0.702057	1
APQETYADIGGLDNQIQEIK	B4DR63	N-Term(iTRAQ8plex); K20(iTRAQ8plex)	2811.51	0.920102	1	0.97932	1	1.01269	1	1.03806	1	1.00325	1	0.870785	1	0.93458	1	0.885516	1	1.02327	1	1.42099	1	1.26249	1	1.28144	1	1.08795	1	1.44215	1	1.33099	1	1.35733	1	1.46584	1	1.86449	1	1.04909	1	1.10081	1	0.934176	1	1.64152	1	1.48637	1
APRPDELPEVSNLTLDGNPLLDPGALK	S9XP75	N-Term(iTRAQ8plex); K27(iTRAQ8plex)	3449.92	0.707725	1			0.699936	2	0.677637	1	0.374379	1	0.718144	2	1.19417	1	0.265876	1	0.844065	2	0.852114	1	0.538608	1	0.795776	2	1.35644	1	0.397587	1	1.22588	2	2.29827	1	7.80668	1	4.22812	2	1.75976	1	0.530468	1	1.0998	2	1.16963	1	1.15499	1
APSIIFIDELDAIGTK	E9PKD5	N-Term(iTRAQ8plex); K16(iTRAQ8plex)	2311.34	0.933554	1	0.839901	2	0.78102	1	1.06822	1	1.17843	2	1.40613	1	1.2285	1	0.947451	2	1.218	1	1.97818	1	1.65211	2	1.93165	1	1.02883	1	1.33014	2	0.787115	1	1.24918	1	1.42649	2	1.09908	1	0.918465	1	0.980477	2	0.857153	1	1.13703	1	1.13167	2
APVILGSPDDVLEFLK	P09467	N-Term(iTRAQ8plex); K16(iTRAQ8plex)	2321.36	0.862656	1	0.9774	1	0.717328	1	0.709104	1	0.714313	1	0.912667	1	0.817891	1	0.870849	1	0.654348	1	0.859264	1	0.882309	1	1.10168	1	0.522823	1	0.428581	1	0.145075	1	1.585	1	1.24204	1	1.13978	1	0.662079	1	0.708262	1	0.742527	1	3.11331	1	3.21617	1
APVLVALALIECGMK	S9YTJ4	N-Term(iTRAQ8plex); C12(Carbamidomethyl); K15(iTRAQ8plex)	2193.29	0.908242	1	1.02166	1	0.903097	1	0.584599	1	0.841987	1			1.20522	1	1.38824	1	2.0664	1	1.07568	1	1.11194	1			1.5377	1	1.42154	1	3.0673	1	1.01145	1	1.01653	1	0.972617	1	2.45771	1	1.81189	1	1.84741	1	1.10785	1	1.13092	1
APVLVALALIECGMK	S9YTJ4	N-Term(iTRAQ8plex); C12(Carbamidomethyl); M14(Oxidation); K15(iTRAQ8plex)	2209.28					1.04575	1					0.714903	1					1.0467	1					1.29117	1					1.30256	1					1.29185	1					1.88962	1
APVLVALALIEGGMK	B5BU78	N-Term(iTRAQ8plex); M14(Oxidation); K15(iTRAQ8plex)	2106.28	0.738791	2	0.722268	2	0.883677	1	0.507524	2	0.53875	2	0.573791	1	0.680826	2	0.521851	2	0.808018	1	0.827802	2	0.801184	2	0.88244	1	1.79204	2	0.925378	2	3.24302	1	1.33685	2	1.44634	2	0.920494	1	2.84031	2	3.65089	2	2.29854	1	1.014	2	1.18757	2
APVVFVK	F6QUF7	N-Term(iTRAQ8plex); K7(iTRAQ8plex)	1367.89	0.375595	3	0.47457	2	0.408277	3	0.227972	4	0.468164	2	0.417349	3	0.35646	3	0.558931	2	0.489847	3	0.352957	3	0.464628	2	0.407894	3	0.75252	2	0.680242	2	1.25571	2	0.784011	4	0.736079	3	0.714402	4	6.56973	4	6.30818	3	6.13063	4	0.757846	4	0.677225	2
AQATQLLEGLVQELQK	C9JVV6	N-Term(iTRAQ8plex); K16(iTRAQ8plex)	2377.37	0.754094	1					0.8165	1					0.697824	1					0.868114	1					0.476232	1					0.94642	1					0.866655	1					3.426	1
AQAYQTGK	Q5CAQ5	N-Term(iTRAQ8plex); K8(iTRAQ8plex)	1474.85	0.520966	1	0.632242	1	0.675132	1	1.13524	1	1.06778	1	1.26032	1	0.749146	1	1.06455	1	1.29333	1	0.700162	1	0.656636	1	0.713904	1	0.258236	1	0.26024	1	0.425247	1	0.867837	1	0.920557	1	0.959761	1	0.795083	1	0.771885	1	0.66045	1	3.56886	1	3.35876	1
AQCPIVER	M0R0F0	N-Term(iTRAQ8plex); C3(Carbamidomethyl)	1276.7	0.776488	1					1.25262	1					1.01906	1					1.31974	1					0.9875	1					0.699276	1					0.656388	1					2.28843	1
AQEALHQLSQTLILMETIK	Q3SX32	N-Term(iTRAQ8plex); M15(Oxidation); K19(iTRAQ8plex)	2791.58	1.19416	4	1.22043	3	1.1456	4	0.815141	4	0.740268	3	0.861637	4	1.30726	4	1.39324	3	1.39765	4	0.895948	4	0.99232	3	0.967435	4	2.53493	4	2.70557	3	2.09782	4	1.32133	4	0.938873	3	0.939764	4	0.920211	4	1.143	3	1.64223	4	0.716	4	0.602606	3
AQEALHQLSQTLILMETIK	Q3SX32	N-Term(iTRAQ8plex); K19(iTRAQ8plex)	2775.58	1.39043	2	1.81383	4	1.65269	2	0.851653	2	0.774416	4	0.685807	2	1.81603	2	1.67851	4	1.82385	2	1.00594	2	1.0927	4	0.941141	2	3.72041	2	3.58882	4	4.4774	2	0.609914	2	0.384535	4	0.851709	1	0.342339	2	0.346485	4	0.271826	2	0.36686	2	0.418516	3
AQEALLQLSQALSLMETVK	S9YG12	N-Term(iTRAQ8plex); M15(Oxidation); K19(iTRAQ8plex)	2697.54	0.798449	6	0.854268	1	0.799893	4	0.508462	6	0.65658	1	0.533927	4	0.866443	6	0.968757	1	0.81496	4	0.645818	6	0.797825	1	0.837816	4	0.727015	6	0.484257	1	0.462129	4	1.45191	6	2.76063	1	1.40467	4	0.870635	6	0.835796	1	0.822334	4	2.92684	6	2.30245	1
AQEALLQLSQALSLMETVK	S9YG12	N-Term(iTRAQ8plex); K19(iTRAQ8plex)	2681.54	0.52628	2	0.268923	2	0.301569	1	0.418694	2	0.405041	1	0.249632	1	0.653726	2	0.543093	2	0.444229	1	0.351606	2	0.278998	2	0.496467	1	0.66314	1	0.663718	1	0.174596	1	0.534612	2	0.849853	2	0.849375	1	0.75171	2	0.688721	2	1.21263	1	4.66976	2	4.86697	2
AQEALLQLSQVLSLMETVK	O60664	N-Term(iTRAQ8plex); K19(iTRAQ8plex)	2709.57	0.591865	1	0.954159	2	0.538486	1	0.520991	1	0.628184	1	0.559303	1			0.960006	1	0.493517	1	0.939206	1	0.817078	2	0.657594	1	0.270095	1	1.00952	1	0.617314	1	0.563527	1	0.737243	1	0.413427	1	0.441036	1	0.897154	1	0.677663	1	5.03611	1	4.31389	2
AQEHYPVSAGYTK	B3KRV7	N-Term(iTRAQ8plex); K13(iTRAQ8plex)	2059.11	1.05832	7	0.994417	5	0.91135	4	0.966331	7	1.05362	5	0.846995	4	0.952182	7	0.953734	5	1.0054	4	0.829017	7	1.33774	5	1.25916	4	0.854932	7	0.705697	5	0.834094	4	1.51505	7	1.37216	5	1.5313	4	1.36984	7	1.37932	5	1.55527	4	1.77627	7	1.51543	5
AQEVLQAIR	S9WCV2	N-Term(iTRAQ8plex)	1331.79					0.899306	1					0.866746	1					0.702581	1					1.02431	1					0.853858	1					3.21272	1					1.73599	1
AQFDTLQK	A7MB57	N-Term(iTRAQ8plex); K8(iTRAQ8plex)	1558.9	1.0814	2	1.33683	1	1.28949	1	0.860418	2	0.951726	1	0.939588	1	0.993205	2	1.41356	1	1.35919	1	0.803071	2	1.17629	1	1.23324	1	0.876171	2	1.00995	1	1.00023	1	2.78184	2	1.16114	1	1.17039	1	1.15029	2	1.40512	1	1.33654	1	0.99197	2	1.20657	1
AQFEGIVTDLIR	B7Z1V7	N-Term(iTRAQ8plex)	1665.95	1.0644	1					2.40434	1					1.0295	1					0.880396	1					0.944259	1					0.86997	1					0.82599	1					0.903473	1
AQFVPLPVSVSVEFAVAATDCIAK	P12763	N-Term(iTRAQ8plex); C21(Carbamidomethyl); K24(iTRAQ8plex)	3127.73	1.52785	2	1.50374	2			1.29283	2	1.10258	2			1.51225	2	1.78518	2			0.681794	2	0.760152	2			1.07975	2	0.805892	2			0.658276	2	0.645828	2			1.4035	2	1.56425	2			1.14612	2	1.07581	2
AQHPDAK	P47989	N-Term(iTRAQ8plex); K7(iTRAQ8plex)	1374.79			0.166508	1	0.242678	2			0.154465	1	0.18089	2			0.189357	1	0.204103	2			0.209734	1	0.243355	2					0.412494	1			0.296541	1	0.222223	2			1.5718	1	0.615538	2			5.64512	1
AQHSDNNIK	F7D8I6	N-Term(iTRAQ8plex); K9(iTRAQ8plex)	1634.91	0.374922	2	0.476414	4			0.286417	2	0.424092	5			0.453688	2	0.509837	5			0.48171	2	0.654457	5			0.811725	2	0.949128	4			0.42342	2	0.472141	4			6.49702	2	5.66858	6	9.78125	2	0.555875	2	0.699213	5
AQHTGNNVK	P47989	N-Term(iTRAQ8plex); K9(iTRAQ8plex)	1576.9	0.1172	1			0.160607	1	0.112972	1	0.0813619	1	0.163903	1	0.186725	1			0.191494	1	0.137382	1			0.180786	2											0.201796	1	0.144398	1	0.411613	1	0.192227	2	7.03693	1	6.97362	1
AQIHDIVLVGGSTR	B4DI39	N-Term(iTRAQ8plex)	1770.02	0.633051	2	0.729579	2	0.643942	2	0.708812	2	0.737843	2	0.754386	2	0.797246	2	0.837495	2	0.74866	2	0.60232	2	0.635268	2	0.649372	2	0.984727	2	0.946246	2	0.943751	2	1.61057	2	1.58415	2	1.57492	2	2.65889	2	2.68313	2	2.63191	2	0.746489	2	0.730849	2
AQINQNVEELK	F6RZ27	N-Term(iTRAQ8plex); K11(iTRAQ8plex)	1894.09	0.662426	5	0.652814	4	0.692229	2	0.510452	5	0.645002	4	0.67137	2	0.972541	5	0.935891	4	0.859618	2	0.563477	5	0.767784	4	0.839058	2	0.632888	4	0.605974	4	0.514052	2	0.780148	5	0.769839	4	0.710186	2	5.5032	5	4.18946	4	4.7198	2	0.619304	5	0.407981	4
AQIWDTAGLER	Q58DW6	N-Term(iTRAQ8plex)	1563.85	1.38418	1					1.5189	1					1.75187	1					0.93309	1					1.51231	1					0.87287	1					0.82269	1					0.738462	1
AQIWDTAGQER	Q15907	N-Term(iTRAQ8plex)	1578.81	1.08691	1	1.10497	1	0.998473	1	0.96961	1	0.904036	1	0.941305	1	1.00507	1	1.06488	1	1.06589	1	0.956904	1	0.938378	1	0.890301	1	1.76431	1	1.70464	1	1.68271	1	1.8214	1	1.89111	1	1.86108	1	1.03429	1	0.978266	1	1.07807	1	1.1988	1	1.29083	1
AQLELYPEPLLVANAIK	B8ZZJ1	N-Term(iTRAQ8plex); K17(iTRAQ8plex)	2490.48			1.37447	1					0.951759	1					1.09952	1					1.13083	1					0.826166	1					1.41917	1					1.15039	1					1.60344	1
AQLFETSSK	F6XZH4	N-Term(iTRAQ8plex); K9(iTRAQ8plex)	1618.92			1.40468	1	1.44866	1			1.03996	1	0.993441	1			0.931126	1	0.991489	1			1.06138	1	1.10005	1			1.48487	1	1.53217	1			1.07018	1	1.0204	1			1.88535	1	1.72713	1			0.885957	1
AQLGGPEAAK	P04792	N-Term(iTRAQ8plex); K10(iTRAQ8plex)	1549.92	0.573627	2	0.238342	1	0.320324	2	0.890584	2	0.28536	1	0.406648	2	0.940238	2	0.308813	1	0.551538	2	0.641662	2	0.178549	1	0.297985	2	0.673989	2			0.304877	1	0.943507	2	1.8124	1	1.26655	2	1.28848	2	0.865205	1	1.74966	2	2.7162	2	4.98678	1
AQLGGPEAGK	Q3T149	N-Term(iTRAQ8plex); K10(iTRAQ8plex)	1535.9			0.882566	1	0.901491	1			2.18338	1	2.27596	1			0.873318	1	1.01164	1			1.52855	1	1.57095	1			0.94853	1	0.789127	1			1.2192	1	1.06427	1			0.86938	1	0.740525	1			0.690907	1
AQLSEIEQR	Q0VCI2	N-Term(iTRAQ8plex)	1377.76	1.44114	1	1.52228	1			0.939413	1	0.914407	1			1.30935	1	1.35299	1			1.18571	1	1.26497	1			1.97416	1	1.71494	1			0.744452	1	0.72813	1			1.11077	1	1.14073	1			1.05016	1	1.0947	1
AQNLEAISR	F6QC07	N-Term(iTRAQ8plex)	1305.74	1.5231	1					1.13279	1					0.928447	1					1.13674	1					0.946753	1					0.782476	1					1.69652	1					1.30134	1
AQPVQVAEGSEPDSFWEALGGK	F1MJH1	N-Term(iTRAQ8plex); K22(iTRAQ8plex)	2910.5	1.00259	1	1.22965	1	1.21877	1	1.35412	1	1.44719	1	1.45352	1	0.900631	1	1.22311	1	1.01197	1	1.34035	1	1.23134	1	1.2189	1	1.06206	1	1.1608	1	1.13675	1	1.34998	1	1.43157	1	1.30828	1	1.51722	1	1.00406	1	1.1387	1	0.980777	1	0.868682	1
AQPVSEILQLK	G8JKZ1	N-Term(iTRAQ8plex); K11(iTRAQ8plex)	1834.12	1.48697	7	1.51567	4	1.54882	6	1.03375	7	1.05554	4	1.01801	6	1.76108	7	1.98945	4	1.90573	6	1.79183	7	1.68115	4	1.77535	6	0.841385	7	0.587434	4	0.958727	6	0.73537	7	0.721331	4	0.77638	6	1.17106	7	1.10866	4	1.03715	6	0.707208	7	0.767368	4
AQQVAVQEQEIAR	Q3MHZ0	N-Term(iTRAQ8plex)	1773.98	1.33883	1	1.389	1	1.10887	2	1.81946	1	1.73592	1	1.26873	2	1.0427	1	1.02152	1	1.45145	2	1.10511	1	1.17114	1	1.22131	2	0.976743	1	1.03176	1	1.70702	2	0.917635	1	0.987801	1	0.696039	2	0.858493	1	0.913455	1	0.816642	2	1.11233	1	1.05391	1
AQSELLGAADEATR	S9XPD9	N-Term(iTRAQ8plex)	1735.91	1.31504	1	1.26351	1	1.23466	1	2.4227	1	2.19813	1	2.06755	1	1.15435	1	1.0563	1	1.30859	1	0.983944	1	0.943599	1	0.895601	1	0.813232	1	0.562574	1	0.617175	1	1.68323	1	2.84412	1	2.68581	1	0.386373	1	0.400468	1	0.471624	1	0.43571	1	0.345286	1
AQSSVANMLGVPVNR	S9Y4T1	N-Term(iTRAQ8plex); M8(Oxidation)	1863.01	0.676093	10	0.818063	9	0.577248	9	0.561116	11	0.554631	10	0.440137	10	1.01207	9	1.00108	8	0.757908	8	0.97875	10	1.14398	9	0.75626	9	0.663061	10	0.933753	9	1.13879	9	3.4386	11	4.59774	10	5.4762	10	0.487124	10	0.657825	9	0.473665	9	0.688045	10	0.59828	10
AQSSVANMLGVPVNR	S9Y4T1	N-Term(iTRAQ8plex)	1847	0.945752	8	0.877665	8	0.808536	8	0.610077	8	0.683502	8	0.556045	8	0.762619	8	0.876895	8	0.939743	8	0.71511	8	0.768977	8	0.594384	8	0.797955	8	0.82518	8	0.729	8	5.46979	8	5.31225	8	4.902	8	0.511231	8	0.435861	8	0.440756	8	0.505612	8	0.556342	8
AQTGLEAHLLGLDTGSYFK	F6Y688	N-Term(iTRAQ8plex); K19(iTRAQ8plex)	2629.45	0.940159	1	0.840431	1	0.891423	1	0.810956	1	0.740193	1	0.72754	1	1.32016	1	1.29993	1	1.13048	1	0.945004	1	0.877583	1	0.846479	1	1.77284	1	1.22193	1	1.18307	1	0.953926	1	0.986741	1	0.93184	1	2.25464	1	2.73126	1	3.29185	1	0.879863	1	1.07266	1
AQVADVVVSR	P49327	N-Term(iTRAQ8plex)	1347.79	0.228592	2	0.126364	1	0.123531	1	0.20779	2	0.143074	1			0.319398	2	0.223129	1	0.265957	1	0.21964	2	0.138615	1	0.141567	1							0.531363	2	0.255484	1	0.174103	1	0.260301	1					6.21599	2	6.87489	1
AQVNTSDLNEELGQVEYVFTDK	W5QHL0	N-Term(iTRAQ8plex); K22(iTRAQ8plex)	3107.61			1.46755	1	1.50518	1			0.917651	1	1.00376	1			1.24978	1	1.14572	1			1.48901	1	1.55921	1			1.07137	1	0.995502	1			1.56008	1	1.41626	1			0.957661	1	0.975252	1			1.08402	1
AQVPFEQILSLPELK	Q99828	N-Term(iTRAQ8plex); K15(iTRAQ8plex)	2320.37	0.469164	2	0.558705	2	0.454101	1	0.613838	2	0.612405	2	0.71218	1	0.487419	2	0.608715	2	0.302639	1	0.475282	2	0.585632	2	0.326567	1	0.443899	2	0.435043	2			1.15357	2	0.791474	2	0.722248	1	0.782566	2	0.622952	2	0.924203	1	4.02888	2	4.1818	2
AQVSAQAEQLR	F6RZ27	N-Term(iTRAQ8plex)	1504.84	0.417448	4	0.717839	6	0.543665	6	0.556789	4	0.633915	6	0.654185	6	0.495637	4	0.770158	6	0.801793	6	0.539655	4	0.608022	6	0.811729	6	0.639881	4	0.705763	6	0.651376	6	0.382203	4	0.637604	6	0.480903	6	6.2762	4	4.55653	6	4.74323	6	0.429166	4	0.589547	6
AQYEDIAQK	H6VRF8	N-Term(iTRAQ8plex); K9(iTRAQ8plex)	1673.93	1.08933	1	1.24013	1			0.763189	1	0.750349	1			0.950735	1	0.823135	1			0.84227	1	1.478	1			0.792789	1	0.79213	1			2.82723	1	2.49148	1			1.46076	1	1.08569	1			1.25167	1	1.27272	1
AQYSYPLDSES	F6VIZ0	N-Term(iTRAQ8plex)	1563.74			1.22643	2	1.06217	2			1.34946	2	1.24919	2			1.36815	2	1.74751	2			0.790281	2	0.760825	2			1.43507	2	1.45899	2			0.830463	2	0.786606	2			1.71983	2	1.72135	2			0.773387	2
AQYSYPLDSES	F6VIZ0	N-Term(iTRAQ8plex); Y5(iTRAQ8plex)	1867.95	0.756673	1					0.786729	1					1.0065	1					0.833034	1					0.657122	1					0.660705	1					4.42555	1					0.643514	1
AQYYLPDGSTIEIGPSR	R4GMT0	N-Term(iTRAQ8plex)	2171.12	0.546818	1	0.656962	2	0.613128	1	1.66736	1	1.10805	2	1.73602	1	0.962709	1	0.970961	2	0.925613	1	1.54786	1	1.50516	2	1.45643	1	0.427296	1	1.02113	2	0.551044	1	1.36955	1	1.9432	2	1.5038	1	0.860129	1	0.790784	2	0.755647	1	1.63089	1	1.20485	2
ARDEFAEDR	F8W8T8	N-Term(iTRAQ8plex)	1412.71			0.595606	1	0.555634	1			1.00931	1	1.02988	1			0.795537	1	0.816142	1			0.980353	1	0.973783	1			0.88735	1	0.790728	1			0.967419	1	0.798209	1			1.63054	1	1.56706	1			2.30408	1
ARPATATVGQK	F1MAV0	N-Term(iTRAQ8plex); K11(iTRAQ8plex)	1708.03	0.45088	1	0.47409	2	0.476063	1	2.23594	1	2.19805	2	1.60272	1	0.570705	1	0.65287	2	0.758556	1	2.38124	1	2.47708	2	1.93848	1	0.440191	1	0.641034	2	0.690692	1	0.468312	1	0.427738	2	0.586264	1	1.31202	1	1.04498	2	1.92181	1	0.88875	1	0.83556	2
ARPFPDGLAEDIDKGEVSAR	Q3SYU2	N-Term(iTRAQ8plex); K14(iTRAQ8plex)	2751.49	1.27552	1	1.21892	1	1.20564	1	1.23007	1	1.38754	1	1.29155	1	1.12294	1	0.954954	1	1.14765	1	1.07626	1	1.03689	1	1.07918	1	0.864753	1	0.973945	1	0.898458	1	0.815126	1	0.81529	1	0.961746	1	1.14919	1	1.08805	1	1.148	1	1.71422	1	1.72711	1
ARPQELPFLASIQNQGR	W5PIP4	N-Term(iTRAQ8plex)	2229.24	0.930802	3	0.877577	3	0.859279	4	2.46128	3	2.839	3	2.55146	4	1.12469	3	1.13935	3	1.10823	4	0.941459	3	0.883563	3	0.794231	4	1.01226	3	0.849315	3	1.02689	4	0.826976	3	0.810313	3	0.685899	4	0.672826	3	0.706117	3	0.689332	4	0.886656	3	0.764551	3
ASAAFSSVGSVITK	S9XF98	N-Term(iTRAQ8plex); K14(iTRAQ8plex)	1933.12					0.793678	1					0.776559	1					1.5987	1					0.923318	1					1.68599	1					1.48141	1					1.10201	1
ASAGLLGAHAAAITAYALTLTK	P0C0L4	N-Term(iTRAQ8plex); K22(iTRAQ8plex)	2693.59	0.972648	1					0.81561	1					0.899887	1					0.891541	1					1.40396	1					1.55895	1					1.17729	1					1.87931	1
ASDVHEVR	A5D984	N-Term(iTRAQ8plex)	1216.66	1.0187	1	0.987241	1	1.03672	1	1.28877	1	1.31073	1	1.22136	1	1.01174	1	1.08918	1	1.03941	1	1.1071	1	1.16421	1	1.19488	1	1.44778	1	1.44732	1	1.52955	1	1.96471	1	1.84436	1	1.84737	1	0.902618	1	0.886675	1	0.90244	1	0.973215	1	0.993285	1
ASDVVLGFAELEGYLQK	F8WB82	N-Term(iTRAQ8plex); K17(iTRAQ8plex)	2447.36					0.988103	1					1.22063	1					1.00579	1					1.10842	1					0.849845	1					0.870054	1					1.32787	1
ASDVVLGFDELEGYLQK	Q5EA79	N-Term(iTRAQ8plex); K17(iTRAQ8plex)	2491.35	1.41818	2	1.50174	3	1.29236	2	1.59772	2	1.29897	3	1.49896	2	0.318976	2	0.832093	3	0.423261	2	2.94549	2	2.02877	3	2.79814	2	1.0426	2	0.735855	3	0.881305	2	0.600801	2	0.823115	3	1.08694	2	0.386229	2	0.532364	3	0.462603	2	0.295178	2	0.698026	3
ASEGPVFFPGR	A8E4P2	N-Term(iTRAQ8plex)	1467.79	1.21012	1					1.92261	1					1.10294	1					1.14434	1					1.25486	1					0.958072	1					0.595981	1					0.999685	1
ASEIQPLQGTNENR	Q6ZSS7	N-Term(iTRAQ8plex)	1860.97					0.919327	1					0.873859	1					0.673164	1					0.821598	1					0.550801	1					1.49737	1					0.670303	1
ASEQILLATSHTLLLR	Q9GJW6	N-Term(iTRAQ8plex)	2070.23	0.844796	1	0.681804	1	0.633962	1	0.764002	1	0.712499	1	0.749477	1	0.797077	1	0.734161	1	0.879997	1	0.754261	1	0.666691	1	0.682151	1	1.84047	1	2.27603	1	2.03264	1	2.68073	1	2.60058	1	2.67404	1	1.76953	1	1.92192	1	1.91372	1	0.784158	1	0.737553	1
ASFLAAIDEASK	F6Z2L5	N-Term(iTRAQ8plex); K12(iTRAQ8plex)	1831.04	0.71036	14	0.715699	17	0.862337	21	0.587208	14	0.614827	17	0.641848	21	0.798764	14	0.798837	17	0.903637	21	0.609157	14	0.659918	17	0.773564	21	0.737572	14	0.772486	16	0.688151	20	0.526672	14	0.50664	16	0.580884	20	5.33079	14	5.17901	17	4.84546	21	0.412135	14	0.528212	16
ASGPGLNTTGVPASLPVEFTIDAK	A6NDY9	N-Term(iTRAQ8plex); K24(iTRAQ8plex)	2950.64	1.06974	1					1.20119	1					0.809618	1					0.874609	1					1.05247	1					1.81571	1					1.73495	1					1.10012	1
ASITALEAK	P35579	N-Term(iTRAQ8plex); K9(iTRAQ8plex)	1511.91					1.07297	1					0.914225	1					2.06065	1					0.565411	1					0.563843	1					0.660265	1					1.52204	1
ASLEAAIADAEQR	P05787	N-Term(iTRAQ8plex)	1648.88	0.445782	1	1.44168	1			0.950763	1	1.06937	1			0.481791	1	1.02362	1			1.36453	1	1.32634	1			1.28724	1	0.605688	1			1.98009	1	0.724853	1			0.731249	1	0.884144	1			2.18041	1	2.09763	1
ASLNPSDTPPSVVNEDFLHDLK	B7Z3Q4	N-Term(iTRAQ8plex); K22(iTRAQ8plex)	3003.59	0.75455	1	0.774054	2	0.378153	1	0.543476	1	0.694989	2	0.522485	1	0.667741	1	0.989929	2	0.740579	1	0.709863	1	0.761104	2	0.621709	1	0.570693	1	1.03481	2	0.718701	1	0.631472	1	0.878398	2	0.730065	1	0.50263	1	0.744031	2	0.547553	1	4.29577	1	2.86699	2
ASPSHPR	E1BHY6	N-Term(iTRAQ8plex)	1055.59	1.22521	1	0.849368	1	0.683244	1	0.811478	1	1.55717	1	1.53091	1	1.52744	1	2.47258	1	1.87287	1	1.67092	1	4.07128	1	4.09912	1	1.38314	1			0.363278	1	1.20945	1			0.28587	1	1.40391	1	0.185133	1	0.188184	1	0.675145	1
ASSGFNAAEDAQTLR	W5QEU6	N-Term(iTRAQ8plex)	1841.91	0.643997	1	0.647007	1	0.595295	1	0.55766	1	0.544062	1	0.372293	1	0.600882	1	0.640032	1	0.706434	1	0.787173	1	0.805007	1	0.617197	1	5.33332	1	5.67645	1	5.27536	1	1.39013	1	1.15627	1	0.61604	1	0.713788	1	0.648033	1	1.86227	1	0.598715	1	0.529873	1
ASSIIDELFQDR	P10909	N-Term(iTRAQ8plex)	1697.9	0.487629	6	0.673151	7	0.732408	8	0.287532	6	0.460125	7	0.433734	8	0.343511	7	0.552614	7	0.563804	8	0.571208	6	0.501025	7	0.723363	8	0.5651	2	0.874589	3	0.487335	4	0.502571	6	0.755381	5	0.69362	6	0.274795	5	0.698169	5	0.533308	6	6.34963	9	5.26716	7
ASSLISLLK	S9XSR1	N-Term(iTRAQ8plex); K9(iTRAQ8plex)	1539.99					1.0502	1					0.951083	1					1.14324	1					1.1442	1					1.05178	1					1.1995	1					1.69929	1
ASSSLGLQDFDLLR	S9Y315	N-Term(iTRAQ8plex)	1826	1.53983	1	1.42319	1			1.02778	1	0.956308	1			1.23601	1	1.18321	1			1.09226	1	1.28026	1			1.48681	1	1.81559	1			1.16909	1	1.114	1			1.02993	1	1.08482	1			1.12213	1	0.972693	1
ASTVGAHLPASGLDIFGDLR	Q2KI36	N-Term(iTRAQ8plex)	2301.25			0.970214	1	1.03783	1			1.42821	1	1.37675	1			1.21633	1	1.26255	1			1.31551	1	1.3441	1			1.19036	1	1.15964	1			1.03287	1	1.24665	1			1.3835	1	1.19291	1			0.948573	1
ASVAAEPQLSVVTR	F1N1N6	N-Term(iTRAQ8plex)	1732	1.86533	1					1.5671	1					1.06408	1					1.19406	1					2.5764	1					1.00013	1					0.160983	1					0.365514	1
ASVAVDPQPSVVTR	Q99541	N-Term(iTRAQ8plex)	1729.98	0.932098	1			0.926052	1	0.696525	1			0.517875	1	1.05429	1			0.936145	1	1.02432	1			1.10164	1	0.897826	1			1.12229	1	0.758968	1			0.789017	1	0.340971	1			0.322746	1	3.28258	1
ASVAVEPQLSVVTR	Q9TUM6	N-Term(iTRAQ8plex)	1760.03	2.12695	1	1.82085	2	2.15536	1	0.716749	1	0.829753	2	0.965217	1	1.29931	1	1.08395	2	1.06039	1	1.50606	1	1.20693	2	1.53651	1	2.14233	1	1.98761	2	1.99641	1	0.665767	1	1.19595	2	0.759538	1	0.780153	1	0.903718	2	0.876775	1	0.755403	1	0.696114	2
ASVDELFAEIVR	A4IFU2	N-Term(iTRAQ8plex)	1652.91	1.26201	1	1.32791	1	1.29018	2	0.879777	1	1.001	1	0.916606	2	0.895328	1	0.88601	1	1.00119	2	0.849118	1	0.867164	1	0.934845	2	2.33844	1	2.30289	1	2.05353	2	1.8349	1	1.50435	1	1.9778	2	0.739789	1	0.877582	1	0.81443	2	1.18227	1	1.13278	1
ASVDSGSSEEQGGSSR	P01833	N-Term(iTRAQ8plex)	1843.86	0.209504	1	0.308886	1	0.111406	1	0.18669	1	0.215172	1	0.142434	1	0.283152	1	0.306841	1	0.121976	1	0.346781	1	0.373544	1	0.352588	1							0.378935	1	0.280895	1	0.244013	1	2.49104	1	2.52577	1	4.08021	1	4.70643	1	4.54766	1
ASVEMPEQK	G3N2D8	N-Term(iTRAQ8plex); M5(Oxidation); K9(iTRAQ8plex)	1642.89	2.40079	2	2.30876	1	2.3473	2	1.84111	2	1.92058	1	1.95678	2	0.45945	2	0.35733	1	0.340211	2	2.42347	2	2.30304	1	2.47079	2	0.300441	2	0.254229	1	0.257715	2	0.89783	2	1.5513	1	1.35269	2	0.337199	2	0.33491	1	0.31523	2	0.351808	2	0.405894	1
ASVEMPEQK	G3N2D8	N-Term(iTRAQ8plex); K9(iTRAQ8plex)	1626.88	1.9163	2	1.80592	2	2.29465	1	1.17789	2	1.10408	2	1.40108	1	0.502662	2	0.73144	2	0.544648	1	1.88217	2	1.75687	2	2.1834	1	0.74702	2	0.966234	2	1.01831	1	1.20277	2	1.11303	2	0.469953	1	1.06503	2	0.746231	2	0.585532	1	0.878345	2	1.05902	2
ASVITQVFHVPLEER	F1MT25	N-Term(iTRAQ8plex)	2029.14	1.02306	2	0.996768	2	1.03927	2	0.826585	2	0.896182	2	0.832734	2	1.3454	2	1.39849	2	1.4182	2	0.905159	2	0.919455	2	0.934848	2	1.77757	2	1.86506	2	1.78602	2	1.31122	2	1.12399	2	1.09377	2	1.05917	2	1.03834	2	1.02317	2	1.4791	2	1.42984	2
ASVLIENVEK	S9Y401	N-Term(iTRAQ8plex); K10(iTRAQ8plex)	1710.02	0.849301	1	0.906276	1			1.06417	1	0.978033	1			1.18116	1	1.1599	1			0.882398	1	0.975202	1			0.647621	1	0.762593	1			2.66771	1	2.70821	1			1.1488	1	1.18279	1			1.30343	1	1.2142	1
ASVSQVEADLK	Q8TB01	N-Term(iTRAQ8plex); K11(iTRAQ8plex)	1755.01					1.01497	1					0.820392	1					0.912883	1					1.01493	1					0.415921	1					1.27012	1					1.26198	1
ATAVVDGAFK	B4DF70	N-Term(iTRAQ8plex); K10(iTRAQ8plex)	1586.95			1.03863	1					0.919857	1					1.03694	1					0.949932	1					0.813402	1					1.53606	1					0.97706	1					2.13314	1
ATEHLSTLSEK	P02647	N-Term(iTRAQ8plex); K11(iTRAQ8plex)	1824.04	0.691447	2	0.713766	3	0.610782	3	0.629694	2	0.633443	3	0.624406	3	0.730157	2	0.679057	3	0.831795	3	0.600968	2	0.608329	3	0.744872	3	0.404654	2	0.581068	2	0.761438	2	0.66802	2	0.660876	3	0.796562	3	0.829236	2	0.907131	3	0.986556	3	3.95874	2	3.52529	3
ATEIIEPSK	I7JB59	N-Term(iTRAQ8plex); K9(iTRAQ8plex)	1595.94	0.759441	2			0.73881	3	0.909977	2			0.842571	3	0.702577	2			0.752916	3	0.80472	2			0.693649	3	0.82906	2			0.693603	2	1.15252	2			0.613562	3	1.27334	2			0.854294	3	2.42693	2
ATFDAISK	F6Y739	N-Term(iTRAQ8plex); K8(iTRAQ8plex)	1460.86	0.649189	1	0.734455	1	0.73252	1	1.97274	1	1.98959	1	2.00913	1	0.77161	1	0.885551	1	0.902006	1	0.983071	1	1.02153	1	1.08756	1	0.758903	1	0.772793	1	0.755444	1	1.16793	1	0.975509	1	1.0139	1	1.07752	1	0.880454	1	0.747359	1	1.54876	1	1.65464	1
ATGPPVSELITK	P16401	N-Term(iTRAQ8plex); K12(iTRAQ8plex)	1821.1	0.775548	6	0.859378	6	0.952596	4	3.33034	6	3.15713	6	2.19688	4	0.937258	6	0.974406	6	1.31729	4	0.614142	6	0.619869	6	0.861817	4	0.606348	6	0.626894	6	1.01231	4	0.46298	6	0.51615	6	0.750595	4	0.754796	6	0.918898	6	0.688868	4	0.60075	6	0.649285	6
ATIGADFLTK	B2LYK6	N-Term(iTRAQ8plex); K10(iTRAQ8plex)	1644.97	1.53139	4	1.48463	6	1.5424	6	0.806705	4	0.830395	6	0.814216	6	1.33613	4	1.4037	6	1.49665	6	1.71529	4	1.46655	6	1.65387	6	1.46828	4	1.31504	6	1.32223	6	0.781717	4	0.851248	6	0.816583	6	0.901224	4	0.992878	6	0.919957	6	1.1007	4	1.15648	6
ATLVDHDITAGR	S9X3X3	N-Term(iTRAQ8plex)	1572.86	0.639566	58	0.708959	57	0.518367	49	0.696281	59	0.784749	60	0.695317	49	0.653394	43	0.745199	44	0.603263	36	0.535631	58	0.659492	59	0.547483	49	0.620632	53	0.867548	48	0.709501	39	6.49772	59	6.27821	60	6.05482	49	0.540207	50	0.470448	51	0.407927	46	0.384069	54	0.439081	55
ATLVQDGIAK	Q13410	N-Term(iTRAQ8plex); K10(iTRAQ8plex)	1623.99	0.527184	20	0.564859	22	0.67782	21	0.436171	22	0.571291	21	0.563704	22	0.464514	21	0.690841	20	0.728479	21	0.461069	20	0.558579	21	0.652197	20	0.821039	12	1.35337	14	1.14099	15	0.578035	23	0.744206	22	0.705704	21	0.484654	22	0.568627	22	0.51118	22	5.62639	27	3.65443	23
ATLVVQSEVDK	F6RWU4	N-Term(iTRAQ8plex); K11(iTRAQ8plex)	1797.06					0.766312	1					0.808872	1					1.16229	1					1.32124	1					0.816679	1					1.35885	1					2.61365	1
ATMYEMYSVSYDFR	F6ZIJ1	N-Term(iTRAQ8plex); M3(Oxidation); M6(Oxidation)	2098.93	0.358264	2	0.383755	2	0.3498	2	0.431743	2	0.396238	2	0.366232	2	0.541777	2	0.460846	2	0.544877	2	0.482774	2	0.466483	2	0.599549	2	0.615776	2	0.742356	2	0.635634	2	0.867343	2	0.758774	2	0.827939	2	6.25404	2	5.66228	2	5.69609	2	0.438974	2	0.384088	2
ATMYEMYSVSYDFR	F6ZIJ1	N-Term(iTRAQ8plex)	2066.95	0.845557	1	0.764127	2	0.697542	2	0.562239	1	0.557778	2	0.568419	2	1.1479	1	1.06191	2	0.896233	2	0.71485	1	0.771537	2	0.792005	2	1.01638	1	1.225	2	1.0637	2	1.45485	1	0.869157	2	1.0711	2	3.77005	1	3.92905	2	4.00588	2	0.587479	1	0.723328	2
ATNYNAGDR	P61626	N-Term(iTRAQ8plex)	1285.65	0.335444	2	0.329589	3	0.464241	2	0.291298	2	0.435625	3	0.432816	2	0.3685	2	0.575878	3	0.594473	2	0.383521	2	0.606193	3	0.65937	2	0.296963	2	0.654042	3	0.532147	2	0.204741	2	0.746464	3	0.477964	2	1.12785	2	0.71196	3	0.792067	2	5.00006	2	5.13936	3
ATNYNAGDR	P61626	N-Term(iTRAQ8plex); Y4(iTRAQ8plex)	1589.85			0.208421	2					0.496184	2					0.479831	2					0.470029	2											0.293749	2					0.240938	2					5.41992	2
ATQALVLAPTR	A8K7F6	N-Term(iTRAQ8plex)	1444.88	1.12361	1			0.979407	1	1.59311	1			1.34841	1	0.791725	1			0.748903	1	1.18398	1			1.44626	1	0.606836	1			0.607293	1	1.27043	1			1.31896	1	0.6692	1			0.639558	1	1.8118	1
ATQLEGLGR	F6Z7D1	N-Term(iTRAQ8plex)	1248.72	0.559648	1					0.757211	1					0.590965	1					0.668636	1					0.693621	1					0.737833	1					4.55249	1					1.09102	1
ATQLLEGLVQELQK	C9J4I3	N-Term(iTRAQ8plex); K14(iTRAQ8plex)	2178.29	1.41477	1					1.03864	1					0.769954	1					1.25419	1					0.888833	1					1.09187	1					1.46771	1					1.52649	1
ATSFLLALEPELEAR	P04843	N-Term(iTRAQ8plex)	1964.11	0.853415	5	0.363514	2	0.874614	2	0.539274	5	0.417658	2	0.640624	3	0.962017	5	0.457941	2	0.872124	3	1.15022	5	0.699592	2	1.28135	3	1.07592	3	0.459805	1	1.17756	2	1.36505	4	0.586125	2	1.01813	3	0.78576	4	0.738126	2	0.830427	3	2.44765	5	4.618	2
ATSNVFAMFDQSQIQEFK	A4IF97	N-Term(iTRAQ8plex); M8(Oxidation); K18(iTRAQ8plex)	2715.39	1.22293	2	1.08914	1	1.17716	1	1.53881	2	1.55598	1	1.76878	1	1.14486	2	1.10139	1	1.08349	1	1.19551	2	1.16755	1	1.21471	1	1.17264	2	1.21024	1	1.04372	1	0.772993	2	0.891176	1	0.781183	1	0.863196	2	1.19241	1	0.985323	1	1.22446	2	1.14093	1
ATTEAHPGPGIGPR	Q3ZBE8	N-Term(iTRAQ8plex)	1664.9			2.14173	1					1.45961	1					0.777838	1					1.50922	1					0.812392	1					0.671687	1					0.561662	1					1.34701	1
ATVIYEGER	P17690	N-Term(iTRAQ8plex)	1341.73	0.959762	1			0.966458	1	1.01469	1			1.17006	1	1.24106	1			1.19329	1	1.53992	1			1.47517	1	2.83115	1			2.63059	1	0.959439	1			1.02043	1	1.11914	1			1.09326	1	0.372866	1
ATVNPSAPR	B2R888	N-Term(iTRAQ8plex)	1216.7			1.08017	1	1.25909	1			0.512872	1	0.556576	1			0.280739	1	0.28194	1			0.354201	1	0.373439	1									0.287637	1	0.293944	1			0.620335	1	0.707164	1	7.31361	1	6.14695	2
ATVVESSEK	B4DHC4	N-Term(iTRAQ8plex); K9(iTRAQ8plex)	1557.88	0.697346	1			0.662551	1	1.14896	1			1.1091	1	0.92602	1			0.81448	1	0.594321	1			0.66795	1	1.36812	1			1.0371	1	2.49803	1			2.35911	1	1.13608	1			1.71236	1	1.37954	1
ATVVYQGER	D9IWP9	N-Term(iTRAQ8plex)	1326.73					0.507606	1					0.425906	1					0.510271	1					0.414836	1					0.382997	1					1.19088	1					0.629247	1
AVAEAAVVGHPHPVK	A7YWF1	N-Term(iTRAQ8plex); K15(iTRAQ8plex)	2090.23	1.71292	2	1.69336	1	1.39283	1	1.51804	2	1.63062	1	1.75543	1	1.41067	2	1.24626	1	1.25624	1	1.01401	2	0.980862	1	0.932333	1	0.544305	2	0.949348	1	1.01041	1	1.11817	2	0.78528	1	0.664829	1	1.08362	2	0.976063	1	1.09057	1	0.857774	2	1.06868	1
AVAEQIPLLVQGVR	W5PQK6	N-Term(iTRAQ8plex)	1797.08	1.16695	1	1.06735	1			1.37279	1	0.716687	1			1.18478	1	1.12256	1			1.42919	1	1.14825	1			2.04227	1	1.43044	1			0.837243	1	0.869745	1			0.660434	1	3.21921	1			0.882922	1	0.421689	1
AVAIDLPGLGHSK	B4DNR3	N-Term(iTRAQ8plex); K13(iTRAQ8plex)	1886.14	1.18517	1	1.20464	1	1.30283	1	0.921351	1	0.910573	1	0.894345	1	1.36292	1	1.36118	1	1.6166	1	1.18055	1	1.24957	1	1.23873	1	1.01417	1	0.910244	1	0.71526	1	0.866915	1	0.888135	1	0.706242	1	0.651362	1	0.653718	1	0.454476	1	2.11361	1	2.12915	1
AVAIDLPGLGR	F7BK45	N-Term(iTRAQ8plex)	1385.84	1.37814	1	1.45776	1	1.48731	1	1.69953	1	1.34223	1	1.66405	1	0.483541	1	0.820373	1	0.461207	1	1.23756	1	1.34726	1	1.4049	1	1.96195	1	1.46008	1	1.79885	1	0.977206	1	1.21633	1	0.97227	1	1.54749	1	1.2372	1	1.467	1	0.332726	1	0.788609	1
AVANFFSASCVPCADGK	O77811	N-Term(iTRAQ8plex); C10(Carbamidomethyl); C13(Carbamidomethyl); K17(iTRAQ8plex)	2409.21	1.09724	1	1.60491	1			0.855084	1	0.881173	1			1.52674	1	1.68612	1			1.49446	1	1.52802	1			1.06438	1	1.71476	1			0.651583	1	0.516709	1			2.2417	1	1.42748	1			0.785987	1	0.533115	1
AVASAAAALVLK	W5PQK6	N-Term(iTRAQ8plex); K12(iTRAQ8plex)	1693.09	1.11207	1	1.18724	1			1.32407	1	1.0874	1			0.977793	1	1.14526	1			0.829421	1	0.850426	1			1.01524	1	0.97744	1			0.962277	1	1.13649	1			1.69041	1	1.98126	1			1.43168	1	1.21356	1
AVAVVVDPIQSVK	T0MG29	N-Term(iTRAQ8plex); K13(iTRAQ8plex)	1933.19	1.26821	1	1.18275	1			1.23787	1	1.13922	1			1.36898	1	1.26468	1			1.22802	1	1.07664	1			1.56484	1	1.1783	1			0.720255	1	0.776033	1			0.978349	1	1.99163	1			1.1357	1	0.974241	1
AVDALVK	Q1LZG1	N-Term(iTRAQ8plex); K7(iTRAQ8plex)	1323.83	1.18191	1	1.24308	1	1.27875	1	1.22337	1	1.25111	1	1.1652	1	1.13516	1	1.11831	1	1.13522	1	0.859418	1	0.923711	1	0.893614	1	0.904868	1	0.891605	1	0.928417	1	1.53442	1	1.29705	1	1.45178	1	1.43158	1	1.47644	1	1.5772	1	1.26497	1	1.29556	1
AVDQLNEK	B9UKL8	N-Term(iTRAQ8plex); K8(iTRAQ8plex)	1524.88	2.06144	1	2.31898	1	2.27209	1	1.66696	1	1.99556	1	1.83875	1	0.970726	1	0.908619	1	0.922359	1	0.897634	1	0.857791	1	0.95012	1	0.879969	1	0.49864	1	0.585885	1	0.710491	1	0.595317	1	0.625943	1	1.24535	1	1.0755	1	1.06491	1	0.894301	1	0.900191	1
AVDQLNELSSEANLYR	P33046	N-Term(iTRAQ8plex)	2126.1	1.15173	3	0.985333	3	0.632265	2	2.26598	3	2.13437	3	1.83115	2	0.570734	3	0.89353	3	0.750437	2	1.95716	3	1.71499	3	2.17817	2	0.557906	3	1.46186	2	0.448749	2	1.13727	3	0.840395	3	1.28186	2	0.271508	3	0.401445	2	0.34123	2	0.731611	3	0.472956	3
AVDQLNEQSSEPNIYR	P22226	N-Term(iTRAQ8plex)	2167.09	1.54363	13	1.48385	10	1.49696	9	3.72242	13	4.25912	10	4.10096	9	0.643596	12	0.666888	9	0.731249	8	0.667292	13	0.635719	10	0.70863	8	0.456705	10	0.668661	6	0.907157	5	0.980992	12	0.515792	10	0.574573	8	0.456897	8	0.33751	7	0.322467	7	0.586074	9	0.320317	8
AVDQLNEQSSEPNIYR	P22226	N-Term(iTRAQ8plex); Y15(iTRAQ8plex)	2471.32					1.37074	1					2.44877	1					0.700152	1					0.684636	1					0.507025	1					1.09496	1					1.24039	1
AVDSLVPIGR	F1MLB8	N-Term(iTRAQ8plex)	1330.8	1.47324	2	1.36542	1	1.42816	1	2.42846	2	2.84931	1	2.73327	1	0.873742	2	0.853909	1	0.863489	1	1.06873	2	1.06967	1	1.06563	1	0.55732	2	0.347949	1	0.330176	1	0.884522	2	0.770281	1	0.785718	1	0.352007	2	0.252563	1	0.398569	1	1.13436	2	1.11582	1
AVDSQILR	Q58DQ3	N-Term(iTRAQ8plex)	1205.71	0.842301	1			0.755161	1	2.27918	1			2.36714	1	0.754916	1			0.795698	1	2.01717	1			1.88688	1	0.775255	1			0.740432	1	0.686693	1			0.701935	1	1.38703	1			1.33515	1	0.302938	1
AVEFQEAQAYADDNSLLFMETSAK	P51148	N-Term(iTRAQ8plex); M19(Oxidation); K24(iTRAQ8plex)	3302.65	0.502209	1	0.999584	1	0.816808	1	0.575804	1	0.567941	1	0.655059	1	0.433798	1	1.1036	1	1.18094	1	0.8397	1	0.802473	1	0.957895	1	0.306993	1	0.955366	1	0.793067	1	1.17201	1	1.36487	1	1.26705	1	3.52373	1	2.29159	1	2.47472	1	2.07375	1	1.633	1
AVEFQEAQAYAEDNSLLFMETSAK	S9Y4I1	N-Term(iTRAQ8plex); M19(Oxidation); K24(iTRAQ8plex)	3316.65	1.40068	3	1.47772	2	1.08344	3	0.910648	3	0.693447	2	0.917775	3	1.2839	3	1.63606	2	1.482	3	1.637	3	1.53979	2	1.48732	3	1.7733	3	2.38526	2	1.75912	3	1.42872	3	1.96271	2	1.69095	3	1.06858	3	0.57079	1	0.775518	3	0.681272	3	0.350829	2
AVEIDGER	W5PVE8	N-Term(iTRAQ8plex)	1192.64	1.11915	1	1.09595	1	1.21987	1	0.879151	1	1.14973	1	0.996684	1	0.781812	1	0.941302	1	0.892912	1	0.92022	1	1.17827	1	1.09788	1	4.153	1	2.57788	1	3.36863	1	0.66014	1	0.772452	1	0.681165	1	0.828237	1	0.860761	1	0.888821	1	0.79364	1	1.12606	1
AVELLADIVQNCSLEDSQIEK	F7BXM5	N-Term(iTRAQ8plex); C12(Carbamidomethyl); K21(iTRAQ8plex)	2982.59					1.14253	1					1.71382	1					0.979413	1					1.63183	1					0.877342	1					1.90626	1					0.747044	1
AVEPQLQEEER	P55058	N-Term(iTRAQ8plex)	1631.86			0.730685	1	0.764723	1			0.919071	1	0.849089	1			0.929106	1	0.854108	1			0.701073	1	0.76698	1			1.42622	1	1.65363	1			0.991421	1	0.889197	1			1.12295	1	0.990029	1			2.44624	1
AVEQGGAFSNPETLDLYR	Q9H7A6	N-Term(iTRAQ8plex)	2271.17	0.722303	1	0.947037	1			0.662526	1	0.704282	1			1.11365	1	0.803982	1			0.854214	1	0.810173	1			0.910625	1	0.667659	1			0.889691	1	1.20764	1			1.05268	1	0.821984	1			2.9381	1	3.13265	1
AVETLLDLIMK	F6ZIU0	N-Term(iTRAQ8plex); M10(Oxidation); K11(iTRAQ8plex)	1870.12	0.586226	1	1.13223	1	0.475365	2	0.774284	1	0.899887	1	0.547266	2	0.887563	1	0.589145	1	0.709416	2	1.1837	1	0.953261	1	1.46976	2	1.15139	1	0.946694	1	1.04998	2	1.91317	1	1.93872	1	1.57439	2	2.3899	1	2.26773	1	3.31279	2	1.00982	1	1.1048	1
AVETLLDLIMK	F6ZIU0	N-Term(iTRAQ8plex); K11(iTRAQ8plex)	1854.12																			2.04534	1					1.63591	1					1.45559	1					3.80922	1					1.1873	1
AVEVLPK	P06396	N-Term(iTRAQ8plex); K7(iTRAQ8plex)	1363.88	0.977454	1	0.650488	1	0.706727	1	0.866307	1	0.622842	1	1.15638	1	0.67988	1	0.555046	1	0.856827	1	0.465283	1	0.3254	1	0.52592	1	0.870168	1	0.4005	1	0.629458	1	0.56834	1	0.938783	1	2.02969	1	0.437204	1	0.401564	1	0.773737	1	3.84715	1	4.65425	1
AVEVMPK	F1MJH1	N-Term(iTRAQ8plex); M5(Oxidation); K7(iTRAQ8plex)	1397.83	0.784125	1					2.94899	1					1.00981	1					0.921643	1					0.674834	1					1.14132	1					0.519994	1					0.697722	1
AVFGDLPLGAGTVEK	Q5EA79	N-Term(iTRAQ8plex); K15(iTRAQ8plex)	2082.19	1.43578	3	1.41186	3	1.44025	2	1.1828	3	1.33304	3	1.4424	2	1.38484	3	1.2533	3	1.38295	2	1.70085	3	1.61237	3	2.29819	2	1.23355	3	0.963622	3	0.838236	2	0.700142	3	0.782725	3	0.563061	2	1.20991	3	1.10693	3	0.914477	2	0.520421	3	0.545826	3
AVFVDLEPTVIDEIR	A8MUB1	N-Term(iTRAQ8plex)	2020.13	1.13338	1	1.11073	1	1.1344	1	1.23089	1	1.24377	1	1.48318	1	0.931765	1	0.850183	1	0.642575	1	0.885015	1	0.864973	1	1.02344	1	1.13612	1	0.93737	1	0.706053	1	1.9268	1	2.08302	1	2.23914	1	0.216697	1	0.502312	1	0.436338	1	1.93789	1	1.87104	1
AVFVDLEPTVIDEVR	B3KPS3	N-Term(iTRAQ8plex)	2006.11	0.732842	3	0.810165	2	0.525292	3	1.28308	3	1.08516	2	0.908544	3	0.720181	3	0.670516	2	0.487466	3	0.812209	3	0.701339	2	0.638553	3	0.911085	3	0.740152	2	0.571497	3	1.23856	3	0.799012	2	0.407537	3	0.957402	3	0.7057	2	0.315411	3	1.70234	3	2.79995	2
AVGDGILCNTYIDSYK	B4DKX4	N-Term(iTRAQ8plex); C8(Carbamidomethyl); K16(iTRAQ8plex)	2397.26			1.1119	1					0.91694	1					1.31416	1					1.19602	1					1.22506	1					0.903064	1					1.56093	1					1.36071	1
AVGPEITK	B3KQV6	N-Term(iTRAQ8plex); K8(iTRAQ8plex)	1422.88	0.832321	1			0.856602	1	0.958301	1			0.905134	1	0.572078	1			0.548761	1	0.61439	1			0.621013	1	1.34727	1			1.32152	1	0.892719	1			0.878003	1	2.31687	1			2.55408	1	1.87932	1
AVIQVSQIVAQGLIAR	F6ZAZ2	N-Term(iTRAQ8plex)	1970.21					0.381041	1					0.788239	1					2.13287	1					1.45168	1					0.53543	1					0.613659	1					3.12607	1
AVLCPPPVK	P63000	N-Term(iTRAQ8plex); C4(Carbamidomethyl); K9(iTRAQ8plex)	1588.97	1.06639	4	1.09623	4	1.1049	4	1.05119	4	1.00428	4	0.979006	4	1.24842	4	1.23178	4	1.28789	4	0.647124	4	0.710737	4	0.688108	4	0.962013	4	0.972277	4	0.966555	4	1.26975	4	1.44275	4	1.41081	4	1.30827	4	1.23711	4	1.27035	4	1.72468	4	1.7245	4
AVLDVFEEGTEASAATAVK	G3V3A0	N-Term(iTRAQ8plex); K19(iTRAQ8plex)	2516.37	0.880584	1			0.977186	1	0.671681	1			0.573508	1	1.12739	1			0.929108	1	0.620771	1			0.682428	1	1.52099	1			1.43237	1	1.05618	1			1.44894	1	1.33238	1			1.29594	1	2.27824	1
AVLGAHDPEK	Q3ZBE9	N-Term(iTRAQ8plex); K10(iTRAQ8plex)	1644.95	1.9901	4	2.63571	1	2.52746	2	1.07821	4	1.14808	1	1.13304	2	1.73341	4	1.74764	1	1.74612	2	1.3316	4	1.59748	1	1.48309	2	0.838512	4	0.552183	1	0.639747	2	0.84923	4	0.820846	1	0.897163	2	0.927478	4	0.537839	1	0.606816	2	0.713992	4	0.657261	1
AVLGANDPEK	Q15738	N-Term(iTRAQ8plex); K10(iTRAQ8plex)	1621.92	0.467871	1	0.379039	1	0.287642	1	0.493907	1	0.425854	1	0.347705	1	0.535956	1	0.720143	1	0.551851	1	0.354163	1	0.306506	1	0.242183	1	0.635497	1	0.75698	1	0.585714	1	0.539488	1	0.46918	1	0.441774	1	0.70878	1	1.01275	1	0.968939	1	4.79967	1	4.54796	1
AVLGANDPER	K9K221	N-Term(iTRAQ8plex)	1345.73	0.644111	1			0.696419	1	0.722406	1			0.853687	1	0.67942	1			0.739272	1	0.826684	1			0.868905	1	0.93081	1			1.13327	1	0.720642	1			0.773368	1	4.84221	1			4.11815	1	0.516381	1
AVLGEVK	Q1JPA2	N-Term(iTRAQ8plex); K7(iTRAQ8plex)	1323.84	0.765115	1	0.82004	2	0.844687	3	1.8166	1	2.00109	2	1.85533	3	0.627046	1	0.708995	2	0.696504	3	1.20664	1	1.29227	2	1.23091	3	0.910371	1	0.714071	2	0.932584	3	1.07585	1	1.033	2	1.03117	3	0.754558	1	0.763247	2	0.82423	3	1.7747	1	1.57909	2
AVLLLQEK	B2R694	N-Term(iTRAQ8plex); K8(iTRAQ8plex)	1521.98	0.888793	4	0.864663	2	1.04067	2	0.623227	4	0.972156	2	1.00539	2	0.881741	4	0.792574	2	0.944935	2	1.03006	4	1.02312	2	0.970821	2	0.383183	2	0.181681	1	0.379113	1	0.355807	4	0.323947	2	0.356847	2	0.755729	4	0.602406	2	0.573106	2	3.32373	4	3.67531	2
AVLNPTPVK	S9Y7S4	N-Term(iTRAQ8plex); K9(iTRAQ8plex)	1546.97	1.13227	2	1.07744	3	1.12247	3	1.13184	2	1.06022	3	1.16524	3	1.13348	2	1.1496	3	1.15717	3	0.724494	2	0.793279	3	0.858742	3	2.32662	2	2.78988	3	2.20949	3	1.02363	2	1.0132	3	0.989756	3	1.50031	2	1.28723	3	1.34697	3	0.804573	2	0.696989	3
AVLSCDLTCFVGSEDIAK	Q9NV23	N-Term(iTRAQ8plex); C5(Carbamidomethyl); C9(Carbamidomethyl); K18(iTRAQ8plex)	2593.35	0.984704	1	1.09645	1			0.536606	1	0.647456	1			1.40189	1	1.67431	1			0.933653	1	0.999264	1			0.8869	1	1.00415	1			0.878608	1	0.886717	1			1.0683	1	0.862353	1			2.62797	1	2.24472	1
AVLVDLEPGTMDSVR	P68371	N-Term(iTRAQ8plex); M11(Oxidation)	1922.03	0.998657	1	0.858257	1	0.914768	1	1.04393	1	1.08175	1	1.00908	1	1.22829	1	1.61793	1	1.54878	1	1.23802	1	1.92838	1	1.89121	1	0.984395	1	0.654237	1	0.735495	1	1.60867	1	1.25351	1	1.56973	1	1.52416	1	1.11049	1	0.897653	1	1.06043	1	1.06182	1
AVNYFSK	P49951	N-Term(iTRAQ8plex); K7(iTRAQ8plex)	1436.84	0.855741	1	0.829784	1	0.81728	1	1.11465	1	1.13596	1	1.11	1	1.00387	1	1.01605	1	0.983078	1	1.05195	1	1.00733	1	0.94453	1	0.948089	1	1.05009	1	0.960534	1	0.914263	1	0.885634	1	0.793035	1	1.23492	1	1.24319	1	1.22463	1	2.07236	1	2.0505	1
AVPFQNAILNIK	F7D374	N-Term(iTRAQ8plex); K12(iTRAQ8plex)	1936.19	0.810897	1					0.637754	1					0.846459	1					0.791056	1					1.12337	1					0.604745	1					4.36764	1					0.701727	1
AVPFQNAILNVK	Q5EA19	N-Term(iTRAQ8plex); K12(iTRAQ8plex)	1922.16	1.57385	2	1.67458	2			0.879083	2	1.07473	2			1.1827	2	1.24655	2			1.80026	2	1.69549	2			1.14657	2	1.62908	2			1.03657	2	0.624312	2			0.841911	2	0.765762	2			1.04621	2	0.895171	2
AVPLALALISVSNPR	B4DXY1	N-Term(iTRAQ8plex)	1825.12			2.4641	1	0.734023	1					1.13509	1	4.23994	1			0.665253	1					1.34821	1			2.74894	1	0.391335	1					1.03908	1					0.952056	1	4.50954	1	4.06544	1
AVPLNASK	A8KA83	N-Term(iTRAQ8plex); K8(iTRAQ8plex)	1407.88			1.07281	1	0.891199	1			1.20747	1	0.830116	1			0.838208	1	0.789792	1			0.71884	1	0.605595	1			0.4209	1	0.511013	1			0.669214	1	0.726531	1			0.604908	1	0.650791	1			3.18407	1
AVPQLQGYLR	Q58DQ3	N-Term(iTRAQ8plex)	1448.85	1.17389	1	1.15702	1	0.98242	1	1.66988	1	1.71382	1	1.73271	1	0.792231	1	0.91846	1	1.90956	1	1.56355	1	1.4807	1	1.49252	1	0.888047	1	0.944525	1	0.784963	1	1.24229	1	1.22315	1	1.06347	1	1.27259	1	1.23368	1	0.868772	1	0.764381	1	0.747395	1
AVPVQALLLNQELLLNPTHQIYPVTQPLAPVHNPISV	P05814	N-Term(iTRAQ8plex)	4341.47	0.334785	5	0.511218	6	0.696557	3	0.392553	4	0.585732	8	0.313515	4	0.286696	6	0.591846	4	0.691691	4	0.424424	6	0.761484	6	0.708111	5	0.7147	5	1.52267	4	2.17084	5	0.9317	7	1.13451	8	1.12913	5	0.326957	4	0.6147	6	0.301718	6	6.82374	11	4.90216	10
AVPVQALLLNQELLLNPTHQIYPVTQPLAPVHNPISV	P05814	N-Term(iTRAQ8plex); Y22(iTRAQ8plex)	4645.68	0.535772	7	0.514833	7	0.562049	4	0.32541	8	0.274798	6	0.351101	5	0.640351	7	0.608978	7	0.824773	4	0.772513	7	0.807479	6	0.705515	4	0.440922	5	0.470669	6	0.605776	4	0.723214	8	1.09434	6	1.3776	3	0.363012	6	0.397049	7	0.323658	4	5.37624	10	5.03247	8
AVQTLQMELQQIMK	A8E645	N-Term(iTRAQ8plex); M7(Oxidation); M13(Oxidation); K14(iTRAQ8plex)	2301.27					1.08711	1					1.12934	1					1.20176	1					1.18669	1					1.12032	1					0.924125	1					1.4334	1
AVSDNFGSGDWDDR	S9WV71	N-Term(iTRAQ8plex)	1844.83	0.630185	1	0.714013	1	0.740678	1	0.569045	1	0.573779	1	0.601299	1	0.729133	1	0.946263	1	0.853346	1	0.613705	1	0.76871	1	0.727974	1	0.777031	1	0.817495	1	0.825845	1	4.96418	1	4.26351	1	4.89226	1	1.3601	1	1.52446	1	1.06537	1	0.898555	1	0.876291	1
AVSDSFGAGEWDDR	F6TF18	N-Term(iTRAQ8plex)	1815.84	1.10956	2	1.04138	1	1.10446	2	0.846762	2	0.730908	1	0.809213	2	1.22739	2	1.14974	1	1.23728	2	0.908935	2	0.757614	1	0.893228	2	1.28509	2	0.86447	1	1.42545	2	0.790195	2	0.75158	1	0.838204	2	3.01609	2	3.53999	1	2.71479	2	0.606968	2	0.909381	1
AVSDSFGPGEWDDR	C9JAP5	N-Term(iTRAQ8plex)	1841.87	0.755972	1					1.03259	1					0.744152	1					0.952165	1					0.729341	1					0.942792	1					1.06787	1					2.7612	1
AVSDTFGSGDWDDR	Q6QRN7	N-Term(iTRAQ8plex)	1831.84	2.04733	3	1.97915	3	1.98512	3	1.2098	3	1.28615	3	1.32331	3	1.59879	3	1.50089	3	1.50215	3	1.27378	3	1.22946	3	1.25662	3	1.87969	3	2.13419	3	2.14222	3	0.740902	3	1.17408	3	0.914621	3	0.616881	3	0.371754	3	0.405052	3	0.362538	3	0.353738	3
AVSEHQLLHDK	F5GZD9	N-Term(iTRAQ8plex); K11(iTRAQ8plex)	1885.07	1.19192	1	1.04324	2	0.836437	1	0.92995	1	0.823645	2	0.775094	1	0.971186	1	0.979639	2	0.726721	1	1.366	1	1.18908	2	0.947352	1	0.927014	1	0.786813	2	0.642346	1	1.12213	1	1.21838	2	1.2958	1	1.02492	1	0.857025	2	1.03755	1	1.85895	1	2.22832	2
AVSNEIVR	A6QPT4	N-Term(iTRAQ8plex)	1191.7	0.864082	2					2.64444	2					1.08749	2					1.09372	2					0.728838	2					0.383425	2					0.512532	2					0.849297	2
AVSTEELEATVQEVLGR	K7EJ46	N-Term(iTRAQ8plex)	2135.16							1.27584	1					1.13468	1																	1.98326	1											4.12104	1
AVSYLGPK	S9YMH3	N-Term(iTRAQ8plex); K8(iTRAQ8plex)	1442.87	0.739569	1	0.800334	1	0.841621	1	1.0039	1	1.04414	1	1.09562	1	1.17759	1	1.27508	1	1.12779	1	1.2917	1	0.883755	1	0.868991	1	1.41417	1	1.54146	1	1.5182	1	3.01346	1	3.13855	1	3.17138	1	1.02076	1	0.904684	1	0.981428	1	0.504299	1	0.640476	1
AVTAEDMEAR	F6VDH6	N-Term(iTRAQ8plex); M7(Oxidation)	1412.7	0.737325	1	0.728485	1	0.60972	1	0.637277	1	0.711177	1	0.645734	1	0.526864	1	0.508495	1	0.340705	1	0.330525	1	0.475752	1	0.290638	1	2.02753	1	1.11667	1	0.91364	1	0.208064	1	0.306214	1	0.238253	1	4.65566	1	5.1947	1	6.30708	1	0.801553	1	0.697497	1
AVTELNEPLSNEDR	P68509	N-Term(iTRAQ8plex)	1890.98	0.691697	3	0.605053	2			1.1894	3	1.07881	2			0.856136	3	0.908294	2			1.09328	3	0.750546	2			0.937952	3	0.600667	2			1.46114	3	2.18327	2			0.960218	3	0.933459	2			1.9036	3	1.68767	2
AVTEQGAELSNEER	P27348	N-Term(iTRAQ8plex)	1836.92	0.954082	2	1.38117	3	1.17868	2	1.07714	2	1.09054	3	1.06551	2	0.992543	2	1.17597	3	1.1022	2	0.861258	2	1.22059	3	1.51725	2	1.09153	2	1.72958	3	2.07163	2	1.7736	2	1.11657	3	0.982716	2	1.37225	2	1.30947	3	0.797912	2	1.00391	2	0.92372	3
AVTEQGHELSNEER	F7DZV9	N-Term(iTRAQ8plex)	1902.94	0.719087	3	0.624015	4	0.691706	2	0.894178	3	0.863278	4	1.03784	2	0.782467	3	0.968054	4	1.22239	2	0.901186	3	0.854394	4	1.03072	2	1.78447	3	1.82624	4	1.51785	2	0.849781	3	0.935041	4	0.911092	2	0.895317	3	0.800252	4	0.677667	2	2.53007	3	2.31669	4
AVTHILGIR	F1N647	N-Term(iTRAQ8plex)	1283.81	1.79029	4	1.53256	4	1.42152	3	1.96112	4	1.60283	4	1.96689	3	1.01197	4	0.951988	4	1.08087	3	2.45536	4	2.90412	4	2.34369	3	0.90623	4	1.08094	4	0.989717	3	0.250959	4	0.384497	4	0.292857	3	0.340364	4	0.401791	4	0.46436	3	0.324283	4	0.356368	4
AVVALIDVFHQYSGR	P02638	N-Term(iTRAQ8plex)	1979.1			1.16346	2	1.0073	1			1.38003	2	1.37692	1			1.88025	2	1.46818	1			1.00485	2	1.39754	1			1.48229	2	1.78134	1			0.889019	2	0.999906	1			0.874014	2	0.897603	1			0.886843	2
AVVGVVAGGGR	E9PKZ0	N-Term(iTRAQ8plex)	1245.76	0.567085	1	0.600132	1	0.691586	2	1.63311	1	1.66243	1	1.39531	2	0.564002	1	0.632649	1	0.738643	2	1.74629	1	1.72694	1	1.49214	2	0.319398	1	0.421385	1	1.08808	2	0.951721	1	0.951568	1	1.04581	2	0.603877	1	0.61439	1	0.703551	2	2.31788	1	2.19542	1
AVVLLEHVER	Q2TA22	N-Term(iTRAQ8plex)	1468.88	1.41885	1	1.28776	2	1.81623	1	1.07727	1	1.38241	2	1.3711	1	0.88977	1	0.844844	2	1.00988	1	1.3216	1	1.18549	2	1.2587	1	1.05417	1	1.04601	2	1.10076	1	1.48537	1	1.77726	2	1.44377	1	1.33552	1	1.13401	2	0.863699	1	1.08139	1	0.942049	2
AVVLMGK	S9WEY5	N-Term(iTRAQ8plex); M5(Oxidation); K7(iTRAQ8plex)	1341.84	0.698895	1	0.66653	1	0.661054	1	1.3858	1	1.59493	1	1.46483	1	0.763981	1	0.90273	1	0.924095	1	0.770126	1	0.883508	1	0.801286	1	1.42753	1	1.11973	1	1.23533	1	0.961451	1	0.919008	1	0.85066	1	0.795406	1	0.703243	1	0.797595	1	2.26498	1	2.17913	1
AVVMDLLR	E1BGH6	N-Term(iTRAQ8plex)	1220.73					2.157	1					1.96479	1					0.640213	1					0.625564	1					0.754537	1					1.86744	1					0.582207	1
AVVMDLLR	E1BGH6	N-Term(iTRAQ8plex); M4(Oxidation)	1236.73			2.0481	1					1.61787	1					0.904895	1					0.890004	1					0.755853	1					1.82319	1					0.711447	1					0.849216	1
AVVQVFEGTSGIDAK	F6Y4J0	N-Term(iTRAQ8plex); K15(iTRAQ8plex)	2129.22	1.48438	1					1.14528	1					1.12201	1					1.13237	1					1.40785	1					1.03085	1					1.37018	1					0.962352	1
AVVVDITEHCH	Q9BT69	N-Term(iTRAQ8plex); C10(Carbamidomethyl)	1583.81	1.02398	2	1.10627	2	0.952116	3	0.830248	2	0.832527	2	0.877762	3	1.83256	2	1.63433	2	1.9272	3	0.938594	2	1.04214	2	0.939431	3	1.9818	2	1.93259	2	2.18927	3	1.43189	2	1.53085	2	1.35703	3	1.04093	2	0.96796	2	1.31037	3	0.733292	2	0.772798	2
AVVVLVENFYK	Q0VCM0	N-Term(iTRAQ8plex); K11(iTRAQ8plex)	1889.13	0.708206	1	0.900182	1	0.798808	2	0.699217	1	0.644142	1	0.694441	2	0.785704	1	0.710262	1	0.77817	2	0.784136	1	0.757841	1	0.860808	2	1.23974	1	1.33175	1	1.31148	2	1.12943	1	0.992398	1	0.925167	2	2.4952	1	2.43258	1	3.05293	2	1.75765	1	1.81712	1
AVYIFAK	G5E9I8	N-Term(iTRAQ8plex); K7(iTRAQ8plex)	1419.88	0.925691	1	1.02627	1	1.07917	1	0.891072	1	0.921435	1	0.877179	1	0.926386	1	0.912815	1	0.797723	1	0.682892	1	0.632735	1	0.80451	1	0.630057	1	0.509992	1	0.653166	1	1.39465	1	1.92092	1	1.77665	1	2.24284	1	2.32296	1	2.24315	1	1.78206	1	1.423	1
AWNVLALDGSNWQR	F6YIL4	N-Term(iTRAQ8plex)	1934.02	0.938733	1			1.29112	1	0.907692	1			0.904828	1	1.02175	1			1.03123	1	1.05185	1			1.08903	1	0.912422	1			1.35535	1	2.42127	1			1.79387	1	1.80141	1			1.69594	1	0.892545	1
AWRDPDEPVLLEEPVVLALAEK	P14550	N-Term(iTRAQ8plex); K22(iTRAQ8plex)	3097.75					0.779343	1					0.847744	1					1.2494	1					0.873034	1					1.09648	1					1.05617	1					0.741257	1
AWSGYLDAMFDHR	E1BCI3	N-Term(iTRAQ8plex)	1872.89	1.56712	1	2.41735	1	2.0327	1	1.07172	1	1.09256	1	1.09144	1	1.00146	1	1.83328	1	1.91584	1	0.93807	1	1.12202	1	1.30951	1	1.07057	1	0.726557	1	0.638911	1	1.45678	1	1.17221	1	1.16113	1	1.42484	1	0.774246	1	0.720033	1	1.14612	1	0.674778	1
AWSGYLDAMFDHR	E1BCI3	N-Term(iTRAQ8plex); M9(Oxidation)	1888.89	1.5355	2					0.94206	2					1.69298	2					1.17409	2					0.825367	2					1.44869	2					1.39978	2					0.783414	2
AYALAFAER	E7ER27	N-Term(iTRAQ8plex)	1315.73					1.01671	1					1.64989	1					0.781851	1					0.895004	1					0.508985	1					0.852268	1					0.885707	1
AYDHLFK	F6YLP8	N-Term(iTRAQ8plex); K7(iTRAQ8plex)	1501.86	1.43556	1	1.56113	1			1.18982	1	1.10024	1			1.05305	1	0.976285	1			1.12018	1	1.02861	1			1.21907	1	1.07391	1			1.55333	1	1.66908	1			0.810068	1	0.935921	1			1.22477	1	1.32474	1
AYDLFCGLEQHGAPK	P13866	N-Term(iTRAQ8plex); C6(Carbamidomethyl); K15(iTRAQ8plex)	2314.21	1.14287	2					0.706799	2					0.94986	2					1.25772	2					0.663134	2					0.750151	2					1.23132	2					2.42031	2
AYEHSLGK	Q3SX32	N-Term(iTRAQ8plex); K8(iTRAQ8plex)	1512.86	1.18661	4	1.27331	6	1.39306	5	0.915679	4	0.894745	6	0.839845	5	1.54464	4	1.40742	6	1.54795	5	0.903254	4	0.948425	6	0.932032	5	1.87817	4	1.95163	6	2.31389	5	0.954949	4	0.631711	6	0.702146	5	1.19819	4	1.21175	6	1.12645	5	1.06234	4	0.92837	6
AYKEELEGQLGPMAQETQAR	Q0ZCB4	N-Term(iTRAQ8plex); K3(iTRAQ8plex); M13(Oxidation)	2873.5	2.5127	1	2.4761	1	2.37481	1	1.85648	1	2.11478	1	1.87013	1	0.761026	1	0.729918	1	0.78739	1	1.3587	1	1.55304	1	1.58266	1	0.608297	1	0.396512	1	0.577177	1	1.054	1	0.872937	1	0.902376	1	0.6067	1	0.504737	1	0.61991	1	0.585858	1	0.574608	1
AYKEELEGQLGPMAQETQAR	Q0ZCB4	N-Term(iTRAQ8plex); K3(iTRAQ8plex)	2857.49	2.19901	1			2.28127	1	1.45077	1			1.48576	1	1.10261	1			1.10197	1	1.3515	1			1.46147	1	1.15588	1			0.915683	1	1.18372	1			0.998819	1	0.485972	1			0.458814	1	0.676449	1
AYLESFYK	W5NYE0	N-Term(iTRAQ8plex); K8(iTRAQ8plex)	1628.91	1.07507	1					1.33753	1					1.51564	1					1.17357	1					0.749735	1					1.04605	1					1.08799	1					1.34055	1
AYLPVNESFGFTADLR	Q3SYU2	N-Term(iTRAQ8plex)	2104.1	0.828031	1	0.99362	1	1.0923	1	1.0095	1	1.06248	1	1.25377	1	1.23758	1	1.0402	1	0.977509	1	1.23007	1	1.07446	1	1.34185	1	0.973369	1	0.749426	1	0.860752	1	0.934904	1	0.729067	1	0.838061	1	1.31298	1	0.861221	1	1.03105	1	1.8078	1	2.52817	1
AYPLTLGANIGTTTTAILAALASPGSTLK	F1N6D4	N-Term(iTRAQ8plex); K29(iTRAQ8plex)	3395.97	2.36716	1	2.80468	1			1.36755	1	1.38242	1			0.354678	1	0.332976	1			2.73138	1	3.16886	1			0.401956	1	0.466872	1			0.630158	1	0.538248	1			0.312036	1	0.231197	1			1.07398	1	0.551435	1
AYPLTLGSNIGTTTTAILASLASPGNTLK	F6ZU69	N-Term(iTRAQ8plex); K29(iTRAQ8plex)	3454.99			0.606155	2	0.435598	1	0.204325	1	0.708528	2	0.417794	1			1.02448	2	0.631651	1	0.385075	1	0.762812	2	0.867855	1	0.821523	1	1.51549	2	0.981396	1	0.4433	1	0.992051	1	2.00783	1	8.16061	1	3.33598	2	3.51138	1	0.179193	1	0.891296	2
AYPLTLGSNIGTTTTAILASLASPGNTLK	F6ZU69	N-Term(iTRAQ8plex); Y2(iTRAQ8plex); K29(iTRAQ8plex)	3759.17	0.346534	2					0.814366	2					1.22562	2					0.994989	2					0.866868	2					0.572026	2					3.95584	2					0.303651	2
AYREELEGQLAPMAQETQAR	W5PI61	N-Term(iTRAQ8plex); M13(Oxidation)	2611.3			0.823679	1					0.779137	1					1.36853	1					1.20739	1					2.47611	1					1.55217	1					0.807314	1					1.02554	1
AYSMLTITEK	G5E513	N-Term(iTRAQ8plex); K10(iTRAQ8plex)	1765	0.810853	1					1.88508	1					1.34144	1					1.75793	1					0.734509	1					0.986538	1					0.810773	1					0.819319	1
AYSMLTITER	G5E5T5	N-Term(iTRAQ8plex)	1488.8	1.21367	6	1.09065	5	1.13735	5	3.6562	6	3.73172	5	3.6546	5	0.52169	6	0.514941	5	0.590811	5	0.776515	6	0.795405	5	0.803766	5	0.355287	6	0.455864	4	0.47425	5	0.426161	6	0.400753	5	0.389201	5	0.435297	6	0.491027	5	0.514078	5	0.288068	6	0.503074	5
AYSMLTITER	G5E5T5	N-Term(iTRAQ8plex); M4(Oxidation)	1504.8	0.955118	4	0.966461	6	0.985704	6	3.3388	4	3.6012	6	3.50956	6	0.789528	4	0.64171	6	0.607625	6	0.909921	4	0.714948	6	0.751126	6	0.741388	3	0.972664	5	0.976365	5	0.465641	4	0.434977	6	0.450815	6	0.404938	3	0.299486	5	0.352252	4	0.56545	3	0.45921	5
AYSMLTITER	G5E5T5	N-Term(iTRAQ8plex); Y2(iTRAQ8plex)	1793.01			1.28232	1					2.6737	1					0.859839	1					1.02446	1					0.867007	1					0.716355	1					0.721345	1					0.73838	1
CAEQFCR	P47710	N-Term(iTRAQ8plex); C1(Carbamidomethyl); C6(Carbamidomethyl)	1274.59	0.382135	1	0.395108	1	0.332055	1	0.438272	1	0.474996	1	0.387422	1	0.530371	1	0.554478	1	0.490219	1	0.355222	1	0.409533	1	0.371768	1							0.558043	1	0.430241	1	0.378177	1	0.685011	1	0.631488	1	0.645733	1	5.34951	1	5.31867	1
CATSQPMFFAEK	F1N650	N-Term(iTRAQ8plex); C1(Carbamidomethyl); M7(Oxidation); K12(iTRAQ8plex)	2041.03	0.800224	1	0.726707	1			2.89993	1	2.97812	1			0.456829	1	0.47253	1			0.787231	1	0.887386	1			0.319957	1	0.225183	1			2.52853	1	2.44014	1			0.436865	1	0.611756	1			0.688888	1	0.63858	1
CCEDLEEGKDEPVK	F1N6D4	N-Term(iTRAQ8plex); C1(Carbamidomethyl); C2(Carbamidomethyl); K9(iTRAQ8plex); K14(iTRAQ8plex)	2620.33	2.20886	1	2.89569	1	2.33814	1	1.00632	1	1.17654	1	1.07239	1	0.515911	1	0.393578	1	0.517678	1	1.34936	1	1.5678	1	1.50899	1	0.704253	1	0.560098	1	0.713808	1	1.5956	1	1.39079	1	1.72447	1	1.69708	1	1.13341	1	1.03429	1	0.744617	1	0.658929	1
CCEDLEEVK	W5PCT4	N-Term(iTRAQ8plex); C1(Carbamidomethyl); C2(Carbamidomethyl); K9(iTRAQ8plex)	1789.89					0.543904	1					0.648853	1					4.96514	1					0.655926	1					1.19593	1					0.977712	1					0.563708	1
CDEPILSNR	P13696	N-Term(iTRAQ8plex); C1(Carbamidomethyl)	1407.71	0.90482	1	0.827952	1	0.839019	1	1.43346	1	1.30634	1	1.31216	1	1.35276	1	1.38253	1	1.49752	1	0.669735	1	0.674725	1	0.667198	1	1.87298	1	1.87548	1	2.00386	1	0.685592	1	0.694195	1	0.759286	1	0.586504	1	0.697725	1	0.63832	1	1.74401	1	1.84166	1
CDGYEGYR	F6VIZ0	N-Term(iTRAQ8plex); C1(Carbamidomethyl)	1323.59			0.743965	1	0.771681	1			0.861623	1	0.831266	1			0.687705	1	0.606221	1			0.786345	1	0.784064	1			0.487426	1	0.51332	1			1.19826	1	0.997938	1			4.08547	1	4.45162	1			0.853721	1
CEFQDAYVLLSEK	Q3T179	N-Term(iTRAQ8plex); C1(Carbamidomethyl); K13(iTRAQ8plex)	2210.16					1.01209	1					1.65205	1					0.970807	1					1.04938	1					0.877915	1					1.40304	1					1.53801	1
CEGTVTLDQVR	P22226	N-Term(iTRAQ8plex); C1(Carbamidomethyl)	1581.82	1.43216	3	1.43616	3	1.74558	5	3.29522	3	3.12717	3	3.15788	5	0.699516	3	0.715414	3	0.862571	5	0.509067	3	0.58119	3	0.570324	5	0.589609	2	0.511706	3	0.462639	4	0.490354	3	0.829295	3	0.39186	5	0.802373	3	0.572168	3	0.487069	4	0.557561	3	0.402491	3
CELAHK	P11376	N-Term(iTRAQ8plex); C1(Carbamidomethyl); K6(iTRAQ8plex)	1365.78	0.246958	1	0.23099	1	0.320274	2	0.252071	1	0.267143	1	0.339267	2	0.399336	1	0.447223	1	0.548922	2	0.235701	1	0.275699	1	0.454667	2	0.23981	1	0.244464	1	0.397721	2	0.258637	1	0.323705	1	0.416327	2	7.89977	1	7.57706	1	6.69292	2	0.462855	1	0.499599	1
CELSQLLK	P00709	N-Term(iTRAQ8plex); C1(Carbamidomethyl); K8(iTRAQ8plex)	1598.94	0.78835	5	0.796068	5	0.799951	7	0.649847	5	0.710306	5	0.762848	7	0.670358	5	0.660559	5	0.752659	7	0.725922	5	0.766613	5	0.937023	7	0.386541	2	0.523925	4	0.340859	6	0.687546	5	0.56045	5	0.824869	7	0.448034	5	0.630965	5	0.674308	7	4.24731	5	3.75216	5
CEPYNNPADFFLDIINGDSSAVVLNR	Q4GZT4	N-Term(iTRAQ8plex); C1(Carbamidomethyl)	3244.6	2.59246	1	2.21628	1	2.05716	1	2.29172	1	1.78363	1	1.71265	1	0.815557	1	0.953719	1	0.937122	1	0.403958	1	0.683506	1	0.67269	1	0.744045	1	0.82977	1	0.814758	1	1.56731	1	1.48939	1	1.74558	1			0.666754	1	0.64954	1	0.800672	1	0.860036	1
CEPYNNPADFFLDIINGDSSAVVLNR	Q4GZT4	N-Term(iTRAQ8plex); C1(Carbamidomethyl); Y4(iTRAQ8plex)	3548.79	2.53198	1	3.75248	1	3.75843	1	1.58208	1	2.82464	1	2.18128	1	0.605423	1	0.483177	1	1.01156	1	0.477884	1	0.447306	1	0.452932	1	1.58369	1	0.541552	1	0.801843	1	0.549681	1	0.648671	1	0.55016	1	0.719095	1			0.334161	1	1.30005	1	0.351777	1
CFIVGADNVGSK	S9WEY5	N-Term(iTRAQ8plex); C1(Carbamidomethyl); K12(iTRAQ8plex)	1875.02	0.753903	1			0.865004	1	1.5227	1			1.56967	1	1.25176	1			1.21538	1	1.47554	1			1.18083	1	0.536158	1			0.457509	1	1.1982	1			1.02524	1	0.705588	1			0.751182	1	1.64378	1
CFLAGNNFSPTVNLELPLR	Q99102	N-Term(iTRAQ8plex); C1(Carbamidomethyl)	2466.32					1.05791	1					0.380719	1					0.916013	1					1.35673	1					1.27203	1					1.97302	1					1.37417	1
CFLAGNSFTPTISLELPLR	F6VIZ0	N-Term(iTRAQ8plex); C1(Carbamidomethyl)	2440.33	0.744035	4	0.557218	5	0.567591	4	0.447768	4	0.433981	5	0.422527	4	0.772678	5	0.663743	5	0.725014	5	0.735249	5	0.661232	5	0.658117	5	1.05489	4	0.961441	5	1.19025	4	1.31314	5	0.84394	5	0.944526	5	4.59167	5	5.68982	5	5.45163	5	0.51971	5	0.489462	5
CGIAVAPVSR	F7BPE9	N-Term(iTRAQ8plex); C1(Carbamidomethyl)	1333.76	0.993328	1	0.8879	1	0.862403	1	0.736145	1	0.791702	1	0.801301	1	0.82864	1	0.818161	1	0.756067	1	0.87861	1	0.777936	1	0.814873	1	1.3411	1	1.15718	1	1.22444	1	0.851815	1	0.806057	1	0.85609	1	3.67389	1	4.22404	1	3.84332	1	0.626727	1	0.435126	1
CGIIHPGEDFLCLEGK	Q4LE63	N-Term(iTRAQ8plex); C1(Carbamidomethyl); C12(Carbamidomethyl); K16(iTRAQ8plex)	2453.27			0.735118	1	0.842332	2			0.515912	1	0.532232	2			1.06262	1	0.825486	2			0.75219	1	0.893368	2			0.842301	1	0.827727	2			1.9817	1	2.10939	2			3.20001	1	2.75895	2			0.956702	1
CGLVPVLAENQK	O77811	N-Term(iTRAQ8plex); C1(Carbamidomethyl); K12(iTRAQ8plex)	1936.12	0.670113	1			0.719345	2	0.544893	1			0.803409	2	1.33434	1			1.44766	2	0.75398	1			0.83081	2	0.697173	1			0.695885	2	1.2083	1			1.03759	2	3.75072	1			3.11484	2	0.939517	1
CGTVCDFCK	S9Y4S6	N-Term(iTRAQ8plex); C1(Carbamidomethyl); C5(Carbamidomethyl); C8(Carbamidomethyl); K9(iTRAQ8plex)	1754.83	0.293582	1	0.1879	1			0.298326	1	0.347904	1									0.207262	1	0.262437	1			0.246999	1	0.252451	1			9.68314	1	9.6303	1			0.46922	1	0.404901	1			0.381709	1	0.542098	1
CGVEIISMK	Q0VCZ8	N-Term(iTRAQ8plex); C1(Carbamidomethyl); K9(iTRAQ8plex)	1644.92			1.79794	1	1.85798	1			1.02282	1	1.07392	1			1.87336	1	1.91303	1			1.26996	1	1.28963	1			1.00758	1	0.921885	1			0.763003	1	0.731995	1			1.07899	1	0.999096	1			0.880043	1
CGVEIISMK	Q0VCZ8	N-Term(iTRAQ8plex); C1(Carbamidomethyl); M8(Oxidation); K9(iTRAQ8plex)	1660.91	1.23327	1					0.880998	1					1.14749	1					0.884402	1					0.644053	1					0.773267	1					1.15444	1					2.44565	1
CGVEILSFK	F6PR82	N-Term(iTRAQ8plex); C1(Carbamidomethyl); K9(iTRAQ8plex)	1660.96	0.99208	3	0.500732	3	0.77077	6	0.525499	3	0.474416	3	0.498716	6	0.922738	3	0.511771	3	0.707041	6	0.68566	3	0.360349	3	0.577159	6	0.593607	3	0.818469	3	0.577746	6	0.324924	3	0.75504	3	0.551986	6	4.92508	3	5.00271	3	4.59333	6	0.459355	3	1.24923	3
CGVEILSLFDAENLGK	Q1LZF6	N-Term(iTRAQ8plex); C1(Carbamidomethyl); K16(iTRAQ8plex)	2373.28	0.778333	1	0.793094	1	0.976588	1	0.880656	1	0.885827	1	0.84263	1	0.696888	1	0.739756	1	0.879503	1	0.775931	1	0.809885	1	0.910762	1	0.601589	1	0.674398	1	0.622125	1	2.91251	1	2.70205	1	2.98632	1	0.946047	1	0.808066	1	0.959204	1	2.03903	1	2.18214	1
CIESLIAVFQR	F7BND9	N-Term(iTRAQ8plex); C1(Carbamidomethyl)	1639.91			0.922103	2	0.624327	2			1.01852	1	0.394851	3					0.518418	2			0.387363	1	0.583261	2			0.642663	1	0.691846	3			7.57205	2	7.10662	3			1.40267	2	0.805263	3			0.373764	1
CIIVEEGK	F6RFD5	N-Term(iTRAQ8plex); C1(Carbamidomethyl); K8(iTRAQ8plex)	1555.89					0.862713	1					0.952318	1					1.07806	1					0.850323	1					0.67356	1					1.08539	1					0.769429	1
CIQMWFDPILDNPNEEVAR	E1BJL8	N-Term(iTRAQ8plex); C1(Carbamidomethyl)	2651.29	2.55644	4	2.20677	4	1.99999	4	1.19812	4	1.10574	4	1.12805	4	1.14448	4	1.2483	4	1.24215	4	1.79987	4	1.68682	4	1.64518	4	0.936225	4	0.99482	4	0.964482	4	2.0908	3	1.07839	4	1.13129	4	0.383712	4	0.310545	4	0.407791	4	0.549894	3	0.40386	4
CIQMWFDPILDNPNEEVAR	E1BJL8	N-Term(iTRAQ8plex); C1(Carbamidomethyl); M4(Oxidation)	2667.28	1.34661	3	1.2461	2	1.39697	3	0.86352	3	0.796434	2	0.774302	3	0.732317	3	1.22895	2	0.896805	3	1.03771	3	1.33411	2	1.25528	3	1.29976	3	1.09746	2	0.949672	3	4.67986	3	2.76532	2	3.32838	3	0.523824	3	0.613522	2	0.458159	3	0.55111	3	0.619008	2
CLAEDAGDVAFVK	B3VMW0	N-Term(iTRAQ8plex); C1(Carbamidomethyl); K13(iTRAQ8plex)	2003.07	0.917591	5	0.767246	6	0.995233	5	0.80432	5	0.768825	6	0.823809	5	0.676201	5	0.632108	6	0.893304	5	0.791884	5	0.77913	6	0.668476	5	0.484506	5	0.521601	6	0.591099	4	0.610432	5	0.688261	6	0.69936	5	0.57407	5	0.56338	6	0.76454	5	3.31753	5	3.78995	6
CLAENVGDVAFVK	W6GH05	N-Term(iTRAQ8plex); C1(Carbamidomethyl); K13(iTRAQ8plex)	2030.1	1.14043	1					0.999605	1					0.628004	1					1.15957	1					0.455323	1					3.83216	1					0.791533	1					1.02611	1
CLATHGR	P49327	N-Term(iTRAQ8plex); C1(Carbamidomethyl)	1118.61	0.464679	1			0.448334	1	0.461809	1			0.422437	1	0.85053	1			0.791781	1	0.474944	1			0.494453	1	0.414571	1			0.439087	1	4.82425	1			5.15509	1	0.38736	1			0.718231	1	2.215	1
CLEEFELLGK	B4DRU0	N-Term(iTRAQ8plex); C1(Carbamidomethyl); K10(iTRAQ8plex)	1846.02					1.13523	1					1.16785	1					1.11518	1					1.19605	1					0.684728	1					0.909639	1					1.31672	1
CLELFSELAEDKENYK	Q76LV1	N-Term(iTRAQ8plex); C1(Carbamidomethyl); K12(iTRAQ8plex); K16(iTRAQ8plex)	2900.54	1.35312	1	1.1756	1	1.36481	1	1.25962	1	1.37933	1	1.21684	1	1.12887	1	1.19933	1	1.43735	1	1.22472	1	1.17303	1	1.35378	1	0.930014	1	1.11456	1	0.831739	1	1.22541	1	1.42398	1	1.21056	1	1.3755	1	1.24582	1	1.11885	1	1.03275	1	0.897206	1
CLELFTELAEDKENYK	P07900	N-Term(iTRAQ8plex); C1(Carbamidomethyl); K12(iTRAQ8plex); K16(iTRAQ8plex)	2914.54			0.978508	1					1.22659	1					0.903563	1					1.20726	1					0.637428	1					2.78178	1					1.3219	1					0.825372	1
CLENGAGDVAFVK	O77811	N-Term(iTRAQ8plex); C1(Carbamidomethyl); K13(iTRAQ8plex)	1988.07	0.465175	3	0.47667	2			3.32135	3	2.72863	2			0.717054	3	0.935108	2			0.351702	3	0.467479	2			0.587425	2	0.273903	2			0.787409	3	1.11955	2			0.769263	3	0.792425	2			0.384281	2	1.16984	2
CLLGSLGFGDEVHAYLR	F1N726	N-Term(iTRAQ8plex); C1(Carbamidomethyl)	2211.15	1.03439	24	1.06042	34	1.05361	28	1.41967	25	1.44453	37	1.42416	28	1.14808	23	1.24919	34	1.11863	28	0.983044	23	1.0638	35	1.01227	28	1.47495	23	1.42762	36	1.49088	28	1.13304	22	1.03067	34	1.01264	27	1.03477	22	1.00387	34	0.99295	28	0.871707	23	0.9015	35
CLLGSLGFGDEVHAYLR	F1N726	N-Term(iTRAQ8plex); C1(Carbamidomethyl); Y15(iTRAQ8plex)	2515.36	1.05703	2	1.73572	1	1.78256	2	3.32409	2	4.11466	1	3.65932	2	0.7087	2	0.497463	1	0.446036	2	0.763485	2	0.613979	1	0.677141	2	0.359185	2	0.163065	1	0.24626	2	0.585789	2	0.424743	1	0.47561	2	0.881078	2	0.454258	1	0.550519	2	0.417798	2	0.242686	1
CLPNDEVHNLIQLR	Q59EA4	N-Term(iTRAQ8plex); C1(Carbamidomethyl)	2025.08			0.936782	1	0.94408	1			0.894294	1	1.07018	1			1.10181	1	1.25977	1			0.917572	1	0.875946	1			1.30082	1	1.38057	1			0.89441	1	0.887707	1			1.45329	1	1.39024	1			1.92176	1
CLVEDAGDVAFVK	F7DGD6	N-Term(iTRAQ8plex); C1(Carbamidomethyl); K13(iTRAQ8plex)	2031.12			0.769548	1					1.75099	1					1.61619	1					1.18885	1					2.4435	1					0.721222	1					0.398783	1					0.651347	1
CLYASVLTAQPR	Q3SYU2	N-Term(iTRAQ8plex); C1(Carbamidomethyl)	1682.92			0.625375	1					0.744012	1					1.50816	1					1.05674	1					1.81416	1					0.716677	1					1.2862	1					1.79984	1
CNEIINWLDK	P11142	N-Term(iTRAQ8plex); C1(Carbamidomethyl); K10(iTRAQ8plex)	1913.04	1.07717	1	0.936263	2	0.884204	1	1.32065	1	1.12196	2	1.11426	1	1.20498	1	1.39951	2	1.57607	1	1.14759	1	0.905701	2	0.818614	1	1.23003	1	1.38796	2	1.31261	1	2.00175	1	1.1756	2	1.25768	1	0.79663	1	1.60904	2	1.74068	1	0.917715	1	1.05473	2
CPFVTEHVQR	F6Y688	N-Term(iTRAQ8plex); C1(Carbamidomethyl)	1576.82					1.19056	1					0.921212	1					1.05851	1					0.921403	1					1.4567	1					2.30814	1					1.44761	1
CQEILEVDCSASNPTQTLLR	P17697	N-Term(iTRAQ8plex); C1(Carbamidomethyl); C9(Carbamidomethyl)	2638.32	1.50222	1	2.28874	1	1.26313	1	3.00971	1	3.33453	1	2.34249	1	0.835731	1			0.309665	1	1.05766	1	0.781078	1	1.12457	1	0.354009	1	0.578701	1	0.223686	1	0.995345	1	1.13363	1	2.33868	1	0.296449	1			0.324759	1	0.606739	1	0.595997	1
CQYVTEK	A6QLL8	N-Term(iTRAQ8plex); C1(Carbamidomethyl); K7(iTRAQ8plex)	1535.84					1.23143	1					1.95809	1					0.915951	1					0.792104	1					0.691873	1					1.16575	1					1.80365	1
CSQLTDVGFTTLAR	F6YIL4	N-Term(iTRAQ8plex); C1(Carbamidomethyl)	1872.98	1.6878	2			1.69878	1	1.09896	2			1.34541	1	1.15694	2			1.26162	1	1.37894	2			1.47219	1	1.15933	2			1.14915	1	1.14554	2			0.962857	1	0.930149	2			0.908571	1	1.05802	2
CTEPLGLK	D0ELG4	N-Term(iTRAQ8plex); C1(Carbamidomethyl); K8(iTRAQ8plex)	1525.87	2.35755	1	2.28458	1	2.40722	1	2.12801	1	2.15737	1	2.11842	1	0.859364	1	0.846603	1	0.877047	1	1.6967	1	1.65201	1	1.67293	1	0.571351	1	0.580112	1	0.556335	1	0.297688	1	0.316379	1	0.247233	1	0.43571	1	0.499988	1	0.476945	1	0.667231	1	0.72196	1
CTESLQANVQR	Q56JZ1	N-Term(iTRAQ8plex); C1(Carbamidomethyl)	1609.83	1.06854	1	1.47292	1	1.13394	1	1.8296	1	2.23517	1	1.77944	1	1.08835	1	1.22252	1	1.14331	1	1.99906	1	2.57044	1	1.95736	1	0.57085	1	0.506212	1	0.638107	1	0.784583	1	0.3518	1	0.824437	1	1.17467	1	0.42157	1	1.16103	1	0.654695	1	0.30067	1
CTVFHGAQVEDAFR	P49327	N-Term(iTRAQ8plex); C1(Carbamidomethyl)	1940.96	1.03103	5	0.996373	4	1.17806	5	0.810281	5	0.773759	4	0.820927	5	1.31268	5	1.19004	4	1.22754	5	0.911229	5	0.89916	4	0.946904	5	1.2465	5	0.978343	4	0.945221	5	1.1381	5	1.50055	4	1.0994	5	1.03082	5	1.05217	4	0.931673	5	1.68105	5	1.86842	4
CTVIGGCGFLGQHMVEQLLAR	Q3ZBE9	N-Term(iTRAQ8plex); C1(Carbamidomethyl); C7(Carbamidomethyl); M14(Oxidation)	2666.34	1.70177	1	1.16323	1	1.40847	2	0.89128	1	0.970924	1	0.816302	2	1.25149	1	1.25711	1	1.10603	2	1.08264	1	0.934244	1	1.20653	2	1.17652	1	1.04979	1	1.18182	2	1.08122	1	0.906138	1	1.00058	2	1.89125	1	2.44522	1	1.79811	2	0.770086	1	0.953259	1
CVEDPDLVNQR	S9XE13	N-Term(iTRAQ8plex); C1(Carbamidomethyl)	1648.82	0.670072	2	0.230267	1	0.737556	2	0.659142	2	0.286046	1	0.765725	2	0.545394	2	0.169806	1	0.767836	2	0.524461	2	0.285362	1	0.849846	2	0.705834	2	0.358887	1	1.08581	2	5.83494	2	9.97088	1	4.54311	2	1.1113	2	0.374072	1	0.992401	2	0.469441	2	0.183778	1
CVEPLGLENGNIANSQIAASSVR	F5H7N9	N-Term(iTRAQ8plex); C1(Carbamidomethyl)	2703.4	0.832729	6	1.03522	5	0.495812	4	0.498557	6	0.579556	6	0.659166	5	0.52388	6	0.732847	5	0.247316	4	0.83706	6	0.872286	6	0.540305	4	0.991947	4	1.04054	4	0.83271	3	1.00483	6	1.43468	5	1.5849	3	0.841753	6	0.853306	6	0.82008	6	4.22484	7	3.09993	6
CVYPAIEHGTIVSGFGPK	F1N4W5	N-Term(iTRAQ8plex); C1(Carbamidomethyl); K18(iTRAQ8plex)	2540.37	2.18831	2	2.30279	3	2.22737	2	1.14618	2	1.1434	3	1.15466	2	2.52159	2	2.58324	3	2.48318	2	0.6616	2	0.706775	3	0.745349	2	1.13328	2	1.26616	3	1.07128	2	0.762066	2	0.766342	3	0.813605	2	0.631994	2	0.553016	3	0.598918	2	0.665723	2	0.60772	3
CVYPAIEHGTIVSGFGPK	F1N4W5	N-Term(iTRAQ8plex); C1(Carbamidomethyl); Y3(iTRAQ8plex); K18(iTRAQ8plex)	2844.57	2.37298	1	2.79509	1	2.68298	1	1.45513	1	1.36832	1	1.3805	1	2.45754	1	2.48388	1	2.47812	1	0.611358	1	0.478489	1	0.591776	1	0.448865	1	0.63627	1	0.530997	1	1.30857	1	0.995622	1	1.17189	1	0.495558	1	0.533282	1	0.470324	1	0.50858	1	0.473363	1
CVYPAIEYGTIVSGFGPK	F6K7J1	N-Term(iTRAQ8plex); C1(Carbamidomethyl); K18(iTRAQ8plex)	2566.37	1.25599	7	1.44051	3	1.0485	3	0.86497	7	0.719035	3	0.729372	3	0.970868	7	1.16751	3	0.987933	3	2.14384	7	3.71627	3	1.9304	3	1.04844	7	0.756431	3	1.22449	3	1.03746	7	0.886176	3	0.887615	3	0.895498	7	0.697444	3	0.96945	3	0.656953	7	0.509738	3
CVYPAIEYGTIVSGFGPK	F6K7J1	N-Term(iTRAQ8plex); C1(Carbamidomethyl); Y3(iTRAQ8plex); K18(iTRAQ8plex)	2870.59			1.02578	1					0.701219	1					0.881796	1					3.74536	1					0.949429	1					1.18421	1					0.636069	1					0.697006	1
DAADLLSPLALLR	D6RIZ4	N-Term(iTRAQ8plex)	1672	0.528719	1	0.87914	1			0.321835	1	0.413704	1			0.490972	1	0.72526	1			0.611043	1	0.687367	1			0.320745	1	0.209403	1			0.928409	1	1.14405	1			0.229224	1	0.179877	1			5.10406	1	4.48466	1
DAADQNFDYMFK	E1BNX1	N-Term(iTRAQ8plex); K12(iTRAQ8plex)	2073.01	1.46922	1	1.56719	2	1.35559	4	0.996544	1	1.08137	2	1.03329	4	1.28462	1	1.14109	2	1.23262	4	1.37509	1	1.33667	2	1.21858	4	0.65203	1	1.02927	2	0.938319	4	0.694343	1	0.783625	2	0.87823	4	2.54798	1	1.48701	2	1.49896	4	0.647928	1	1.03373	2
DAADQNFDYMFK	E1BNX1	N-Term(iTRAQ8plex); M10(Oxidation); K12(iTRAQ8plex)	2089	1.27213	1	1.23566	1	1.35996	2	1.01361	1	1.04028	1	0.999762	2	1.34599	1	0.873963	1	1.12609	2	1.05104	1	1.09205	1	1.10574	2	0.525316	1	0.843367	1	0.809113	2	2.62342	1	2.73758	1	2.55989	2	1.47591	1	1.09778	1	1.28791	2	0.664553	1	1.02471	1
DACQGDSGGPLSCPVAGR	F1MUB9	N-Term(iTRAQ8plex); C3(Carbamidomethyl); C13(Carbamidomethyl)	2107.98			1.1527	1					0.709999	1	0.791119	1			1.85148	1	3.02763	1			2.27367	1	2.74746	1			1.01973	1	1.18465	1			2.1137	1	1.61532	1			0.295365	1	0.329089	1			0.679256	1
DADLTDAAQTR	Q2KIT8	N-Term(iTRAQ8plex)	1480.75	1.13082	1	1.00877	1	1.06191	1	1.71276	1	2.77599	1	1.85418	1	2.23749	1	2.02093	1	2.45724	1	0.671747	1	0.681239	1	0.676633	1	1.94441	1	0.98037	1	1.46337	1	0.598925	1	0.577257	1	0.778849	1	0.924907	1	0.720389	1	0.876722	1	0.356575	1	0.241578	1
DADTLHSK	Q13410	N-Term(iTRAQ8plex); K8(iTRAQ8plex)	1494.84	0.289101	5	0.241281	7	0.265681	6	0.283131	9	0.284472	8	0.364478	6	0.38114	8	0.373253	8	0.46645	6	0.384511	8	0.311738	8	0.394006	6	0.893503	4	0.236302	4	0.645318	3	0.304212	6	0.204205	8	0.289782	6	0.393052	7	0.37972	8	0.49268	6	6.47372	10	6.12019	11
DAEGILEDLQSYR	K9K2S2	N-Term(iTRAQ8plex)	1812.92	1.26287	1	1.5375	1	1.36908	1	1.15512	1	1.08689	1	0.984345	1	1.25632	1	1.05352	1	1.18972	1	1.07948	1	1.36085	1	1.20373	1	1.07718	1	1.08372	1	1.156	1	1.02225	1	0.994575	1	1.38327	1	1.5184	1	1.17365	1	0.957494	1	1.1614	1	1.26389	1
DAENPDEPR	G5E601	N-Term(iTRAQ8plex)	1346.65	1.50397	1	1.97111	1	1.82302	1	1.36488	1	1.67698	1	1.633	1	1.09619	1	1.17559	1	1.04998	1	1.22648	1	1.38947	1	1.52657	1	1.11191	1	1.09378	1	0.876524	1	0.918882	1	0.830905	1	0.635929	1	1.44645	1	0.846551	1	1.61762	1	0.847215	1	0.528527	1
DAETAAAAAAVAAAER	A4IFJ3	N-Term(iTRAQ8plex)	1762.92	1.11875	2	0.49927	2	0.953075	2	0.671115	2	0.586123	2	0.573615	2	1.90435	2	2.01923	2	1.81101	2	0.599853	2	0.468689	2	0.693755	2	3.17355	2	3.80896	2	3.61221	2	0.936949	2	0.913035	2	0.828021	2	1.14544	2	1.24017	2	1.05999	2	0.547663	2	0.633309	2
DAFDRNPELQNLLLDDFFK	B4E2U0	N-Term(iTRAQ8plex); K19(iTRAQ8plex)	2918.54	1.76363	1	1.37418	2			1.06799	1	0.911452	2			0.829701	1	0.950952	2			0.580749	1	0.648339	2			0.826825	1	0.877114	2			0.840571	1	0.819919	2			0.940118	1	0.95477	2			2.33312	1	2.43528	2
DAFPVAGQK	S9XK10	N-Term(iTRAQ8plex); K9(iTRAQ8plex)	1540.89	0.941401	1	0.895767	1	0.909786	1	1.49562	1	1.47817	1	1.53619	1	0.953218	1	0.958879	1	0.865295	1	0.990338	1	1.04885	1	0.972352	1	1.33619	1	1.25696	1	1.18873	1	0.879969	1	0.73384	1	0.92083	1	1.25629	1	1.32899	1	1.23225	1	1.414	1	1.52426	1
DAGPLLISLK	S9X1I8	N-Term(iTRAQ8plex); K10(iTRAQ8plex)	1635.03			1.38186	1	1.18729	2			1.97001	1	1.64617	2			1.01008	1	1.01015	2			1.3942	1	1.80554	2			0.90197	1	0.66931	2			0.961055	1	0.867875	2			1.02394	1	0.917974	2			0.649738	1
DAGQISGLNVLR	B7Z1V7	N-Term(iTRAQ8plex)	1546.88	0.924168	1			1.18414	1	1.55452	1			1.8451	1	0.856916	1			1.07508	1	1.08687	1			1.28329	1	0.743448	1			0.72441	1	1.97215	1			1.43956	1	1.16218	1			0.814089	1	1.12877	1
DAGTIAGLNVLR	P11142	N-Term(iTRAQ8plex)	1503.88			1.16813	1	1.11724	3	3.01523	1	1.43372	1	1.31206	3	1.20554	1	1.26613	1	1.23747	3			1.04211	1	0.984533	3	2.86116	1	1.89823	1	1.61041	3			0.752947	1	0.887187	3			0.712484	1	0.716357	3	1.44653	1	1.19533	1
DAGTIAGLNVMR	P11021	N-Term(iTRAQ8plex); M11(Oxidation)	1537.84	0.936427	3	0.880356	2	0.667073	2	1.01378	3	0.946177	2	0.901658	2	0.77103	3	0.708292	2	0.795175	2	0.809999	3	1.12107	2	0.940517	2	1.50739	3	0.864976	2	0.77629	2	0.837805	3	0.927361	2	0.936937	2	1.12604	3	1.17392	2	0.944917	2	2.15645	3	1.8643	2
DAGTIAGLNVMR	P11021	N-Term(iTRAQ8plex)	1521.83	0.701246	1			0.826582	1	0.994353	1			1.09177	1	0.974345	1			0.98465	1	0.94351	1			1.07187	1	0.84423	1			0.867741	1	1.50665	1			1.20469	1	0.804191	1			0.682132	1	2.44992	1
DAGVIAGLNVLR	B4DI39	N-Term(iTRAQ8plex)	1501.91			1.00625	2	1.28246	2			1.14495	2	1.43839	2			0.798332	2	1.13114	2			0.576627	2	0.820105	2			0.836006	2	0.881269	2			1.73688	2	1.20121	2			2.54681	2	1.74982	2			0.790433	2
DAIHAAR	F6T479	N-Term(iTRAQ8plex)	1057.6	0.447464	2	0.235248	2	0.300582	2	0.411328	2	0.359573	1	0.203696	2	0.479921	2	0.250366	2	0.350054	2	0.66811	2	0.308078	2	0.416788	2	1.37079	2	2.24322	2	2.43908	2	0.522153	2	0.169781	2	0.279722	2	4.62894	2	4.77418	2	4.37345	2	0.527896	2	0.486615	2
DAILDALENLTADEFK	F1MQF6	N-Term(iTRAQ8plex); K16(iTRAQ8plex)	2386.28	0.689977	1					0.912198	1					0.673361	1					0.660815	1					3.79404	1					0.734226	1					1.13203	1					1.30991	1
DALGITLIK	S9XGV8	N-Term(iTRAQ8plex); K9(iTRAQ8plex)	1551.98					1.25483	1					1.53635	1					1.37508	1					1.25259	1					0.987825	1					1.47496	1					1.02282	1
DALLLIFANK	F6PNU9	N-Term(iTRAQ8plex); K10(iTRAQ8plex)	1726.07	0.912857	9	0.931215	8	0.909754	11	0.800752	9	0.806644	8	0.796462	11	1.21449	9	1.1372	8	1.22394	11	0.980557	9	0.907049	8	1.07101	11	1.42896	9	1.27152	8	1.26815	11	0.942897	9	1.05465	8	0.969576	11	1.72348	9	1.81438	8	1.68058	11	1.37455	9	1.33306	8
DALLVGVPAGSNPFR	F6S769	N-Term(iTRAQ8plex)	1817.02	1.15534	12	1.23481	6	1.31284	6	0.798367	12	0.838758	5	0.850798	6	1.33817	12	1.38435	6	1.33481	6	0.936978	12	0.932852	5	0.99797	6	1.8935	12	2.67752	6	2.12984	7	1.22453	12	1.65107	5	1.50494	6	1.17626	12	1.22488	5	1.30001	6	0.716164	12	0.623769	5
DALSDLALHFLNK	B7Z2F4	N-Term(iTRAQ8plex); K13(iTRAQ8plex)	2065.19	0.893175	1	0.889359	2	1.03689	2	1.40084	1	1.22439	2	1.16785	2	1.18265	1	1.91853	2	1.90358	2	0.784374	1	0.80078	2	0.792066	2	0.864395	1	0.99489	2	1.16707	2	1.00421	1	1.04619	2	0.897902	2	1.75044	1	1.3252	2	1.27006	2	1.41054	1	1.25646	2
DALSSVQESQVAQQAR	P19035	N-Term(iTRAQ8plex)	2021.05	1.34555	13	1.41588	12	1.52617	12	1.0063	13	1.02178	12	0.989868	12	0.870873	13	0.855507	12	0.819376	12	1.08758	13	1.03845	12	1.11825	12	2.3302	13	2.21565	12	2.10938	12	1.16177	13	1.40723	12	1.24932	12	0.485946	12	0.605488	9	0.53041	10	1.03617	13	1.12674	12
DAQDVQASQAEADQQQTR	A7BI36	N-Term(iTRAQ8plex)	2293.1	0.961161	2			1.11522	2	0.635247	2			0.635989	2	1.57532	1			1.05326	2	0.814139	2			1.13063	2	0.58539	2			1.92735	2	0.93634	1			0.858852	2	1.52887	1			1.12139	2	3.30444	2
DAQELYAAGENR	B4DVE7	N-Term(iTRAQ8plex)	1640.82					0.873464	1					0.708051	1					0.940972	1					0.800759	1					0.607568	1					0.492177	1					0.771835	1
DAQQSSSPAADNLR	K9KFB6	N-Term(iTRAQ8plex)	1763.89	1.15477	1			1.57382	1	0.904331	1			0.752353	1	0.529159	1			0.540765	1	1.04915	1			0.940454	1	1.00532	1			0.752593	1	1.54456	1			1.6077	1	2.32706	1			1.87512	1	1.20393	1
DASIVGFFDDSFSEAHSEFLK	B3KQT9	N-Term(iTRAQ8plex); K21(iTRAQ8plex)	2956.48	0.74619	2	0.802354	3	1.00595	2	0.487265	2	0.784676	3	0.718173	2	0.617256	2	0.644372	3	1.09788	2	0.84686	2	0.949736	3	1.08023	2	0.315623	2	0.509084	3	1.23679	2	1.03228	2	0.794507	3	0.873982	2	0.579346	2	0.811095	3	0.770147	2	4.13387	2	3.62978	3
DATNVAAAFEEAVR	F6QIK1	N-Term(iTRAQ8plex)	1767.91	1.31013	3	1.11185	3	1.531	2	0.965348	3	1.0094	3	0.93872	2	1.04511	3	0.847125	3	1.11381	2	1.21066	3	1.12117	3	1.39625	2	1.34531	3	1.55564	3	1.42275	2	1.51238	3	1.34414	3	1.09237	2	0.91688	3	0.90369	3	0.95483	2	1.1387	3	1.1174	3
DAVITVPAFFNQAER	E1B748	N-Term(iTRAQ8plex)	1982.09	0.349037	1			0.440604	1	0.862338	1			0.869545	1	3.93308	1			3.17233	1	0.746098	1			0.959167	1	1.36582	1			1.38651	1	0.928651	1			1.20376	1	1.10815	1			1.31437	1	0.599234	1
DAVLLVFVNK	P84081	N-Term(iTRAQ8plex); K10(iTRAQ8plex)	1726.07	1.36532	4	1.52563	3	1.47042	3	1.18211	4	1.19852	3	1.22005	3	1.36138	4	1.41071	3	1.50665	3	1.1858	4	1.1781	3	1.29222	3	1.30321	4	1.35611	3	1.40997	3	1.16464	4	1.31743	3	1.09122	3	1.48486	4	1.29085	3	1.29596	3	0.656828	4	0.606805	3
DAVTTSVTGAK	S9YK74	N-Term(iTRAQ8plex); K11(iTRAQ8plex)	1657.94	0.397767	5	0.48215	7	0.448469	5	0.431438	7	0.485438	8	0.548259	6	0.631748	4	0.690018	6	0.593801	4	0.373014	6	0.326781	7	0.252595	5	0.455448	6	0.910184	7	0.876066	5	7.12948	7	7.42916	8	7.68824	6	0.691202	6	0.775824	7	0.493305	5	0.536153	6	0.601786	7
DAVTYTEHAK	S9X3V4	N-Term(iTRAQ8plex); K10(iTRAQ8plex)	1742.95	0.571416	23	0.7285	27	0.605742	20	3.84616	23	4.02677	27	4.30942	21	0.723724	23	0.744927	27	0.759596	20	0.542106	23	0.667899	27	0.5936	20	0.600434	15	0.581722	19	0.426409	13	0.540533	21	0.623488	22	0.63271	17	0.528344	20	0.530014	24	0.452043	17	0.456057	21	0.376141	24
DAVVHGLNESEATYLITSVELLESK	F7AYT5	N-Term(iTRAQ8plex); K25(iTRAQ8plex)	3325.8	0.510847	1	0.753937	1	0.899933	1	0.452651	1	0.531308	1	0.744459	1	0.582396	1	1.00697	1	2.00576	1	0.584781	1	0.721684	1	0.956187	1	0.53298	1	1.06575	1	0.758038	1	1.05608	1	1.15927	1	0.931583	1	5.93746	1	3.25378	1	2.6273	1	0.413537	1	1.30537	1
DAVVYPILVEFTR	E9PL22	N-Term(iTRAQ8plex)	1826.04	0.729237	3	0.324047	2	0.3534	2	0.210559	2	0.326147	2	0.278454	2	0.477873	2	0.482141	2	0.575603	2	1.05391	3	0.928538	3	0.735966	2	0.499161	1	0.537743	1	0.133592	1	0.776375	2	0.808492	2	0.686622	2	0.625773	2	0.520378	2	0.43033	2	4.89839	3	4.27535	3
DAYHPMSEYPTYHTHGR	F7BL38	N-Term(iTRAQ8plex); M6(Oxidation)	2382.1			0.830951	1					1.26876	1					0.77621	1					0.826881	1					1.13355	1					2.21205	1					1.49185	1					1.16784	1
DCAGALLRPLTFMGSQTK	A4FUX1	N-Term(iTRAQ8plex); C2(Carbamidomethyl); M13(Oxidation); K18(iTRAQ8plex)	2590.39	1.37345	1					1.12411	1					1.15535	1					1.28677	1					1.96874	1					0.960176	1					0.997925	1					0.874154	1
DCCADYK	G8JKZ1	N-Term(iTRAQ8plex); C2(Carbamidomethyl); C3(Carbamidomethyl); K7(iTRAQ8plex)	1539.74			2.2022	1					1.41277	1					1.80572	1					2.09499	1					0.837623	1					0.463547	1					0.412833	1					0.363097	1
DCPLNAEAVSSR	F7CLY2	N-Term(iTRAQ8plex); C2(Carbamidomethyl)	1622.81	0.922752	1					1.52628	1					1.22748	1					1.15731	1					1.25609	1					1.22828	1					1.44551	1					0.746863	1
DCQDVANK	Q3SZZ9	N-Term(iTRAQ8plex); C2(Carbamidomethyl); K8(iTRAQ8plex)	1557.81	0.459297	2	0.400454	2	0.295046	2	2.74223	2	2.80511	2	3.03493	2	0.696356	2	0.720749	2	0.614006	2	2.50495	2	2.649	2	2.99681	2	0.434317	1	0.527416	1	0.182644	1	0.410729	2	0.378167	2	0.256476	2	0.596256	2	0.568392	2	0.427681	2	0.675748	2	0.6388	2
DDEVQVVR	J3KTJ8	N-Term(iTRAQ8plex)	1263.68	0.488715	1	0.629267	1	0.522004	1	1.12821	1	1.29537	1	1.14995	1	0.729881	1	0.764039	1	0.748926	1	0.898571	1	0.902123	1	0.943461	1	1.09944	1	1.10339	1	1.06811	1	0.598683	1	0.562726	1	0.707964	1	1.78723	1	1.56105	1	1.92462	1	2.32827	1	2.20401	1
DDEYDYLFK	Q15907	N-Term(iTRAQ8plex); K9(iTRAQ8plex)	1815.92	1.2032	2	1.13699	4	1.16983	7	1.27823	2	1.03386	4	1.01873	7	1.03208	2	1.25708	4	1.26354	7	0.799389	2	1.01222	4	0.959973	7	1.78449	2	1.80843	4	1.77881	7	0.860466	2	0.972979	4	0.981621	7	1.66913	2	1.42723	4	1.4459	7	0.937301	2	1.02659	4
DDFPVVLVGNK	P10301	N-Term(iTRAQ8plex); K11(iTRAQ8plex)	1811.05	1.68646	1	1.58552	1			0.939115	1	1.12948	1			1.35605	1	1.24523	1			1.23385	1	1.39518	1			0.723364	1	0.806807	1			1.10521	1	1.09344	1			0.909022	1	0.909106	1			1.54652	1	1.33604	1
DDGLGVENLR	F8W8T8	N-Term(iTRAQ8plex)	1391.74	0.628286	1					0.503824	1					0.605495	1					0.446588	1					0.621695	1					0.455439	1					0.868147	1					4.49024	1
DDLDEEEDTHL	Q96N83	N-Term(iTRAQ8plex)	1634.73					0.780988	1					0.658972	1					1.14153	1					1.20158	1					1.29494	1					1.19483	1					1.75246	1
DDLLLYTNAR	A6QQC9	N-Term(iTRAQ8plex)	1497.82			1.22366	1	1.19723	1			2.23237	1	2.25884	1			1.4687	1	1.37125	1			1.06964	1	1.14049	1			0.91076	1	0.935581	1			0.878263	1	0.784142	1			0.438701	1	0.377517	1			0.87397	1
DDPSTIEK	B6VAP7	N-Term(iTRAQ8plex); K8(iTRAQ8plex)	1512.84	1.00238	1	0.950033	4	0.934427	2	0.785441	1	1.05689	4	1.02008	2	0.944787	1	1.00515	4	1.00467	2	0.636565	1	0.722042	4	0.693422	2	1.37039	1	1.06649	4	1.25394	2	0.918904	1	1.04433	4	0.982422	2	1.26598	1	1.18818	4	1.26651	2	2.41882	1	2.02472	4
DDQETHPK	F6ZTL0	N-Term(iTRAQ8plex); K8(iTRAQ8plex)	1577.84	0.260908	1	0.123294	4	0.182777	3	0.202321	2	0.197192	5	0.261368	3	0.331513	2	0.176204	5	0.213106	3	0.2579	2	0.146722	5	0.254939	3	0.225754	2	0.441722	2	0.212809	2	0.330367	2	0.261546	5	0.33186	3	7.59813	2	6.50621	5	6.05698	3	0.406442	2	1.94212	5
DDQNPHSSNICNISCDK	Q28049	N-Term(iTRAQ8plex); C11(Carbamidomethyl); C15(Carbamidomethyl); K17(iTRAQ8plex)	2612.22	0.48493	1	0.66901	1	0.830843	2	1.42286	1	1.89479	1	1.42535	2	1.78345	1	1.6359	1	1.90239	2	1.7808	1	1.6228	1	1.67871	2	0.54069	1	0.569923	1	0.830614	2	2.36321	1	1.64336	1	1.40781	2	0.605588	1	0.675095	1	0.759766	2	0.653189	1	0.664168	1
DDTGTPITK	F1N6D4	N-Term(iTRAQ8plex); K9(iTRAQ8plex)	1555.88			2.16648	1					1.41699	1					2.05759	1					0.725825	1					0.716984	1					0.678733	1					0.507318	1					1.14536	1
DEELEEIK	Q3SYS6	N-Term(iTRAQ8plex); K8(iTRAQ8plex)	1612.88			1.03827	1	1.05787	1			1.03214	1	1.01924	1			1.72623	1	1.71038	1			0.910743	1	0.981947	1			1.53729	1	1.55187	1			0.981447	1	0.872307	1			1.32835	1	1.26868	1			1.1279	1
DEFEGLFK	A3KMV5	N-Term(iTRAQ8plex); K8(iTRAQ8plex)	1592.88					1.11113	1					1.18739	1					0.799921	1					0.847488	1					1.11255	1					1.82816	1					1.74302	1
DEFIATTENTVETEEPK	F6W1N4	N-Term(iTRAQ8plex); K17(iTRAQ8plex)	2561.34	1.14247	1	1.04171	1	1.21523	1	0.902099	1	0.859043	1	0.831443	1	1.16712	1	1.18555	1	1.17866	1	0.879953	1	0.998726	1	1.00324	1	1.14341	1	1.09457	1	1.18329	1	0.622978	1	0.799857	1	0.710216	1	2.64395	1	2.58301	1	2.65131	1	1.1236	1	1.09718	1
DEFLIQASPR	B2LYK6	N-Term(iTRAQ8plex)	1479.81	1.4624	6	1.53087	8	1.69543	7	0.862125	6	0.816355	8	0.852434	7	1.6572	6	1.75619	8	1.8147	7	1.37677	6	1.38384	8	1.41929	7	1.48582	6	1.58473	8	1.59969	7	0.83831	6	0.874788	8	0.797511	7	0.944804	6	0.873579	8	0.799851	7	0.947446	6	0.838709	8
DEGLYTCELR	Q3SX33	N-Term(iTRAQ8plex); C7(Carbamidomethyl)	1559.76	0.914772	2	1.06164	2	1.01087	1	2.94913	2	3.05702	2	3.17895	1	1.55727	2	1.62088	2	1.64446	1	0.497736	2	0.620726	2	0.479884	1	0.291861	2	0.385651	2	0.310836	1	0.285514	2	0.360874	2	0.208505	1	1.49793	2	0.783071	2	1.12665	1	0.517716	2	0.572931	2
DEILPTTPISEQK	F7BA94	N-Term(iTRAQ8plex); K13(iTRAQ8plex)	2079.17	0.86831	2	0.805	1			1.16394	2	1.41854	1			1.07063	2	0.995809	1			1.1846	2	1.15994	1			1.00344	2	0.771354	1			1.14336	2	0.907954	1			0.901239	2	0.886001	1			1.88309	2	2.08889	1
DELLQVLR	Q3SYS6	N-Term(iTRAQ8plex)	1289.77	1.85415	3	1.64041	2	1.74561	3	0.80754	3	0.732536	2	0.816975	3	2.14862	3	1.91629	2	2.22017	3	1.36563	3	1.18403	2	1.40519	3	2.37577	3	2.06276	2	2.25447	3	0.356703	3	1.74357	2	0.355721	3	0.22349	3	0.213365	2	0.280531	3	0.667963	3	0.629859	2
DENHPNLIR	Q3MHF5	N-Term(iTRAQ8plex)	1411.75			0.723218	1	0.7579	1			0.801372	1	0.794428	1			1.19393	1	1.28213	1			1.19283	1	1.14074	1			1.94509	1	1.97241	1			1.00843	1	0.959484	1			1.29623	1	1.24955	1			1.52068	1
DENQNVNHQLAQEDAQR	P20072	N-Term(iTRAQ8plex)	2313.11	0.924408	2	1.03624	2	0.84188	1	1.51188	2	1.48863	2	1.17807	1	1.2238	2	1.43159	2	1.33915	1	1.19665	2	1.52518	2	1.47586	1	0.852274	2	0.95148	2	1.48741	1	1.18041	2	1.22947	2	1.04335	1	0.955049	2	0.822437	2	1.05792	1	1.22483	2	0.849289	2
DEPIHILNVAIK	E1BGH6	N-Term(iTRAQ8plex); K12(iTRAQ8plex)	1970.19	1.72995	1	1.71358	3	1.69078	4	1.64098	1	1.46122	3	1.37035	4	0.889795	1	0.978729	3	0.969249	4	0.615364	1	0.615008	3	0.830831	4	1.04228	1	1.30936	3	1.16622	4	2.06805	1	1.63897	3	1.47032	4	0.669261	1	0.933506	3	0.86228	4	0.924073	1	1.27932	3
DESNYLDDALMR	P13214	N-Term(iTRAQ8plex)	1745.82	0.920481	2	0.912604	1	0.964943	1	1.03058	2	1.06811	1	1.14619	1	1.26141	2	1.82407	1	1.67135	1	2.1666	2	2.20121	1	2.71721	1	0.931001	2	0.813276	1	0.798979	1	0.791939	2	0.790408	1	0.603794	1	0.726593	2	0.793388	1	0.739443	1	1.47971	2	1.0917	1
DESNYLDDALMR	P13214	N-Term(iTRAQ8plex); M11(Oxidation)	1761.81	0.835535	1	0.918359	1	0.983993	1	1.21533	1	1.27147	1	1.31985	1	1.6158	1	1.59053	1	1.81754	1	2.44807	1	2.0322	1	2.00514	1	0.692689	1	0.945589	1	1.31499	1	1.03655	1	1.06197	1	1.20279	1	1.67183	1	1.58115	1	0.993548	1	0.16085	1	0.315773	1
DESTNVDMTLVQR	P27214	N-Term(iTRAQ8plex)	1811.91	1.13875	1	1.18307	2	1.07962	1	1.35931	1	1.34486	2	1.33001	1	1.33862	1	1.55687	2	1.31946	1	1.80613	1	1.73917	2	1.77687	1	0.883154	1	0.977183	2	1.12208	1	1.04472	1	1.02981	2	1.04271	1	0.642757	1	0.714409	2	0.70421	1	1.14375	1	0.932492	2
DESTNVDMTLVQR	P27214	N-Term(iTRAQ8plex); M8(Oxidation)	1827.9			0.967303	1	0.90464	1			1.97389	1	1.92667	1			1.20141	1	1.28883	1			1.84585	1	2.45868	1			0.881406	1	0.848196	1			1.30804	1	1.02808	1			0.716309	1	0.513659	1			0.479843	1
DETEFYLGK	F8WBS5	N-Term(iTRAQ8plex); K9(iTRAQ8plex)	1709.92	0.728917	1	0.757296	2	1.01004	3	1.1145	1	1.42896	2	1.37577	3	0.687252	1	0.835389	2	1.09948	3	1.1952	1	1.51597	2	1.3269	3	0.68272	1	0.727626	2	0.735121	3	1.07521	1	1.14252	2	1.33508	3	2.00182	1	1.37066	2	1.23829	3	1.78067	1	1.34734	2
DETNYGIPQR	P63244	N-Term(iTRAQ8plex)	1496.76	0.890893	1	0.807392	1			1.30619	1	1.22327	1			1.01023	1	0.949121	1			1.05959	1	0.914325	1			0.556368	1	0.566516	1			1.21483	1	1.401	1			1.46541	1	2.27516	1			1.7124	1	1.31102	1
DFALLSLQVPLK	P0C0L4	N-Term(iTRAQ8plex); K12(iTRAQ8plex)	1952.2	0.968057	2	1.16294	1	0.94515	2	0.671235	2	0.768515	1	0.713032	2	1.00839	2	1.02681	1	0.907466	2	1.10173	2	1.06987	1	1.03387	2	0.778	2	0.821452	1	0.734982	2	0.913015	2	0.873815	1	0.75407	2	1.03815	2	0.940075	1	0.829947	2	2.29463	2	2.5538	1
DFATVYVEAIK	W5NX51	N-Term(iTRAQ8plex); K11(iTRAQ8plex)	1864.06	1.25468	7	1.09282	5	1.09263	7	0.880668	7	0.727543	5	0.770822	7	0.968154	7	0.884819	5	0.970012	7	0.969518	7	0.927797	5	0.96556	7	2.92398	7	2.87833	5	2.90963	7	0.846886	7	2.72916	5	0.939414	7	0.732127	7	0.635407	5	0.782599	7	0.557707	7	0.717723	5
DFDFFGQNQNTR	G3MZ88	N-Term(iTRAQ8plex)	1792.85			1.53869	1	1.69994	1			1.32828	1	1.31507	1			1.04826	1	0.982136	1			1.79342	1	1.90015	1			2.09211	1	2.55072	1			0.529812	1	0.426267	1			0.784271	1	0.511567	1			0.577668	1
DFDFVPPVVR	P01024	N-Term(iTRAQ8plex)	1494.83	0.918791	1	0.7974	1	0.84039	1	0.500129	1	0.531598	1	0.651848	1	0.786826	1	0.528498	1	0.868099	1	0.8277	1	0.691676	1	0.760832	1	0.704074	1	1.70129	1	1.30428	1	1.11443	1	2.17698	1	1.37478	1	0.921096	1	1.55431	1	0.994522	1	3.342	1	1.90302	1
DFDPVHGDVIK	B4DQ79	N-Term(iTRAQ8plex); K11(iTRAQ8plex)	1850.02	0.858997	1					0.771143	1					0.920646	1					0.816782	1					1.24152	1					1.86988	1					1.15156	1					1.98666	1
DFEVCYPEEPLR	K9KEI8	N-Term(iTRAQ8plex); C5(Carbamidomethyl)	1857.91	0.666442	1	0.713768	1	0.619823	1	0.614658	1	0.571446	1	0.573015	1	1.05114	1	1.00438	1	1.04476	1	0.741832	1	0.705377	1	0.542838	1	1.16105	1	1.09508	1	1.0499	1	0.886038	1	0.752357	1	1.05548	1	3.57876	1	3.76354	1	4.20216	1	1.11012	1	1.14595	1
DFGANDNMGASPVSQETTLGGK	F6W1N4	N-Term(iTRAQ8plex); M8(Oxidation); K22(iTRAQ8plex)	2820.39	0.906417	1					0.790989	1					0.799582	1					0.879794	1					0.910846	1					1.45033	1					3.25816	1					0.865979	1
DFIDIESK	B3KRV7	N-Term(iTRAQ8plex); K8(iTRAQ8plex)	1574.89	0.710239	6	0.627791	6	0.677152	6	0.723955	6	0.693075	6	0.74662	6	0.708179	6	0.797526	6	0.762227	6	0.569812	6	0.559236	6	0.621574	6	0.717593	6	0.744569	6	0.651925	6	1.33413	6	0.97606	6	0.871037	6	1.06817	6	1.18399	6	1.13217	6	3.01455	6	3.04203	6
DFIDSVLVK	K7ENB0	N-Term(iTRAQ8plex); K9(iTRAQ8plex)	1643.98	1.36172	1			1.31773	1	1.12691	1			1.13611	1	1.42963	1			1.62101	1	0.98521	1			1.06534	1	1.56354	1			1.4188	1	1.17836	1			1.06507	1	1.10171	1			1.13222	1	0.967119	1
DFIGCLNVK	O60543	N-Term(iTRAQ8plex); C5(Carbamidomethyl); K9(iTRAQ8plex)	1673.95	0.941338	8	1.06893	6	1.06723	8	0.718694	8	0.615844	6	0.702661	8	0.70628	8	0.747315	6	0.83209	8	0.830744	8	0.987733	6	0.939064	8	0.817468	5	0.719578	4	0.634034	6	0.502801	8	0.335235	6	0.39597	8	0.377382	8	0.294631	6	0.36791	8	3.91446	8	3.36941	6
DFLAGGIAAAISK	P12236	N-Term(iTRAQ8plex); K13(iTRAQ8plex)	1842.09	1.35826	4	1.36479	4	1.40749	3	1.50222	4	1.31637	4	1.478	3	0.986032	4	1.16907	4	1.189	3	1.13216	4	1.15228	4	1.15598	3	0.735244	4	0.862598	4	0.787914	3	1.17487	4	1.25553	4	1.082	3	1.31328	4	0.939962	4	1.02389	3	0.913004	4	1.07241	4
DFLAGGVAAAISK	K9KEM4	N-Term(iTRAQ8plex); K13(iTRAQ8plex)	1828.07	1.30063	6	1.26325	3	1.08636	4	1.55945	6	1.49036	3	1.33748	4	1.05727	6	1.12649	3	1.70468	4	1.19348	6	1.07322	3	1.12965	4	1.09408	6	1.43047	3	1.01119	4	0.647874	6	0.650923	3	0.662145	4	1.21741	6	1.22961	3	1.4391	4	0.814315	6	0.881241	3
DFLEAVNK	Q75L23	N-Term(iTRAQ8plex); K8(iTRAQ8plex)	1543.88	0.881764	2	0.895625	2	0.913573	2	1.41342	2	1.67481	2	1.62947	2	1.04702	2	1.018	2	1.04296	2	0.780367	2	0.943746	2	0.891918	2	1.11145	2	1.10377	2	1.16966	2	1.82802	2	1.36116	2	1.3954	2	1.60644	2	1.55189	2	1.55219	2	0.867748	2	0.857891	2
DFLFLGTNVR	F1MNN7	N-Term(iTRAQ8plex)	1485.84			1.46227	1	1.29228	2			1.59091	1	1.27841	2			1.15612	1	1.54942	2			1.47716	1	1.30036	2			1.8009	1	2.04169	2			1.03356	1	0.750105	2			0.355198	1	0.627302	2			0.716425	1
DFLFPHLR	G5E601	N-Term(iTRAQ8plex)	1348.76	2.08493	1	1.67809	1	1.24938	1	0.765051	1	0.968847	1	0.873226	1	1.08735	1	0.770001	1	0.890119	1	1.42171	1	1.02267	1	1.28304	1	1.74737	1	0.974148	1	0.981055	1	0.888484	1	0.87884	1	0.898795	1	0.886075	1	1.90864	1	2.02915	1	0.994811	1	1.35427	1
DFLGLVLLGGR	F1MSI2	N-Term(iTRAQ8plex)	1463.89					1.25493	1					2.57446	1					0.719377	1					1.2795	1					0.684455	1					0.822416	1					0.84034	1
DFLLQQTMLR	F7CHI7	N-Term(iTRAQ8plex); M8(Oxidation)	1584.87	0.917149	1			1.11667	1	0.772913	1			0.970844	1	0.847662	1			1.04941	1	0.863212	1			0.986634	1	1.43206	1			1.16162	1	1.67886	1			1.04408	1	2.85035	1			2.78218	1	0.679125	1
DFLSVMLEK	B3KTA6	N-Term(iTRAQ8plex); K9(iTRAQ8plex)	1689.97					1.10673	1					0.838082	1					1.15905	1					1.10912	1					0.751067	1					0.902388	1					1.47681	1
DFLVIPSPVLVK	P42356	N-Term(iTRAQ8plex); K12(iTRAQ8plex)	1935.21	1.02664	1					1.19755	1					1.55482	1					0.815888	1					1.69253	1					1.17656	1					1.11302	1					1.07544	1
DFPLNDLLSATELDK	Q14204	N-Term(iTRAQ8plex); K15(iTRAQ8plex)	2299.26			1.07645	1	1.18607	1			1.27356	1	1.2061	1			0.771077	1	0.904603	1			1.02153	1	1.18822	1			0.758421	1	0.725733	1			1.25926	1	1.11189	1			1.24407	1	1.15301	1			1.85478	1
DFSPSGIFGAFQR	C9JJT5	N-Term(iTRAQ8plex)	1732.9			1.01167	1					0.749177	1					1.03577	1					1.19444	1					1.16055	1					1.62847	1					1.33886	1					1.59357	1
DFVPDDLEVQVPGR	S9X2K2	N-Term(iTRAQ8plex)	1889.99	1.95136	1	2.08116	1	1.91088	1	1.32639	1	1.3283	1	1.45105	1	1.40558	1	1.26792	1	1.46286	1	1.86747	1	1.90449	1	1.91563	1	0.676634	1	0.547763	1	0.602708	1	1.1354	1	1.1035	1	1.16362	1	0.411904	1	0.644037	1	0.515676	1	0.755802	1	0.713009	1
DFVPNSVSFSWK	G5E5T5	N-Term(iTRAQ8plex); K12(iTRAQ8plex)	2021.1	0.948098	5	0.882052	6	0.910374	6	3.2297	5	2.98737	6	2.58971	6	0.83578	5	0.676278	6	0.706962	6	0.703289	5	0.684641	6	0.670178	6	0.552462	5	0.543931	6	0.494856	6	0.411384	5	0.365115	6	0.442256	6	0.770399	5	1.03124	6	1.45293	6	0.376337	5	0.630129	6
DFVTAFK	F1MEN8	N-Term(iTRAQ8plex); K7(iTRAQ8plex)	1435.83	0.869938	1					1.89913	1					1.04465	1					1.68266	1					1.00393	1					0.823318	1					1.27881	1					0.616628	1
DFVTVYLDAVK	S9YL21	N-Term(iTRAQ8plex); K11(iTRAQ8plex)	1878.07	0.509906	1	0.873837	1	0.492001	1	0.744213	1	1.34144	1	0.936034	1	1.72401	1	1.3293	1	1.01235	1	0.69403	1	0.871272	1	0.707017	1	1.40976	1	1.72094	1	1.83234	1	3.3901	1	2.26949	1	3.32611	1	1.25275	1	1.04162	1	1.14485	1	0.629787	1	0.535465	1
DGAACTEVSR	F6Y688	N-Term(iTRAQ8plex); C5(Carbamidomethyl)	1369.67			0.369296	2	0.319093	2			0.618984	2	0.534094	2			0.493432	2	0.409565	2			0.592685	2	0.351662	2			0.327192	2	0.519225	2			0.40293	2	0.472959	2			4.60835	2	6.12294	2			1.52554	2
DGAVSFEEFVVLVSR	P79105	N-Term(iTRAQ8plex)	1958.07	1.28074	2			1.22186	2	0.742913	2			1.84673	2	0.985154	2			0.808387	2	1.04532	1			1.00074	1	1.74728	2			1.643	2	1.81535	2			1.23496	2	0.766534	2			0.925573	2	1.73188	2
DGDFENPVPYTGAVK	P30040	N-Term(iTRAQ8plex); K15(iTRAQ8plex)	2217.18	0.585153	1					0.791555	1					0.837304	1					0.42425	1					0.437464	1					0.365677	1					0.564982	1					4.4413	1
DGEDQTQDTELVETRPAGDR	Q256S0	N-Term(iTRAQ8plex)	2536.21	0.505446	1	0.571812	1	0.617698	1	0.483201	1	0.448777	1	0.516628	1	1.0053	1	1.10766	1	1.0906	1	0.595756	1	0.697941	1	0.698323	1	0.885428	1	0.893289	1	0.848292	1	1.09445	1	1.22944	1	1.16412	1	0.659006	1	0.589701	1	0.59649	1	3.76941	1	3.56187	1
DGEESGAYDGPR	A5D7E8	N-Term(iTRAQ8plex)	1556.71	0.68516	1	0.58466	1	0.61521	1	2.61158	1	2.8011	1	2.2242	1	0.539843	1	0.584719	1	0.733872	1	1.80232	1	1.96425	1	2.10986	1	1.29413	1	1.48549	1	1.43124	1	0.857587	1	0.838817	1	0.475044	1	1.00487	1	0.546214	1	1.28662	1	0.207385	1	0.211223	1
DGEGAMYVPDDLLPVYR	Q0II59	N-Term(iTRAQ8plex); M6(Oxidation)	2230.12			1.4974	1	1.38427	1			1.76544	1	1.22652	1			1.57376	1	1.29016	1			0.967473	1	1.01043	1			0.54958	1	1.10618	1			0.806089	1	1.06538	1			1.78392	1	2.30518	1			0.462643	1
DGETSLDIAQR	A2VDV1	N-Term(iTRAQ8plex)	1508.78	2.26393	1	1.65325	1	2.13097	1	1.20575	1	1.03691	1	1.0597	1	1.46739	1	1.30777	1	1.45447	1	1.20159	1	0.964823	1	1.11296	1	0.87376	1	0.834755	1	1.08346	1	1.15289	1	1.06088	1	1.05701	1	0.866313	1	0.940846	1	1.19237	1	0.67718	1	1.6592	1
DGFHLR	F8W7C6	N-Term(iTRAQ8plex)	1048.58	0.879174	3			1.13432	1	1.40346	3			1.2701	1	1.1003	3			1.3593	1	1.37369	3			0.966991	1	1.12486	3			1.19876	1	0.618342	3			0.796449	1	0.903409	3			1.17565	1	1.6465	3
DGGCCGGDGNNPNCCMNQK	P47989	N-Term(iTRAQ8plex); C4(Carbamidomethyl); C5(Carbamidomethyl); C14(Carbamidomethyl); C15(Carbamidomethyl); M16(Oxidation); K19(iTRAQ8plex)	2739.13			0.838321	1	0.85665	1			0.729006	1	0.828126	1			1.43243	1	1.94557	1			0.419221	1	0.453323	1									0.257258	1	0.33415	1			0.231434	1	0.202817	1			4.48939	1
DGGGASLAEYHSK	F6Z2L5	N-Term(iTRAQ8plex); K13(iTRAQ8plex)	1900	0.605862	9	0.655064	10	0.608362	6	0.790916	9	0.702281	10	0.685016	6	0.549431	9	0.54958	10	0.497799	6	0.671522	9	0.572288	10	0.444461	6	0.82879	9	0.730972	10	0.547305	6	0.974791	9	1.22075	10	1.31202	6	4.93374	9	4.64281	10	5.23963	6	0.559591	9	0.741893	10
DGGVQACFSR	Q3ZCA7	N-Term(iTRAQ8plex); C7(Carbamidomethyl)	1400.68	1.53359	1	1.38647	1	1.43734	1	0.884243	1	1.00347	1	0.935176	1	0.916168	1	1.01885	1	1.03417	1	1.24503	1	1.25768	1	1.2392	1	1.3617	1	1.26988	1	1.46828	1	0.799812	1	0.82054	1	0.752404	1	1.92307	1	1.8386	1	1.86252	1	1.04841	1	1.04974	1
DGIPMDDIPPLR	Q8N387	N-Term(iTRAQ8plex); M5(Oxidation)	1658.87	0.442096	15	0.504505	11	0.581938	5	0.476764	15	0.529495	11	0.513114	6	0.612568	15	0.542407	11	0.553243	6	0.498365	15	0.473529	11	0.566774	6	4.8593	16	4.56094	12	5.18458	7	3.03605	16	2.957	12	2.96493	7	0.572565	15	0.675966	12	0.77789	7	0.565398	16	0.609545	12
DGIPMDDIPPLR	Q8N387	N-Term(iTRAQ8plex)	1642.87	1.06495	4	0.932095	5	1.02343	3	0.630644	4	0.625355	5	0.600788	3	0.518477	4	0.600483	5	0.721714	3	0.693716	4	0.708801	5	0.725402	3	4.4543	4	3.75264	5	4.32049	3	2.07075	4	2.38801	5	1.97672	3	0.50314	4	0.478342	5	0.370946	3	0.595906	4	0.645108	5
DGLAFNALIHR	W5P707	N-Term(iTRAQ8plex)	1530.87	1.20198	1					0.959157	1					1.396	1					1.31525	1					1.28154	1					1.34462	1					1.22793	1					1.01933	1
DGLILNIAGATINDLPVDER	P27479	N-Term(iTRAQ8plex)	2413.33	1.1371	1	1.78789	1	2.47106	1	2.14618	1	1.30569	1	1.17513	1	1.26783	1	1.87516	1	1.68794	1	0.937111	1	0.953215	1	0.713158	1	3.19397	1	1.82452	1	2.7188	1									0.607739	1	0.751532	1	0.617527	1	1.10605	1
DGLIPLEIR	Q13228	N-Term(iTRAQ8plex)	1329.8			1.06862	1					0.818569	1					0.722669	1					0.649575	1					0.391719	1					1.39729	1					0.549519	1					3.37678	1
DGLLENQTPEFFQDVCKPK	P49327	N-Term(iTRAQ8plex); C16(Carbamidomethyl); K17(iTRAQ8plex); K19(iTRAQ8plex)	3177.71	0.662712	6	0.583566	3	0.760912	3	0.581102	6	0.472313	3	0.625747	3	0.653767	6	0.339356	3	0.58317	3	0.865051	6	0.544078	3	0.65819	3	0.534558	5	0.509813	1	0.319428	3	0.775013	6	0.598025	3	0.936228	3	0.673601	6	0.33495	3	0.558871	3	3.87435	6	5.38851	3
DGLWSASSQVVLPSSSAFQGPDDYLVCEVQHPK	G5E5T5	N-Term(iTRAQ8plex); C27(Carbamidomethyl); K33(iTRAQ8plex)	4212.11	0.988357	4	1.10815	5	1.15184	5	3.80297	4	3.50276	6	3.15375	6	0.603026	4	0.718515	6	0.832985	6	0.791634	4	0.864011	5	0.99185	5	0.445341	4	0.64616	5	0.670091	6	0.674191	4	0.669529	5	0.679583	6	0.581646	4	0.766778	5	0.675536	6	0.488934	4	0.711656	5
DGNASGTTLLEALDCILPPTRPTDK	A1XEA0	N-Term(iTRAQ8plex); C15(Carbamidomethyl); K25(iTRAQ8plex)	3263.74	1.2238	4	1.18874	3	1.31905	3	1.26328	4	1.47883	3	1.44073	3	1.41271	4	1.37191	3	1.5142	3	1.27469	4	1.31514	3	1.27314	3	1.18905	4	0.950932	3	0.989845	3	1.39445	4	1.19949	3	1.23819	3	1.0591	4	0.978407	3	0.661955	3	0.848677	4	0.843987	3
DGNGYISAAELR	W5P5I7	N-Term(iTRAQ8plex)	1569.81	1.04174	1	0.83743	1	0.955714	1	1.30204	1	1.22312	1	1.21655	1	1.14076	1	1.32034	1	1.47371	1	1.09483	1	0.996107	1	1.05314	1	1.88748	1	1.92321	1	2.09747	1	0.932015	1	1.10781	1	1.07618	1	1.35788	1	1.45568	1	1.43928	1	0.871512	1	0.863577	1
DGPEVQISYR	S9Z0L8	N-Term(iTRAQ8plex)	1467.76	0.748466	1			0.636011	1	0.783539	1			0.843563	1	0.466217	1			0.497389	1	0.772502	1			0.626926	1	0.639578	1			0.647844	1	6.10675	1			6.19181	1	0.574188	1			0.726379	1	0.603413	1
DGQLIYTPFTEDTETLGQR	W5NQC1	N-Term(iTRAQ8plex)	2488.26	2.08064	1			3.49133	1	1.26746	1			1.89137	1	1.09344	1			0.534967	1	0.953149	1			0.43646	1	1.02449	1			0.33288	1	1.50023	1			1.57331	1	0.608114	1					1.0925	1
DGSGTLDLEEFLR	F6XZQ1	N-Term(iTRAQ8plex)	1755.91			1.08851	2	1.0231	2			0.849037	2	0.84353	2			0.98217	2	0.774704	2			1.10464	2	1.08433	2			1.09782	2	0.841146	2			1.04398	2	1.06221	2			2.9894	2	3.39254	2			0.649937	2
DGSNIVEAVLHLAR	F7DUB1	N-Term(iTRAQ8plex)	1798.01	1.11488	1	1.07188	1	1.15434	1	0.759913	1	1.0075	1	0.852634	1	1.8161	1	1.34097	1	1.54539	1	1.35228	1	1.30511	1	1.1878	1	1.6363	1	1.61517	1	1.93243	1	1.15089	1	1.32388	1	0.793197	1	1.21167	1	1.16046	1	1.14538	1	0.868331	1	0.974702	1
DGSSDLVLIGAPHFYEQMR	G3MYD9	N-Term(iTRAQ8plex); M18(Oxidation)	2455.22	1.05259	1			0.919474	1	1.32561	1			1.28258	1	0.956485	1			1.19958	1	0.927381	1			1.04333	1	1.20987	1			1.30444	1	1.3629	1			1.34209	1	1.80005	1			1.63506	1	0.949613	1
DGTACAEVSR	B2R694	N-Term(iTRAQ8plex); C5(Carbamidomethyl)	1369.67	1.37764	1					0.431908	1					0.242786	1					0.295255	1											0.218178	1					0.48825	1					5.27049	1
DGVSLGAVSSTEEASR	H3BS66	N-Term(iTRAQ8plex)	1868.95			0.603144	1	0.713332	1			0.498341	1	0.605024	1			0.861451	1	0.715523	1			0.695773	1	0.811779	1			0.99592	1	0.84492	1			0.847694	1	0.765697	1			0.447447	1	0.476131	1			3.94121	1
DHADSNIVIMLVGNK	Q15907	N-Term(iTRAQ8plex); M10(Oxidation); K15(iTRAQ8plex)	2250.23	1.24775	3	1.30013	2	1.25838	1	1.02354	3	0.972527	2	0.836147	1	1.11867	3	1.01381	2	1.08375	1	1.15742	3	1.14158	2	1.1159	1	1.39241	3	1.16552	2	1.27345	1	1.51538	3	1.36132	2	1.48056	1	1.08695	3	1.16099	2	1.21309	1	1.15688	3	1.44386	2
DHADSNIVIMLVGNK	Q15907	N-Term(iTRAQ8plex); K15(iTRAQ8plex)	2234.22	1.12564	1	1.08136	1			1.00474	1	1.02109	1			0.918905	1	0.750815	1			0.874366	1	0.899308	1			0.964046	1	0.978223	1			2.0546	1	2.21977	1			1.71351	1	1.84022	1			1.12855	1	1.06113	1
DHAVDLIQK	P0C0L4	N-Term(iTRAQ8plex); K9(iTRAQ8plex)	1646.97	0.672438	1	0.618201	1			0.653965	1	0.6683	1			0.691186	1	0.668057	1			0.733904	1	0.765733	1			0.605277	1	0.654601	1			1.91498	1	2.23431	1			0.607501	1	0.68163	1			3.28727	1	3.02977	1
DHPPPPR	R4TUN1	N-Term(iTRAQ8plex)	1119.61					1.03659	1					0.764304	1					1.3095	1					1.23775	1					3.01255	1					1.05301	1					0.960588	1
DHPQQQPGMLSR	F7D5I5	N-Term(iTRAQ8plex); M9(Oxidation)	1713.85					1.1827	1					0.980751	1					1.31752	1					1.14449	1					1.64811	1					0.777696	1					1.16558	1
DHPQQQPGMLSR	F7D5I5	N-Term(iTRAQ8plex)	1697.87			0.88526	1					1.66999	1					1.30237	1					0.874301	1					1.57618	1					0.626132	1					1.28975	1					1.08756	1
DHQEPNPK	Q9UHD0	N-Term(iTRAQ8plex); K8(iTRAQ8plex)	1572.86	0.707264	1	0.880734	2	0.766462	1	0.533099	1	0.645392	2	0.773167	1	0.518058	1	0.843004	2	1.00908	1	0.580897	1	0.896233	2	0.611888	1	0.722724	1	1.16728	2	0.511914	1	0.420654	1	0.483667	2	1.27389	1	1.4665	1	1.05961	2	0.65354	1	3.8643	1	2.92133	2
DHSVSLSPSLFKPEEFTPLDPTQEPIFPPELLR	P47989	N-Term(iTRAQ8plex); K12(iTRAQ8plex)	4371.36	1.25958	3	1.06239	2			0.709944	3	0.787864	2			0.904587	3	1.21245	2			0.991766	3	1.04126	2			1.2022	3	1.06433	2			0.788138	3	0.703107	2			0.660389	3	0.908906	2			2.86373	3	2.2377	2
DIAQQLQATCTSLGSSIQGLPTNVK	O60664	N-Term(iTRAQ8plex); C10(Carbamidomethyl); K25(iTRAQ8plex)	3238.76	0.962063	6	0.801946	5	0.948718	2	0.632588	6	0.466207	5	0.654164	2	0.884524	6	0.997489	5	1.01272	2	0.836149	6	1.05893	5	1.16225	2	0.791242	5	1.03061	4	0.883853	2	0.981317	6	0.999505	5	1.33743	2	0.812695	5	0.487813	5	0.779095	2	2.85285	6	2.69684	5
DIAYQLMHNIK	P09487	N-Term(iTRAQ8plex); M7(Oxidation); K11(iTRAQ8plex)	1970.09					1.7028	1					0.976625	1					0.798127	1					2.42072	1					0.907625	1					0.954591	1					0.891702	1
DICEAQVNSLGR	G3X7A5	N-Term(iTRAQ8plex); C3(Carbamidomethyl)	1665.85	1.12559	1	1.08618	1	0.901562	1	3.26669	1	3.42105	1	3.31519	1	0.627147	1	0.634397	1	0.74672	1	1.02667	1	1.08219	1	1.25649	1	0.848294	1	0.833307	1	0.931165	1	0.37208	1	0.356192	1	0.328136	1	0.492876	1	0.460139	1	0.572979	1	0.67968	1	0.605997	1
DICNDVLSLLEK	P29361	N-Term(iTRAQ8plex); C3(Carbamidomethyl); K12(iTRAQ8plex)	2027.13	1.05067	4	0.990173	3	1.0664	5	1.33338	4	1.33234	3	1.49103	5	1.13086	4	1.07338	3	0.961423	5	1.29654	4	1.42686	3	1.13154	5	1.00231	4	1.45505	3	1.17238	5	0.714053	4	0.581503	3	0.591063	5	1.41413	4	1.35647	3	1.39724	5	1.11026	4	1.07018	3
DIDLATTMFEAGK	W5PV70	N-Term(iTRAQ8plex); M8(Oxidation); K13(iTRAQ8plex)	2036.07			1.02627	1					0.855179	1					1.96671	1					1.03575	1					2.30363	1					0.960994	1					1.02359	1					0.799795	1
DIDNLVQR	B2R774	N-Term(iTRAQ8plex)	1276.72	0.907429	3	0.589886	2	0.47532	1	0.677386	3	0.545797	2	0.422052	1	1.23016	3	0.716765	2	0.408126	1	0.888321	3	0.509458	2	0.404203	1	0.875659	2	0.706598	1			1.02805	3	0.967388	2	0.939457	1	0.980414	3	1.20047	2	1.18763	1	2.5026	3	3.73236	2
DIDQAVVAALK	F7DXY0	N-Term(iTRAQ8plex); K11(iTRAQ8plex)	1751.05					1.41866	1					1.21067	1					1.13594	1					1.24558	1					1.34826	1					0.911097	1					2.08811	1
DIFQAIFEK	W5PR04	N-Term(iTRAQ8plex); K9(iTRAQ8plex)	1719	1.09101	2	1.12951	1	1.15451	2	1.9031	2	2.14903	1	1.90843	2	0.952455	2	0.948804	1	0.983455	2	0.798933	2	0.721175	1	0.807194	2	0.603131	2	0.596321	1	0.612031	2	1.29206	2	1.46822	1	1.36586	2	1.41856	2	1.18927	1	1.33435	2	1.01709	2	0.966552	1
DIGSESTEDQAMEDIK	P02662	N-Term(iTRAQ8plex); M12(Oxidation); K16(iTRAQ8plex)	2392.16	0.481206	2	0.430917	2	1.20506	1	0.882272	2	0.908988	2	1.05559	2	0.546694	2	0.45035	2	0.461354	2	4.23116	2	5.48698	2	3.84006	2	0.546894	2	0.787823	1	0.74026	2	0.539611	1	0.363339	2	0.360062	2	0.374098	2	0.463872	2	0.322658	2	0.750682	2	0.551887	2
DIGSESTEDQAMEDIK	P02662	N-Term(iTRAQ8plex); K16(iTRAQ8plex)	2376.16	0.903495	1	1.05182	2	0.706625	1	0.88403	1	0.898096	2	0.759337	1	1.09506	1	1.24121	2	0.90196	1	2.34471	1	3.06211	2	4.65684	1	1.32586	1	1.14855	2	0.838227	1	1.64047	1	1.05602	2	0.862875	1	0.843867	1	0.578218	2	0.52555	1	0.792326	1	0.573837	2
DIHSGLIGPLLICQK	P12259	N-Term(iTRAQ8plex); C13(Carbamidomethyl); K15(iTRAQ8plex)	2272.33			0.814166	1	0.839524	1			0.772191	1	0.713153	1			1.09063	1	1.15282	1			0.847136	1	0.837691	1			2.15093	1	2.36169	1			1.39666	1	1.4591	1			2.0359	1	1.80196	1			0.902723	1
DIHTEGCVEK	Q9XSK2	N-Term(iTRAQ8plex); C7(Carbamidomethyl); K10(iTRAQ8plex)	1795.95	1.49349	2	1.6472	1	1.46632	2	1.4422	2	1.43534	1	1.43392	2	1.41607	2	1.35831	1	1.59442	2	1.2955	2	1.23417	1	1.20631	2	1.22736	2	1.30297	1	1.41062	2	0.55415	2	0.663357	1	0.545456	2	0.546525	2	0.622222	1	0.605586	2	1.1334	2	1.14906	1
DIIHDPGR	E9PKZ0	N-Term(iTRAQ8plex)	1226.68	1.74241	1	1.10337	2			0.778183	1	1.20074	2			1.68343	1	1.13782	2			1.2863	1	1.21127	2			1.40342	1	1.15585	2			0.846593	1	0.742164	2			1.66061	1	1.36975	2			0.557591	1	0.980254	2
DIIIQYDR	M0R210	N-Term(iTRAQ8plex)	1339.75	1.12838	1					1.57651	1					0.879187	1					1.4146	1					1.14119	1					0.931881	1					1.08025	1					1.13114	1
DIILQSNPLLEAFGNAK	T0NLB5	N-Term(iTRAQ8plex); K17(iTRAQ8plex)	2451.41	1.04121	1	1.07991	1	1.10028	1	1.64122	1	1.63919	1	1.96025	1	0.756084	1	0.746101	1	0.694609	1	0.804787	1	0.830621	1	0.708024	1	0.654007	1	0.665767	1	0.891232	1	1.42704	1	1.39644	1	1.19909	1	1.54324	1	1.44038	1	1.10079	1	1.36014	1	1.44109	1
DIISDTSGDFR	P07355	N-Term(iTRAQ8plex)	1529.78	1.1239	2					0.70833	2					0.946051	2					1.09719	2					1.03615	1					1.09556	2					0.990658	2					2.36828	2
DILILPLDLTDR	Q24K14	N-Term(iTRAQ8plex)	1701.01	1.78024	1	1.67927	1	1.58469	1	2.09585	1	2.49369	1	2.32028	1	1.25349	1	0.974015	1	1.02704	1	0.779831	1	0.614777	1	0.862976	1	1.02892	1	1.03792	1	1.36038	1	1.49376	1	1.16995	1	1.2159	1	0.482341	1	0.651769	1	0.391236	1	0.473516	1	0.558229	1
DILKEDMPSQR	O97943	N-Term(iTRAQ8plex); K4(iTRAQ8plex)	1940.06	0.337056	6	0.216914	6	0.174731	6	0.282545	7	0.251065	6	0.232785	7	0.437027	3	0.360905	3	0.573559	3	0.513628	6	0.404093	6	0.362041	6	0.453339	5	0.290923	5	0.396869	4	9.90646	7	10.1997	6	10.4556	7	0.218134	5	0.2036	5	0.180346	5	0.224772	6	0.23315	5
DILKEDMPSQR	O97943	N-Term(iTRAQ8plex); K4(iTRAQ8plex); M7(Oxidation)	1956.06	0.752217	6	0.820486	3	0.411932	2	0.474183	6	0.432387	3	0.37677	2	0.594474	5	0.517912	2	1.01042	1	0.63901	6	0.76553	3	0.384919	2	0.659793	6	0.541824	3	0.570616	2	6.55053	6	8.23271	3	6.75129	2	0.346523	6	0.233844	3	0.393211	2	0.32729	6	0.214867	3
DILTSNNIEVEK	F1MS32	N-Term(iTRAQ8plex); K12(iTRAQ8plex)	1983.11	0.846371	1	0.662973	1	0.925255	2	1.25434	1	1.19801	1	1.22044	2	0.693926	1	0.671425	1	0.606284	2	0.997028	1	0.987375	1	0.957969	2	2.89308	1	2.78396	1	2.62483	2	0.846008	1	1.17829	1	0.795287	2	1.87999	1	1.95307	1	1.97488	2	0.480034	1	0.516294	1
DILTYTELVLDSQGQLVEMNR	F8W8T8	N-Term(iTRAQ8plex); M19(Oxidation)	2757.43					0.864302	1					1.42987	1			1.56304	1	1.03757	1					1.25184	1			1.20963	1	0.768606	1			2.07297	1	1.3065	1									4.40265	1
DILVLPLDLTDTGSHEAATK	H0YJE4	N-Term(iTRAQ8plex); K20(iTRAQ8plex)	2717.52	0.695669	1	0.942539	3	0.903568	2	0.506192	1	0.799948	3	0.687452	2	0.831595	1	1.01628	3	0.837219	2	0.880601	1	0.928109	3	0.732435	2	0.952422	1	0.97952	3	0.897623	2	1.0235	1	0.799143	3	0.909788	2	0.765093	1	0.892808	3	0.833892	2	3.42984	1	2.77142	3
DINELNLPK	W5P1I7	N-Term(iTRAQ8plex); K9(iTRAQ8plex)	1663.98	0.883681	1					0.849892	1					1.24308	1					0.774498	1					0.875943	1					0.851618	1					2.68574	1					1.39602	1
DIPGLTDTTVPR	P62753	N-Term(iTRAQ8plex)	1588.88	0.786312	4	0.853646	5	0.612378	2	1.45342	4	1.46758	5	1.86519	2	0.892547	4	1.1479	5	0.935312	2	1.44259	4	1.35838	5	1.53416	2	1.23365	4	1.05378	5	0.844654	2	0.941979	4	0.958389	5	1.00936	2	0.462885	4	0.581862	5	0.508573	2	1.48223	4	1.42481	5
DIPIVHR	Q2KI36	N-Term(iTRAQ8plex)	1153.69	0.785098	1					1.31205	1					1.01898	1					1.70648	1					1.39385	1					0.769337	1					1.08075	1					1.27647	1
DIQAAGGIVTAEDLNNYR	P19440	N-Term(iTRAQ8plex)	2224.16					0.478164	1					0.779943	1					0.599771	1					0.930976	1					0.670751	1					0.87555	1					1.74179	1
DIQASASPLAPSPER	Q0V8K9	N-Term(iTRAQ8plex)	1842.99	1.77661	3	2.00466	3	1.70693	2	1.82915	3	1.91505	3	1.29941	2	0.843177	3	1.01267	3	1.09484	2	1.52892	3	1.53522	3	1.39024	2	0.796308	3	1.02588	3	1.30186	2	0.972382	3	0.78976	3	0.564188	2	0.657237	3	0.397275	3	0.843963	2	0.533435	3	0.564868	3
DIQEAGGIVTAEDLNSYR	G3N2D8	N-Term(iTRAQ8plex)	2255.14	1.44775	10	1.36871	8	1.46447	8	1.08535	10	1.0591	8	1.15251	8	1.37926	10	1.83703	8	1.75995	8	1.30424	10	1.71654	8	1.40101	8	1.12749	10	0.677548	8	1.09856	7	1.06611	10	1.51048	8	1.19035	8	0.729526	10	0.700054	8	0.686204	8	0.849552	10	0.568845	8
DIQEAGGIVTAEDLNSYR	G3N2D8	N-Term(iTRAQ8plex); Y17(iTRAQ8plex)	2559.35	1.28156	1	1.16154	1	1.31518	2	1.00781	1	1.07414	1	0.958926	2	1.4958	1	1.45649	1	1.23047	2	1.21247	1	1.26192	1	2.05832	2	1.37039	1	1.15702	1	0.691794	2	1.40616	1	1.31563	1	0.820227	2	1.11131	1	1.32407	1	0.707927	2	0.906013	1	0.966677	1
DIQEFYK	F6WQJ4	N-Term(iTRAQ8plex); K7(iTRAQ8plex)	1550.87	0.339041	1	0.559973	2	0.376221	1	0.38392	1	0.606186	2	0.319524	1	0.283611	1	0.510009	2	0.313778	1	0.248535	1	0.428799	2	0.277995	1	0.395561	1	0.787885	2	0.509675	1	0.995339	1	1.20003	2	0.635485	1	7.3339	1	5.00641	2	7.35588	1	0.184925	1	0.325571	2
DIQYLPLIK	A5PJE3	N-Term(iTRAQ8plex); K9(iTRAQ8plex)	1711.06	0.766809	6	0.866464	5	0.58443	4	2.05814	6	1.83124	5	2.13703	4	0.776434	6	0.90972	5	0.718089	4	2.12764	6	2.14554	5	2.48029	4	1.1178	6	1.30977	5	1.28482	4	0.52087	6	0.596552	5	0.359141	4	0.863868	6	0.764178	5	0.707561	4	0.718328	6	0.730517	5
DISEASVFDAYVLPK	Q6X9Y4	N-Term(iTRAQ8plex); K15(iTRAQ8plex)	2262.24	1.03015	1	0.893473	1	1.04888	2	1.09304	1	1.55565	1	1.296	2	0.849382	1	0.616369	1	0.876774	2	1.04144	1	1.39063	1	1.17846	2	1.74232	1	1.23959	1	1.40966	2	0.631251	1	0.624109	1	0.674065	2	1.79139	1	0.974758	1	1.3758	2	1.33589	1	1.77183	1
DISEMFLQIYK	A5YRU8	N-Term(iTRAQ8plex); K11(iTRAQ8plex)	1995.11	0.517854	10	0.508933	7	0.682932	10	0.409972	10	0.370481	7	0.555153	11	0.741315	10	0.688168	8	0.912202	11	0.702587	10	0.484864	8	0.854732	11	0.524335	6	0.515014	3	0.644833	8	0.733339	10	0.681808	8	0.805646	11	0.637168	10	0.62583	8	0.668436	11	4.47386	10	4.75681	8
DISEMFLQIYK	A5YRU8	N-Term(iTRAQ8plex); M5(Oxidation); K11(iTRAQ8plex)	2011.1	0.787041	11	0.961087	8	1.14483	9	0.552607	11	0.712338	8	0.787705	9	0.959644	11	1.1661	8	1.10072	9	0.734964	10	0.711865	8	0.783336	9	0.682464	9	0.824966	8	0.902567	9	0.635945	11	0.657716	8	0.833169	9	0.922234	10	0.765437	8	1.05224	9	3.13601	11	3.02677	8
DISEMFLQIYK	A5YRU8	N-Term(iTRAQ8plex); Y10(iTRAQ8plex); K11(iTRAQ8plex)	2299.31			0.720933	2	0.582935	1			0.673608	2	0.492046	1			0.740022	2	0.891432	1			0.532862	2	0.541405	1			0.363767	2	0.570372	1			1.06931	2	1.68307	1			0.867698	2	1.01552	1			3.71235	2
DISLADYK	Q5E947	N-Term(iTRAQ8plex); K8(iTRAQ8plex)	1532.87	1.23031	2	1.16911	3	1.19632	4	1.68857	2	1.79422	3	1.66761	4	1.47709	2	1.40716	3	1.42939	4	1.08946	2	1.14742	3	1.08203	4	1.0776	2	0.82654	3	0.998243	4	0.795777	2	0.892727	3	0.872994	4	1.28315	2	1.51396	3	1.4533	4	0.658069	2	0.604472	3
DISSLYR	E1BJL8	N-Term(iTRAQ8plex)	1157.65	3.06159	3	2.5359	2	2.84457	2	1.78887	3	1.51243	2	1.69838	2	1.64843	3	1.63339	2	1.62111	2	1.72139	3	1.65028	2	1.78179	2	0.249665	3	0.499723	2	0.253838	2	0.212046	3	0.515934	2	0.251823	2	0.41042	3	0.612902	2	0.560686	2	0.151312	3	0.484479	2
DISTNYYASQK	Q5CAQ5	N-Term(iTRAQ8plex); K11(iTRAQ8plex)	1898.02	0.703516	1	0.492047	1	0.710487	2	1.02996	1	1.01805	1	0.90065	2	0.60256	1	0.403007	1	0.591846	2	1.09357	1	0.916925	1	1.08735	2	0.181701	1			1.48796	1	0.739765	1	0.738985	1	0.846281	2	0.349776	1	0.503248	1	0.989535	2	3.81824	1	4.28279	1
DISYLYR	P02702	N-Term(iTRAQ8plex)	1233.67	0.909448	1	0.767055	1	0.828644	1	0.764863	1	0.800501	1	0.781361	1	1.59817	1	1.4255	1	1.68897	1	0.845079	1	0.815258	1	0.794921	1	1.93634	1	1.84469	1	1.87615	1	3.41658	1	3.86517	1	3.57868	1	0.534236	1	0.606243	1	0.506644	1	0.473321	1	0.46271	1
DITAEMLTSALLPNENGK	F7DJZ1	N-Term(iTRAQ8plex); M6(Oxidation); K18(iTRAQ8plex)	2541.37	1.14985	2	1.15894	2	1.07617	1	0.816101	2	0.827018	2	0.887	1	1.4169	2	1.27295	2	1.26468	1	0.808675	2	0.870731	2	0.815551	1	1.51167	2	1.36005	2	1.35547	1	0.781962	2	0.853303	2	0.679597	1	2.61192	2	2.62033	2	2.91939	1	0.669528	2	0.756389	2
DITAGAMR	F1MGR1	N-Term(iTRAQ8plex)	1138.62	1.53302	1					1.3502	1					0.417017	1					1.22289	1					1.10739	1					0.157672	1					3.8152	1
DITEIGLLGAQDR	P27479	N-Term(iTRAQ8plex)	1704.96	1.08741	1					0.804888	1					2.52786	1					1.72878	1					1.34099	1					0.549619	1					0.834147	1					0.857833	1
DITLSDFTDR	F7C1T9	N-Term(iTRAQ8plex)	1486.78	0.667656	1	0.840854	1	0.806411	1	0.53178	1	0.651804	1	1.04088	1	0.700042	1	0.866898	1	0.55889	1	0.51441	1	0.699661	1	0.552723	1	0.529839	1	0.593586	1	0.509508	1	0.48354	1	0.549142	1	0.6056	1	6.45092	1	5.45188	1	5.40468	1	0.15441	1	0.24399	1
DIVPGDIVEIAVGDK	W5Q3Y4	N-Term(iTRAQ8plex); K15(iTRAQ8plex)	2148.23			1.43191	1					1.26978	1					1.10438	1					1.11075	1					1.93832	1					0.780016	1					1.24298	1					0.811415	1
DIVPGDIVEIAVGDKVPADIR	W5Q3Y4	N-Term(iTRAQ8plex); K15(iTRAQ8plex)	2799.6	0.731294	1					0.85019	1					1.01965	1					1.48363	1					1.17935	1					0.799251	1					2.06166	1					1.40597	1
DIVQFVPYR	F6S3F4	N-Term(iTRAQ8plex)	1440.82	1.51207	1	1.50695	1	1.21968	1	1.26882	1	1.18913	1	1.43142	1	1.23167	1	1.2348	1	1.11727	1	1.01143	1	1.08633	1	0.976124	1	0.862203	1	0.880027	1	0.742883	1	1.34174	1	1.65417	1	1.59611	1	0.825571	1	0.878589	1	1.0093	1	1.38799	1	1.20792	1
DIVSDTSGDFR	P04272	N-Term(iTRAQ8plex)	1515.76	1.16102	4	1.12228	3	1.14381	3	1.36604	4	1.36148	3	1.4667	3	1.1755	4	1.12016	3	1.10986	3	1.93417	4	1.81306	3	2.11143	3	1.87807	4	1.88327	3	1.65425	3	0.519816	4	0.529879	3	0.547335	3	0.748571	4	0.806419	3	0.784619	3	0.365749	4	0.710833	3
DIWLVIHGR	Q0P5F6	N-Term(iTRAQ8plex)	1412.83	1.44958	1					1.07311	1					0.809414	1					1.19958	1					1.16144	1					1.70178	1					1.52139	1					0.876715	1
DKDLSEYLASCNL	P11376	N-Term(iTRAQ8plex); K2(iTRAQ8plex); C11(Carbamidomethyl)	2136.11	0.762448	7	0.615015	6	0.725659	10	0.598477	8	0.522715	6	0.47843	10	0.690386	8	0.722845	6	0.692173	10	0.661468	8	0.619588	6	0.588861	10	0.695795	7	0.776531	6	0.721609	10	0.660027	7	0.621024	6	0.590233	10	4.65689	8	4.73564	6	5.51341	10	1.22031	7	0.614834	5
DKPELQFPFLQDEDTVATLLECK	P09543	N-Term(iTRAQ8plex); K2(iTRAQ8plex); C22(Carbamidomethyl); K23(iTRAQ8plex)	3648.96	0.473461	1			0.424746	1	0.734981	1			0.640628	1	1.15993	1			1.20929	1	1.1055	1			1.12216	1	1.43709	1			0.996957	1	0.617403	1			0.568368	1	0.613894	1			1.13659	1	2.95228	1
DKVTCVGHIIGAVVADTPEHTQR	P47989	N-Term(iTRAQ8plex); K2(iTRAQ8plex); C5(Carbamidomethyl)	3111.68	0.694074	2	1.00429	1	0.726369	1	0.518309	2	0.727281	1	0.509064	1	0.724132	2	0.910471	1	0.795855	1	0.65932	2	1.12519	1	0.609601	1	1.55044	2	1.53941	1	1.56827	1	0.674618	2	1.4501	1	0.599333	1	2.47209	2	1.50739	1	2.94208	1	2.02541	2	1.50245	1
DLADGPGAPADR	Q0II86	N-Term(iTRAQ8plex)	1458.74	1.61897	1			1.54572	1	1.71919	1			1.54043	1	1.08255	1			1.44005	1	1.06928	1			1.65334	1	0.302934	1			1.24219	1	0.73066	1			1.077	1	0.631713	1			0.451074	1	1.75454	1
DLAEITTLDR	Q9BS26	N-Term(iTRAQ8plex)	1450.8	0.578433	1	0.917118	1			0.538458	1	0.683198	1			0.524306	1	0.779916	1			0.561433	1	0.713228	1			0.225813	1	0.488401	1			0.62632	1	0.975061	1			0.773636	1	0.935455	1			4.67765	1	3.44411	1
DLAQYSSNDAVVETSLTK	Q17QT5	N-Term(iTRAQ8plex); K18(iTRAQ8plex)	2549.36	1.35106	1			1.17088	1	1.01336	1			1.12294	1	1.46205	1			1.21386	1	0.849075	1			0.998422	1	1.19643	1			1.53562	1	1.37522	1			1.53567	1	1.35405	1			1.18382	1	1.11695	1
DLATVYVDAVK	F6Z2L5	N-Term(iTRAQ8plex); K11(iTRAQ8plex)	1802.05	0.554884	6	0.632842	6	0.650079	7	0.622666	6	0.613806	6	0.761942	7	0.527863	6	0.496817	6	0.639288	7	0.543344	6	0.588357	6	0.663022	7	0.600831	6	0.754726	5	0.684338	6	0.473154	6	0.50318	6	0.647792	7	4.94604	6	4.5955	6	4.39274	7	1.14651	6	1.19251	6
DLATVYVDVLK	P02647	N-Term(iTRAQ8plex); K11(iTRAQ8plex)	1844.1	0.621798	6	0.606973	8	0.719385	6	0.587466	6	0.570707	8	0.622658	6	0.65802	6	0.703366	8	0.814154	6	0.545426	6	0.558348	8	0.65282	6	0.784568	4	0.79857	5	0.699803	5	0.687232	6	0.610976	8	0.524914	6	0.902854	6	0.670642	8	0.70592	6	3.93234	6	4.03824	8
DLCGIVASQASLK	Q3SZN8	N-Term(iTRAQ8plex); C3(Carbamidomethyl); K13(iTRAQ8plex)	1970.12	1.63165	1					1.37055	1					1.20856	1					1.50727	1					0.529946	1					0.912974	1					0.835314	1					1.28476	1
DLDSLHR	G3MZD8	N-Term(iTRAQ8plex)	1159.64	0.939398	1					1.11211	1					0.82943	1					1.2759	1					1.94856	1					1.00799	1					1.1371	1					1.32694	1
DLEDGGLER	T0NLV9	N-Term(iTRAQ8plex)	1307.66			0.588202	1	0.862088	1			0.756589	1	1.05601	1			0.476429	1	0.959575	1			1.73197	1	1.50411	1			0.610549	1	1.15921	1			4.79889	1	2.86543	1			1.25203	1	0.916102	1			0.370568	1
DLEEAEEYK	E5RIX8	N-Term(iTRAQ8plex); K9(iTRAQ8plex)	1733.9					0.905309	1					1.11827	1					1.22419	1					0.908343	1					1.97572	1					0.889478	1					1.44168	1
DLEEVQDVPVK	S9WS72	N-Term(iTRAQ8plex); K11(iTRAQ8plex)	1879.05	1.2651	2	0.658744	1	0.685033	1	0.838869	2	0.586877	1	0.465408	1	0.479312	2	0.471592	1	0.532712	1	0.710735	2	1.33956	1	1.4355	1	0.589798	2	0.800242	1	0.747852	1	5.13315	2	5.51251	1	5.54856	1	0.428505	2	0.500055	1	0.543764	1	0.634881	2	0.831282	1
DLFEDELVPLFEK	Q05CK9	N-Term(iTRAQ8plex); K13(iTRAQ8plex)	2202.21	0.863745	2	0.871786	2	0.924392	2	1.18212	2	1.06845	2	1.24623	2	0.999921	2	1.13048	2	0.904395	2	2.00039	2	2.4073	2	2.0779	2	0.812341	2	0.747354	2	0.683541	2	1.15584	2	0.980937	2	0.873812	2	0.960361	2	0.847228	2	0.797123	2	1.22806	2	1.12635	2
DLFQVIYNVK	F7AET6	N-Term(iTRAQ8plex); K10(iTRAQ8plex)	1847.1	0.699329	2	0.724833	1			0.587147	2	0.622914	1			0.885668	2	0.895162	1			0.870486	2	0.955482	1			0.705187	2	0.588377	1			1.18755	2	1.08624	1			2.15623	2	2.22899	1			2.27211	2	2.25827	1
DLGEDDFK	S9WI87	N-Term(iTRAQ8plex); K8(iTRAQ8plex)	1546.81			0.674361	1	0.749889	1			0.644122	1	0.719716	1			0.560246	1	0.651343	1			0.624402	1	0.652517	1			0.761538	1	0.765937	1			6.25433	1	5.48183	1			0.893003	1	0.922152	1			0.525619	1
DLGLSESGEDVNAAILDESGK	P13667	N-Term(iTRAQ8plex); K21(iTRAQ8plex)	2727.42	1.38154	1					0.903244	1					1.21274	1					1.03579	1					1.27108	1					0.88843	1					1.3579	1					1.51002	1
DLGTESQIFISR	W5PE22	N-Term(iTRAQ8plex)	1669.9	1.22232	2	1.1665	2	1.17642	2	1.26983	2	0.995241	2	0.919185	2	1.83624	2	1.26494	2	1.40871	2	0.859298	2	0.902935	2	0.976858	2	2.18688	2	2.22475	2	2.49945	2	0.533775	2	1.26349	2	1.00293	2	0.849866	2	1.27325	2	1.03838	2	0.819425	2	0.743063	2
DLILLGATAIEDK	W5P5H2	N-Term(iTRAQ8plex); K13(iTRAQ8plex)	1980.18	1.6224	1	1.45217	2	1.22784	2	0.934889	1	1.00624	2	0.93042	2	1.08397	1	1.27808	2	1.02629	2	1.21948	1	1.43705	2	1.18222	2	0.946416	1	1.03666	2	1.157	2	0.962821	1	0.809154	2	1.30905	2	1.96202	1	1.75331	2	1.63733	2	0.963176	1	0.868293	2
DLILSVLQR	A8K973	N-Term(iTRAQ8plex)	1360.84	1.9036	1			1.72203	3	0.816305	1			0.758507	3	0.606874	1			0.779941	3	0.706584	1			0.697398	3	2.73896	1			2.57832	3	1.70644	1			1.44457	3	1.35188	1			1.32195	3	0.485613	1
DLISTLLCTIK	Q1RMV1	N-Term(iTRAQ8plex); C8(Carbamidomethyl); K11(iTRAQ8plex)	1885.14					2.16082	1					1.22046	1					0.978121	1					1.36883	1					0.805429	1					1.32425	1					0.579262	1
DLKPENLILDAEGYLK	D5HSX1	N-Term(iTRAQ8plex); K3(iTRAQ8plex); K16(iTRAQ8plex)	2743.6	1.9639	1	2.01565	2	1.96246	2	1.20757	1	1.34286	2	1.29029	2	0.843471	1	0.847195	2	1.05231	2	1.15701	1	1.22874	2	1.1005	2	1.78916	1	1.27751	2	1.36989	2	1.28252	1	0.911813	2	1.1128	2	0.84177	1	0.747228	2	0.778135	2	0.72757	1	0.936719	2
DLKQEDFELLCLDGTR	O77811	N-Term(iTRAQ8plex); K3(iTRAQ8plex); C11(Carbamidomethyl)	2560.35	0.926356	3	0.764592	2	0.68974	1	0.629836	3	0.551102	2	0.455995	1	0.891926	3	0.612323	2	0.496407	1	0.746504	3	0.798286	2	0.648865	1	0.885748	3	0.821715	2	0.787029	1	0.74482	3	0.669383	2	0.590095	1	4.10343	3	4.61671	2	5.71109	1	1.01629	3	0.691922	2
DLLDLLVEAK	Q5S4N1	N-Term(iTRAQ8plex); K10(iTRAQ8plex)	1737.06	1.25522	1			1.17329	1	1.0587	1			0.940764	1	0.789701	1			0.778561	1	0.785263	1			0.94781	1	0.966871	1			0.800814	1	0.902795	1			0.904182	1	1.66322	1			1.2894	1	1.89807	1
DLLHPSPEEEK	Q5T4L4	N-Term(iTRAQ8plex); K11(iTRAQ8plex)	1902.04	1.26942	2	0.986302	1	1.09456	2	1.26176	2	1.19608	1	1.13646	2	1.09164	2	0.838783	1	0.912735	2	0.927381	2	1.03309	1	1.06441	2	0.860716	2	1.37306	1	1.13427	2	1.29572	2	0.998976	1	1.23429	2	1.24174	2	1.44576	1	1.19671	2	1.4172	2	1.54887	1
DLLLTSSYLSDSR	S9YH03	N-Term(iTRAQ8plex)	1773.95	0.523865	1	0.47357	1	0.514977	1	0.465611	1	0.469157	1	0.416199	1	0.878429	1	0.669578	1	0.629424	1	1.16651	1	0.882529	1	0.961488	1	0.784545	1	0.706941	1	0.654968	1	4.82723	1	5.53696	1	4.96081	1	0.451834	1	0.400339	1	0.505688	1	1.30196	1	1.42698	1
DLLVTGAYEISDQSGGAGGLR	P49755	N-Term(iTRAQ8plex)	2383.23	1.14372	1	1.22382	1			2.73731	1	2.59102	1			0.675769	1	0.755045	1			0.799239	1	0.869114	1			0.700243	1	0.761823	1			0.645684	1	0.707796	1			0.520514	1	0.455077	1			1.32348	1	1.34687	1
DLLVTGAYEITDQSGGAGGLR	F6S535	N-Term(iTRAQ8plex)	2397.26	1.19328	2	0.943346	2	1.09871	2	1.04073	2	1.06829	2	1.23652	2	1.26555	2	1.11837	2	0.966315	2	1.16623	2	1.385	2	1.11521	2	2.50083	2	2.24564	2	2.86874	2	1.37957	2	1.67026	2	1.32834	2	0.746052	2	0.574252	2	0.686587	2	0.603474	2	0.794117	2
DLNGIDLTPVQDTPVASR	S9XTC5	N-Term(iTRAQ8plex)	2215.19	1.10944	1	0.933298	1	0.951329	1	0.660962	1	0.768564	1	0.761565	1	1.14034	1	1.15268	1	1.14012	1	0.651208	1	0.590422	1	0.470769	1	1.44555	1	1.30327	1	1.2637	1	0.968741	1	0.883204	1	0.834485	1	2.97959	1	3.36352	1	3.4639	1	0.960254	1	0.838758	1
DLNSYLEDK	H0YAL7	N-Term(iTRAQ8plex); K9(iTRAQ8plex)	1704.92	0.81817	1	0.869614	1	0.737707	1	1.23866	1	1.3697	1	1.33938	1	1.08852	1	0.952286	1	0.972224	1	1.18014	1	1.34171	1	1.42254	1	1.23032	1	1.02545	1	1.20164	1	1.65813	1	1.40138	1	1.36295	1	1.30447	1	1.23151	1	1.19906	1	1.0897	1	1.25795	1
DLPELALDTPR	B4DKX4	N-Term(iTRAQ8plex)	1543.86	0.848382	1	0.910205	1			0.863019	1	0.995308	1			0.780315	1	0.730763	1			0.797121	1	0.854494	1			1.16172	1	0.9958	1			1.11357	1	0.955538	1			1.79277	1	0.832571	1			2.05261	1	2.78464	1
DLPETLNELHLDHNK	O46390	N-Term(iTRAQ8plex); K15(iTRAQ8plex)	2396.29	0.86501	2	0.811079	3	0.927732	2	0.900571	2	0.918428	3	0.889801	2	0.977641	2	0.897915	3	0.97583	2	0.853488	2	0.876726	3	0.964342	2	3.19807	2	3.32681	3	2.89594	2	0.704045	2	0.864543	3	0.770275	2	0.872819	2	0.938539	3	1.02522	2	1.32304	2	1.11677	3
DLPLLLFR	B3KSC3	N-Term(iTRAQ8plex)	1290.81			0.254955	1	0.299023	1			0.511179	1	0.298017	1			0.223722	1	0.249065	1			0.233134	1	0.178021	1									0.328184	1	0.477789	1			0.192091	1	0.196107	1			6.16897	1
DLQEEVSNLYNNIR	K9KFF8	N-Term(iTRAQ8plex)	2011.04	1.22592	1	0.946868	1			1.05512	1	1.05542	1			0.960777	1	0.994254	1			1.11199	1	1.3023	1			0.794898	1	0.608875	1			1.08936	1	1.85336	1			1.43001	1	0.908392	1			1.70516	1	1.79561	1
DLQEFIPLINQITAK	S9WFN2	N-Term(iTRAQ8plex); K15(iTRAQ8plex)	2351.38			1.16121	1	1.05956	1			1.04561	1	0.995761	1			1.01582	1	1.37664	1			1.30392	1	1.16296	1			1.32884	1	1.38752	1			0.933735	1	0.771524	1			1.37442	1	1.35214	1			1.37292	1
DLQHVLRPLFK	T0MGY4	N-Term(iTRAQ8plex); K11(iTRAQ8plex)	1974.2	0.775647	2	0.383743	1			0.491904	2	0.311254	1			0.501168	1					0.654417	2	0.354536	1			0.395902	2	0.335452	1			6.01743	2	9.73584	1			0.597681	2	0.378212	1			0.844903	2	0.201269	1
DLQQYQSQAK	O75396	N-Term(iTRAQ8plex); K10(iTRAQ8plex)	1817			0.816149	1	0.853841	1			1.69462	1	1.71855	1			0.637584	1	0.602671	1			1.14001	1	1.09455	1			0.346225	1	0.544808	1			0.943302	1	0.805702	1			0.856758	1	0.952822	1			2.33257	1
DLSEYLASCNL	P11376	N-Term(iTRAQ8plex); C9(Carbamidomethyl)	1588.78	1.00935	2	0.893423	2	0.850177	2	0.879348	2	0.78276	2	0.747713	2	1.33425	2	1.18291	2	1.29947	2	0.854642	2	0.803426	2	0.794733	2	1.22078	2	1.36259	2	1.37238	2	1.64666	2	1.62566	2	1.50055	2	1.78258	2	2.00462	2	2.08571	2	1.08966	2	1.18989	2
DLSLLEK	F6Q6E8	N-Term(iTRAQ8plex); K7(iTRAQ8plex)	1425.88	0.389824	1	0.33698	2	0.337541	3	0.998164	1	1.14304	2	0.995256	3	0.364992	1	0.377631	2	0.620324	3	0.427874	1	0.498508	2	0.465641	3	0.350746	1	0.696826	1	0.326135	2	1.34255	1	0.554559	2	0.416	3	4.92832	1	4.15632	2	5.91527	3	0.860936	1	0.982565	2
DLSMVILLPDDIQDEATGLK	Q1JPB0	N-Term(iTRAQ8plex); M4(Oxidation); K20(iTRAQ8plex)	2810.53	0.986352	3	1.14115	2	1.06688	3	2.54218	3	1.69196	2	1.89834	3	0.867866	3	1.31546	2	0.914729	3	0.87684	3	0.883131	2	0.955363	3	0.810887	3	1.0743	2	1.12229	3	2.42187	2	1.70036	2	1.14401	3	0.525008	2	0.794856	2	0.382441	3	0.768379	3	0.83417	2
DLSMVILLPDDIQDEATGLK	Q1JPB0	N-Term(iTRAQ8plex); K20(iTRAQ8plex)	2794.55			0.916584	1	0.945643	1			1.30292	1	1.36147	1			1.23478	1	1.37552	1			1.87663	1	1.85854	1			1.07876	1	1.14635	1			1.45232	1	1.49141	1			0.781431	1	0.648945	1			0.94758	1
DLTQEQTEK	Q2HJD0	N-Term(iTRAQ8plex); K9(iTRAQ8plex)	1699.93			1.28082	1					0.833817	1					0.817179	1					1.04985	1					1.95137	1					1.54986	1					1.67653	1					0.856623	1
DLTSYVK	G5E502	N-Term(iTRAQ8plex); K7(iTRAQ8plex)	1433.84			0.420168	1	0.514459	1			0.684775	1	0.691721	1			4.45884	1	4.09792	1			0.633681	1	0.68593	1			1.29073	1	1.28854	1			0.875116	1	1.04162	1			0.831601	1	0.974976	1			0.756906	1
DLTTAGAVTQCYR	M0R3D6	N-Term(iTRAQ8plex); C11(Carbamidomethyl)	1759.9	1.10888	2	0.988729	2			1.61877	2	1.43525	2			1.35165	2	1.6953	2			1.10348	2	1.41474	2			1.02676	2	1.15078	2			1.23833	2	1.00678	2			0.765248	2	0.606138	2			1.01513	2	0.983583	2
DLTVTGDGGTPLSEGQK	W5NU30	N-Term(iTRAQ8plex); K17(iTRAQ8plex)	2283.23					1.63959	1					1.57185	1					1.17344	1					0.976798	1					1.21433	1					0.840283	1					1.16309	1
DLVEAVAHILGIR	P49327	N-Term(iTRAQ8plex)	1710.02	0.607823	3	0.602644	2	1.02582	3	0.404815	2	0.513146	2	0.907046	3	0.732506	2	0.865574	2	1.33352	3	0.273141	2	0.454397	2	0.716986	3	0.846925	1	0.564163	2	1.56119	3	0.531359	2	0.999814	3	1.09181	3	0.552573	2	0.671232	2	1.22268	3	5.8505	3	5.39063	4
DLVEWLEK	E1BGH6	N-Term(iTRAQ8plex); K8(iTRAQ8plex)	1639.95			1.43179	1	1.24988	2			1.68431	1	1.42125	2			1.03875	1	0.957858	2			1.10302	1	1.03034	2			0.707321	1	0.874878	2			2.03376	1	1.71863	2			0.972157	1	1.14345	2			0.652011	1
DLVGNIEQNEHSVI	B9EJA8	N-Term(iTRAQ8plex)	1870.98	0.734269	1					0.603542	1					1.11756	1					1.0246	1					0.923301	1					0.703644	1					0.995871	1					3.00848	1
DLVPDLSNFYAQYK	O97650	N-Term(iTRAQ8plex); K14(iTRAQ8plex)	2281.23	1.01712	1	1.08327	1	1.11753	1	1.51659	1	1.63923	1	1.41451	1	0.862002	1	0.896089	1	1.29705	1	1.09881	1	0.926271	1	1.01466	1	0.736196	1	0.751644	1	0.930923	1	0.982573	1	1.02094	1	1.05364	1	1.21408	1	1.16805	1	1.55008	1	1.67709	1	1.63246	1
DLVSSLTSGLLTIGDR	Q32PF2	N-Term(iTRAQ8plex)	1951.1	0.628982	1	0.444264	2	0.27547	2	0.62812	1	0.554255	2	0.680216	2	0.823418	1	0.588905	1	0.97424	2	2.36717	1	2.51478	2	2.1155	2	0.510294	1	0.767511	1	0.510396	1	1.00779	1	1.23686	2	1.03642	2	0.815111	1	0.709464	2	0.519584	2	2.41532	1	2.70405	2
DLYANNVLSGGTTMYPGIVDR	Q13707	N-Term(iTRAQ8plex); M14(Oxidation)	2576.3			0.98097	1					1.02242	1					1.01959	1					1.211	1					1.27251	1					1.57336	1					0.854843	1					1.63745	1
DLYANTVLSGGTTMYPGIADR	Q8WVW5	N-Term(iTRAQ8plex); M14(Oxidation)	2535.27	1.13133	14	0.92007	7	1.0207	9	1.07595	14	1.29581	7	1.01283	9	1.1097	14	1.49114	6	1.2014	9	1.10195	14	1.01549	7	1.17496	9	1.23484	13	0.996041	7	0.944796	9	1.31313	14	1.23247	6	1.02803	9	0.832389	14	0.619427	7	0.893423	9	1.28737	14	1.52739	7
DLYANTVLSGGTTMYPGIADR	Q8WVW5	N-Term(iTRAQ8plex)	2519.28	1.03922	4	1.09858	5	0.920384	4	1.24927	4	1.35381	5	1.23415	4	0.974173	4	0.971153	5	1.07629	4	0.993761	4	1.03822	5	1.10453	4	0.973616	4	0.767803	5	0.944548	4	1.22307	4	1.14621	5	1.05366	4	1.07008	4	0.90527	5	0.946232	4	1.60663	4	1.90719	5
DLYANTVLSGGTTMYPGIADR	Q8WVW5	N-Term(iTRAQ8plex); Y3(iTRAQ8plex); M14(Oxidation)	2839.47	0.951865	2			0.851044	1	1.52135	2			1.62545	1	0.816509	2			0.634598	1	1.22712	2			0.940024	1	0.931488	2			0.839897	1	1.62703	2			2.67599	1	0.765609	2			0.624699	1	1.28113	2
DLYANTVLSGGTTMYPGIADR	Q8WVW5	N-Term(iTRAQ8plex); Y15(iTRAQ8plex)	2823.49	0.972801	1					1.35518	1					1.02012	1					0.969191	1					1.5066	1					1.40739	1					1.1318	1					1.17185	1
DMESDSAK	A6H7J6	N-Term(iTRAQ8plex); M2(Oxidation); K8(iTRAQ8plex)	1506.76			0.838906	1	0.655334	2			2.96808	1	3.87964	2			0.798679	1	0.610224	2			0.39396	1	0.269121	2			1.04079	1	0.576929	2			0.452125	1	0.295577	2			1.0693	1	1.05859	2			1.04634	1
DMFQETMEAFR	F1MQ37	N-Term(iTRAQ8plex)	1708.79	1.00763	1	1.01819	1			1.72299	1	1.56157	1			1.0619	1	1.14274	1			0.901636	1	1.00855	1			1.30306	1	1.09406	1			1.06266	1	0.905635	1			1.06731	1	1.03423	1			1.14616	1	1.46619	1
DNALLAQLIQDK	B7Z2V7	N-Term(iTRAQ8plex); K12(iTRAQ8plex)	1950.16	1.4545	1	1.29133	2	1.42978	2	1.20844	1	1.27366	2	1.14924	2	1.13673	1	1.28836	2	1.19067	2	1.03249	1	1.02333	2	1.09681	2	0.80942	1	0.80309	2	0.82608	2	1.28621	1	1.26467	2	1.40262	2	1.18077	1	1.11071	2	1.25152	2	1.3543	1	1.34916	2
DNENLQSR	P00710	N-Term(iTRAQ8plex)	1279.65	0.241017	1					0.303146	1					0.103277	1					0.204958	1					0.519389	1					8.81813	1					1.01878	1					0.288417	1
DNFHGLAIFLDTYPNDETTER	B4DWN1	N-Term(iTRAQ8plex)	2772.34	0.893278	1	1.10061	1	0.98224	1	0.98121	1	0.95291	1	1.05433	1	1.55115	1	1.11926	1	1.42832	1	0.972578	1	1.12524	1	0.967111	1	1.50728	1	1.35264	1	1.41086	1	1.24496	1	1.23708	1	1.12741	1	0.993919	1	1.25617	1	1.18457	1	1.46311	1	1.47175	1
DNHLLGTFDLTGIPPAPR	P11021	N-Term(iTRAQ8plex)	2238.22	1.17379	7	1.05806	8	1.03977	10	0.97724	7	1.00159	8	0.955934	10	1.01542	7	1.0714	8	1.04619	10	1.08596	7	1.10794	8	1.15334	10	1.39235	7	1.31514	8	1.30407	10	0.97716	7	0.912358	8	0.963566	10	0.864261	7	0.820741	8	0.897067	10	1.48354	7	1.64989	8
DNIPEGR	G3X7A5	N-Term(iTRAQ8plex)	1104.6			1.14627	1					2.68419	1					1.00702	1					1.35935	1					1.0385	1					0.375023	1					0.757251	1					0.520969	1
DNIQGITKPAIR	S9X3V4	N-Term(iTRAQ8plex); K8(iTRAQ8plex)	1934.16	0.686128	8	0.601006	9	0.68109	10	4.05372	8	3.94844	9	3.63711	10	0.517724	8	0.510722	9	0.596402	10	0.635205	8	0.621262	9	0.636272	10	0.388499	7	0.396496	8	0.398807	9	0.59426	8	0.627766	9	0.798629	10	0.54675	8	0.57087	9	0.499291	10	0.465201	8	0.482936	9
DNLAEDIMR	P48616	N-Term(iTRAQ8plex); M8(Oxidation)	1396.71			1.40064	1					2.12275	1					0.822833	1					0.642328	1					1.66303	1					0.354528	1					1.40262	1					0.776587	1
DNLEFFLAGIGR	P49327	N-Term(iTRAQ8plex)	1655.91	0.552688	4	0.608491	7	0.538444	7	0.427038	4	0.480591	8	0.305019	8	0.522583	4	0.515594	7	0.360614	7	0.5067	4	0.503362	7	0.428605	8	0.385161	3	0.85824	5	0.825522	4	0.814861	5	1.09169	9	1.14658	8	0.757978	5	0.672637	8	0.424765	8	6.32205	8	4.45207	10
DNLEFFLSNMGR	T0NML8	N-Term(iTRAQ8plex); M10(Oxidation)	1762.87	0.725681	1	1.07925	3	0.964168	2	0.882188	1	0.840896	3	0.975064	2	1.20154	1	1.40929	3	1.28985	2	0.659385	1	0.973212	3	0.787046	2	0.773369	1	1.62964	3	1.3223	2	4.49007	1	3.18356	3	2.79862	2	1.15262	1	0.934947	3	1.10188	2	0.538637	1	0.70155	3
DNLEFFLSNMGR	T0NML8	N-Term(iTRAQ8plex)	1746.87			0.810847	1	0.854574	1			0.788142	1	0.71326	1			1.61537	1	1.75517	1			0.917077	1	0.854327	1			1.52214	1	1.44061	1			2.82396	1	2.57248	1			0.903903	1	1.01846	1			0.846085	1
DNLEFFLSNVGR	F7DDN1	N-Term(iTRAQ8plex)	1714.9	0.676417	3	0.885168	2	1.05211	2	0.615329	3	0.610961	2	0.65006	2	0.626108	3	0.607553	2	0.745824	2	0.766367	3	0.803472	2	0.848918	2	1.16019	3	0.899952	2	1.15168	2	0.949322	3	1.51728	2	1.19978	2	4.88276	3	3.47334	2	3.38984	2	0.583518	3	0.500055	2
DNLNDDGIDLK	F7AQZ6	N-Term(iTRAQ8plex); K11(iTRAQ8plex)	1839.99			0.58284	1	0.523124	1			0.640567	1	0.518173	1			0.843863	1	0.655183	1			0.65259	1	0.594085	1			0.788159	1	0.850436	1			1.61019	1	1.3783	1			4.5241	1	5.05554	1			0.422523	1
DNLNDDGVDLK	D6RVQ8	N-Term(iTRAQ8plex); K11(iTRAQ8plex)	1825.97			1.85277	1	1.8361	1			1.50909	1	1.4909	1			2.05267	1	2.02398	1			0.890752	1	1.07697	1			1.67707	1	2.01593	1			0.657438	1	0.467252	1			0.729903	1	0.592938	1			0.354625	1
DNLSSVLQPK	F6VIZ0	N-Term(iTRAQ8plex); K10(iTRAQ8plex)	1709.01	0.686646	4	0.606609	4	0.701537	5	0.669257	4	0.639095	4	0.70415	5	0.690604	4	0.815359	4	0.813638	5	0.619292	4	0.609136	4	0.69742	5	0.880787	4	0.775612	4	0.760126	5	0.91134	4	1.23129	4	0.915309	5	4.1902	4	4.15935	4	3.88723	5	0.844077	4	0.728259	4
DNNLLGK	P11142	N-Term(iTRAQ8plex); K7(iTRAQ8plex)	1381.82	1.16796	2	0.975866	2	1.11985	2	1.42593	2	1.46299	2	1.43165	2	1.53034	2	1.22002	2	1.50473	2	1.37087	2	1.11183	2	1.43762	2	1.12633	2	1.27032	2	1.15109	2	0.583979	2	0.926348	2	0.55832	2	1.04671	2	0.967513	2	0.952719	2	1.06229	2	1.22347	2
DNTFSCFFTGNPTSCLELHK	Q4VS17	N-Term(iTRAQ8plex); C6(Carbamidomethyl); C15(Carbamidomethyl); K20(iTRAQ8plex)	2983.45			0.909262	1	1.02515	1			1.00896	1	1.08601	1			0.937684	1	1.33362	1			2.52384	1	2.38554	1			1.04669	1	1.19864	1			0.858359	1	0.758855	1			0.647542	1	0.691575	1			1.4776	1
DNTINLIHTFR	F7APR4	N-Term(iTRAQ8plex)	1647.91	1.73136	1					1.08383	1					1.257	1					1.91108	1					1.36086	1					0.691238	1					0.687155	1					0.889173	1
DNTIPDK	D6RJC2	N-Term(iTRAQ8plex); K7(iTRAQ8plex)	1410.8	2.23908	2			1.99102	1	1.36881	2			1.26819	1	1.60925	2			1.4476	1	1.80117	2			1.90344	1	1.27271	2			1.20816	1	0.553555	2			0.609662	1	0.322982	2			0.341605	1	0.287461	2
DNVDDPTGNFR	B4DWN1	N-Term(iTRAQ8plex)	1553.74	0.889438	1	0.88314	1	1.06329	1	1.27644	1	1.34311	1	1.4639	1	0.98432	1	0.966041	1	0.802064	1	1.41863	1	1.56047	1	1.51451	1	1.03705	1	1.08731	1	0.851414	1	0.919063	1	0.67593	1	0.988053	1	0.987475	1	0.967465	1	0.640267	1	1.70895	1	1.69874	1
DNYVPEVSALDQEIIEVDPDTK	A5PK63	N-Term(iTRAQ8plex); K22(iTRAQ8plex)	3097.6	0.808546	2	0.772961	1	0.943358	1	1.42458	2	1.65096	1	1.86388	1	1.04808	2	0.920162	1	0.763622	1	1.20418	2	1.12954	1	1.1827	1	1.00837	2	0.84283	1	0.832566	1	1.675	2	1.73737	1	1.39085	1	0.784988	2	0.680446	1	0.689135	1	1.13611	2	1.53577	1
DPDEPVLLEEPVVLALAEK	P14550	N-Term(iTRAQ8plex); K19(iTRAQ8plex)	2684.52					0.715702	1					0.391376	1					0.462142	1					2.32684	1					0.505796	1					0.451729	1					0.54399	1
DPEEGQDIPIK	F6ZU69	N-Term(iTRAQ8plex); K11(iTRAQ8plex)	1849.02	0.543407	1					0.61605	1					0.794782	1					0.951912	1					0.782977	1					1.17314	1					4.36627	1					0.694964	1
DPENFPFVVLGNK	B2LYK6	N-Term(iTRAQ8plex); K13(iTRAQ8plex)	2084.16	1.3915	9	1.42499	10	1.34754	6	0.805668	9	0.818514	10	0.835811	6	1.19846	9	1.25086	10	1.32146	6	1.62406	9	1.49025	10	1.49757	6	1.49146	9	1.43359	10	1.55091	6	0.760416	9	0.874774	10	0.849829	6	1.18484	9	1.18984	10	1.21295	6	1.16287	9	1.18036	10
DPGASESK	Q95114	N-Term(iTRAQ8plex); K8(iTRAQ8plex)	1398.76	1.68328	6	1.55148	5	1.47565	4	1.40492	6	1.33074	5	1.37827	4	2.72216	6	2.40796	5	2.29778	4	2.50673	6	2.22137	5	2.10315	4	0.480135	3	0.32216	5	0.262231	3	0.57027	3	0.270696	5	0.40593	4	0.180172	5	0.352362	5	0.332658	4	0.488235	5	0.660993	5
DPPADVQLFQEVPK	P47989	N-Term(iTRAQ8plex); K14(iTRAQ8plex)	2191.22	0.402685	13	0.459211	10	0.562781	10	0.371846	13	0.33445	10	0.488169	10	0.351402	13	0.450878	10	0.637432	10	0.419975	13	0.425323	10	0.638315	10	0.836809	5	0.547338	5	0.646503	7	0.633921	13	0.698652	10	1.05434	10	0.688333	13	0.644477	10	1.1829	10	4.99046	13	4.65145	10
DPPTNVQLFQEVPK	F6T479	N-Term(iTRAQ8plex); K14(iTRAQ8plex)	2220.25	0.992112	1	0.868521	1	1.10131	1	0.738091	1	0.716517	1	0.794049	1	1.07441	1	0.944691	1	0.927887	1	0.7064	1	0.575591	1	0.803124	1	0.998421	1	1.4323	1	1.16718	1	0.692422	1	1.02495	1	1.03361	1	3.95786	1	3.80881	1	3.13916	1	0.690692	1	0.598847	1
DPQLVPILIEAAK	Q3ZBE9	N-Term(iTRAQ8plex); K13(iTRAQ8plex)	2015.23	2.15887	8	2.3911	8	2.42587	9	1.04743	8	1.0763	8	1.12983	9	1.52794	8	1.5838	8	1.58556	9	1.30844	8	1.3952	8	1.44483	9	0.636015	8	0.450845	8	0.40709	8	1.18556	8	1.43476	8	1.28683	9	0.959533	8	0.898434	8	0.8198	9	0.486498	8	0.381492	8
DPQLVPILIEAAQK	K9K221	N-Term(iTRAQ8plex); K14(iTRAQ8plex)	2143.3	1.01486	2	0.89217	2	1.01376	3	0.630145	2	0.676906	2	0.693301	3	0.705105	2	0.789494	2	0.818151	3	0.84644	2	0.83093	2	0.828919	3	0.820067	2	0.879362	2	0.958855	3	0.870748	2	0.970239	2	1.03307	3	4.16549	2	3.93113	2	3.50191	3	0.739586	2	0.752788	2
DPQLVPILIEAAR	Q15738	N-Term(iTRAQ8plex)	1739.03	0.558493	1	0.61531	1	0.599026	1	0.484619	1	0.553895	1	0.607366	1	1.28236	1	1.43434	1	1.70709	1	0.336076	1	0.4576	1	0.396988	1	3.86081	1	3.63547	1	3.8237	1	0.370479	1	0.56667	1	0.384882	1	0.363982	1	0.422378	1	0.356014	1	2.46014	1	2.0953	1
DPSLPLLELQDIMTSVSGR	E1BGH6	N-Term(iTRAQ8plex); M13(Oxidation)	2391.28	1.37036	1			1.29935	1	1.77294	1			1.73993	1	1.11886	1			1.28913	1	0.990113	1			1.13201	1	0.952325	1			1.21037	1	1.62966	1			1.63532	1	0.957854	1			0.873871	1	0.674669	1
DPSQQELPR	P49327	N-Term(iTRAQ8plex)	1373.73	0.26026	3	0.296297	3	0.449625	3	0.179564	3	0.368401	3	0.499155	3	0.224586	3	0.382547	3	0.557843	3	0.295084	3	0.363475	3	0.495436	3	0.44426	1	0.674923	1	0.483203	2	0.172381	3	0.528162	2	0.549247	2	0.280348	3	0.869603	3	0.74927	3	6.57289	3	4.90838	3
DPVALVAPFWDDADFSTGR	Q99102	N-Term(iTRAQ8plex)	2383.19	1.37032	1							0.211889	1					0.507351	1			0.723218	1	0.650984	1									0.72935	1	0.521468	1					0.21825	1			5.65535	1	6.00902	1
DQDDEEARR	F6X2W8	N-Term(iTRAQ8plex)	1437.69	1.61288	1					1.56895	1					2.853	1					0.544548	1					0.620911	1					0.584659	1					0.530255	1					0.992504	1
DQEAAVAELQAALER	P27469	N-Term(iTRAQ8plex)	1918.02			0.622056	1	0.628152	1			1.08991	1	1.11468	1			1.94657	1	2.42454	1			0.701534	1	0.752828	1			0.463228	1	1.67528	1			1.01116	1	0.923935	1			1.90069	1	0.508593	1			1.61101	1
DQEGQDVLLFIDNIFR	Q0QEN7	N-Term(iTRAQ8plex)	2226.17					1.17273	1					1.25553	1					1.32123	1					0.713701	1					1.57439	1					1.53113	1					1.4472	1
DQFPEVYVPTVFENYIADIEVDGK	Q5JR08	N-Term(iTRAQ8plex); Y15(iTRAQ8plex); K24(iTRAQ8plex)	3699.96	0.663959	1					1.07404	1					1.44049	1					1.20034	1					1.86209	1					0.650631	1					1.46588	1					1.20519	1
DQGAVEGK	S9WF76	N-Term(iTRAQ8plex); K8(iTRAQ8plex)	1411.79	0.483929	6	0.39913	8	0.354817	7	0.546423	6	0.568311	8	0.539251	7	0.618712	5	0.472498	7	0.425003	6	0.654057	6	0.639767	8	0.57051	7	0.530311	6	0.413319	7	0.579063	7	6.78131	6	7.08666	8	7.66679	7	0.899911	6	0.765669	8	0.62309	7	0.649073	6	0.586179	8
DQGTYEDYVEGLR	F8W1R7	N-Term(iTRAQ8plex)	1848.89	1.10243	1	1.11087	1	1.32204	2	1.67761	1	1.48212	1	1.70054	2	1.13473	1	1.17314	1	1.02886	2	1.13238	1	1.26647	1	1.4112	2	1.21182	1	1.56225	1	1.06746	2	0.946799	1	1.01346	1	1.13807	2	0.566801	1	0.544179	1	0.551184	2	1.39975	1	1.26404	1
DQHPYLK	A6ZE99	N-Term(iTRAQ8plex); K7(iTRAQ8plex)	1508.86	0.440745	5	0.530532	8	0.301186	4	0.432592	5	0.558741	8	0.379614	4	0.816121	5	0.840847	8	0.729081	4	0.383002	5	0.649332	8	0.368139	4	6.97828	5	5.50815	8	7.06677	4	0.335978	5	0.533543	8	0.484023	4	0.44925	5	0.62804	8	0.431607	4	0.422927	5	0.666309	8
DQIELIENMVTVGK	Q2YDJ4	N-Term(iTRAQ8plex); K14(iTRAQ8plex)	2197.24					1.36004	1					1.09504	1					1.51062	1					1.12253	1					1.16899	1					0.953135	1					0.803168	1
DQILGATIENSK	P08728	N-Term(iTRAQ8plex); K12(iTRAQ8plex)	1897.09	0.924325	2	1.0284	1	1.02799	1	1.43007	2	1.24351	1	1.28665	1	0.978895	2	1.12824	1	1.02859	1	0.959426	2	0.916082	1	0.919132	1	0.865262	2	1.00619	1	0.960155	1	1.09132	2	1.19163	1	1.03361	1	2.05075	2	1.73806	1	1.95931	1	0.886133	2	1.24546	1
DQIYDIFQK	A8K7F6	N-Term(iTRAQ8plex); K9(iTRAQ8plex)	1777.99	1.62163	1	1.05774	1	1.15254	1	1.12856	1	0.884779	1	1.13579	1	1.15858	1	0.940659	1	0.990377	1	1.24365	1	1.12093	1	1.12108	1	1.02901	1	0.596785	1	0.775257	1	0.951151	1	1.21981	1	1.32235	1	1.25733	1	1.30279	1	1.23572	1	1.14983	1	2.18354	1
DQLVDMK	A5PJE3	N-Term(iTRAQ8plex); K7(iTRAQ8plex)	1456.82	1.0138	1					2.00726	1					1.03098	1					1.76236	1					1.10467	1					0.930718	1					0.548928	1					0.752108	1
DQNDTGTPVTK	F6ZU69	N-Term(iTRAQ8plex); K11(iTRAQ8plex)	1783.97	0.617076	1	0.382238	2			0.618545	1	0.480404	2	0.158142	1	0.910778	1	0.578134	2			1.5163	1	0.634565	2	0.254189	1	1.29659	1	0.664398	2	0.331841	1	1.4271	1	1.20732	2	9.06353	1	3.46597	1	5.66105	2	1.57712	1	0.2832	1	0.318181	2
DQQEAALLDVVNDGVEDLR	D9IAY0	N-Term(iTRAQ8plex)	2403.22	1.20572	1	1.60163	1	0.783124	1	0.635233	1	0.404614	1	0.875924	1	0.988202	1	0.422675	1	1.18356	1	1.64378	1	2.32435	1	1.85974	1	1.621	1	1.76472	1	0.880448	1	2.24504	1	2.55208	1	2.98428	1	1.17844	1	0.917256	1	0.912934	1	0.680234	1	0.488411	1
DQTVTLSPSLFNPEEFMPLDPTQEPIFPPELLR	F6T479	N-Term(iTRAQ8plex)	4102.1					0.157029	1					0.508709	1					2.94249	1					0.409713	1					2.24433	1					1.29342	1					1.04414	1
DQVANSAFVER	P07900	N-Term(iTRAQ8plex)	1539.8	0.843546	3	0.864473	3	0.775647	3	1.32385	3	1.52684	3	1.36977	3	0.809484	3	0.801062	3	0.776098	3	1.09163	3	1.33587	3	1.11329	3	1.30519	3	0.929021	3	1.04966	3	0.849079	3	0.912636	3	1.46003	3	0.881957	3	1.14211	3	1.12585	3	1.50945	3	1.57871	3
DQVEEVTYDVAQYIK	E1BCV3	N-Term(iTRAQ8plex); K15(iTRAQ8plex)	2408.29	1.03529	1	1.0831	1			0.843597	1	0.819105	1			0.957694	1	0.939147	1			1.03276	1	1.0776	1			1.01564	1	1.09259	1			1.10264	1	1.20931	1			1.39307	1	1.67934	1			2.02373	1	1.6696	1
DRDDFPIVLVGNK	S9YNW0	N-Term(iTRAQ8plex); K13(iTRAQ8plex)	2096.19			1.07313	1					0.878831	1					0.938231	1					0.725306	1					1.11763	1					1.42734	1					2.21501	1					1.33075	1
DRDDFPVVLVGNK	P10301	N-Term(iTRAQ8plex); K13(iTRAQ8plex)	2082.18	1.17519	1	1.10517	1			0.842507	1	0.779119	1			0.846646	1	0.796716	1			0.892268	1	0.790309	1			0.800551	1	0.762707	1			0.917369	1	0.975919	1			0.889146	1	0.856244	1			2.75554	1	3.01121	1
DRDEFPMILIGNK	P62070	N-Term(iTRAQ8plex); M7(Oxidation); K13(iTRAQ8plex)	2172.19			1.34819	1					0.751999	1					0.97841	1					0.921013	1					0.908151	1					1.17736	1					1.40206	1					2.0008	1
DRPASGGPGGPR	W5PEN8	N-Term(iTRAQ8plex)	1427.76	1.67355	1	1.64745	1	1.63176	1	1.09554	1	1.10341	1	1.1748	1	1.44798	1	1.3242	1	1.32949	1	1.08497	1	1.02302	1	1.05907	1	2.22986	1	2.20923	1	2.21659	1	0.71545	1	0.925904	1	0.850864	1	0.82709	1	0.918467	1	0.852413	1	0.747494	1	0.730255	1
DSAAAVVVYDITNVNSFQQTTK	F1MBF6	N-Term(iTRAQ8plex); K22(iTRAQ8plex)	2979.58	1.31578	1					1.07796	1					0.724501	1					1.18558	1					0.826812	1					1.37172	1					0.958361	1					1.88893	1
DSALGFLR	C7FE01	N-Term(iTRAQ8plex)	1182.68	0.472473	4	0.421863	4	0.471515	2	4.19645	4	4.25685	4	4.27911	2	0.987053	4	0.726598	4	0.856637	2	0.316252	4	0.328901	4	0.327807	2	0.295557	3	0.43548	2	0.214717	1	0.584522	4	0.345672	3	0.317169	2	0.567849	4	1.20645	4	0.317599	2	0.489874	4	0.699073	4
DSALGFVR	O77811	N-Term(iTRAQ8plex)	1168.67	0.783426	3	0.528026	1	0.802697	2	0.620272	3	0.491798	1	0.765608	2	0.660415	3	0.435862	1	0.766052	2	0.579905	3	0.471075	1	0.691205	2	0.852124	3	0.64258	1	0.755792	2	1.21564	3	0.416678	1	0.705322	2	4.57305	3	6.02606	1	3.87618	2	0.406209	3	0.753629	1
DSALGLLR	W6GH05	N-Term(iTRAQ8plex)	1148.69			0.401928	1					1.04531	1					0.206644	1					1.02073	1					0.235463	1					6.36755	1					0.413991	1					0.861621	1
DSDLPDELLYGR	F6W711	N-Term(iTRAQ8plex)	1696.86	1.97692	1					1.69067	1					1.27632	1					1.11437	1					0.804751	1					0.960081	1					0.863513	1					0.706337	1
DSFSQLINLLEDHEAVR	Q5EA19	N-Term(iTRAQ8plex)	2290.2	2.35407	3	1.80174	4	1.23834	4	1.31682	3	1.19701	4	1.09268	4	0.818223	3	1.06244	4	1.08886	4	1.20207	3	0.94807	4	1.04296	4	1.3834	3	1.54341	4	1.7779	4	0.821536	3	1.16781	4	1.12605	4	0.927687	3	1.1097	4	1.23671	4	0.681137	3	0.945826	4
DSFSQLINLLEEK	F7D374	N-Term(iTRAQ8plex); K13(iTRAQ8plex)	2144.2	1.19643	4	1.1737	4	1.27844	4	0.62374	4	0.650117	4	0.653678	4	1.5606	4	1.50945	4	1.47564	4	1.84999	4	1.56382	4	1.64181	4	1.57198	4	1.47973	4	1.46636	4	0.713874	4	0.68824	4	0.798262	4	1.53726	4	1.62728	4	1.66265	4	0.800055	4	0.722552	4
DSGFLDGSPSESPGLETTK	S9XDW3	N-Term(iTRAQ8plex); K19(iTRAQ8plex)	2532.29	0.986578	1					0.800009	1					1.36977	1					0.902633	1					1.77876	1					2.58275	1					0.738383	1					0.973137	1
DSGVQACFNR	W5Q7G2	N-Term(iTRAQ8plex); C7(Carbamidomethyl)	1457.71	1.46175	1	1.31123	1			1.00557	1	0.863954	1			1.20555	1	1.01045	1			1.42542	1	1.19527	1			2.26793	1	1.57062	1			1.24877	1	1.89669	1			0.717849	1	0.664284	1			0.632926	1	1.35114	1
DSHGVAQVR	E1BGR6	N-Term(iTRAQ8plex)	1272.69	0.667779	2	0.612764	2	0.680918	1	0.981379	2	0.944823	2	0.756846	1	0.852199	2	0.822772	2	0.600136	1	0.841417	2	0.846975	2	0.694025	1	1.81059	2	1.82855	2	2.1459	1	0.622045	2	0.628186	2	0.590672	1	1.47547	2	1.42132	2	2.00343	1	1.75555	2	1.80698	2
DSLASTITGVVDK	S9YK74	N-Term(iTRAQ8plex); K13(iTRAQ8plex)	1914.09	0.858173	14	0.949818	18	0.909619	15	0.444767	16	0.495157	20	0.46256	18	0.473279	10	0.616233	14	0.494279	11	0.503588	15	0.561217	18	0.512389	17	1.14422	14	0.999918	18	1.33354	14	6.30311	16	5.96405	20	6.69718	18	0.459806	16	0.655274	20	0.692712	18	0.259654	13	0.444114	18
DSLFNYQK	A5PJE3	N-Term(iTRAQ8plex); K8(iTRAQ8plex)	1622.89	0.503378	4	0.407401	2	0.399675	2	1.74465	4	2.15997	2	1.9739	2	0.465615	4	0.419145	2	0.422621	2	1.53941	4	1.98583	2	1.90297	2	0.432533	4	0.486629	2	0.455734	2	1.62856	4	2.75713	2	3.19119	2	0.649021	4	0.749618	2	0.715584	2	0.878179	4	0.411889	2
DSLFVNGYAPQSSSIR	T0MED9	N-Term(iTRAQ8plex)	2045.05	0.397766	1					0.731333	1											0.560214	1					1.32088	1					7.7384	1											0.371041	1
DSNGAILVYDITDEDSFQK	F1MPP1	N-Term(iTRAQ8plex); K19(iTRAQ8plex)	2738.39	1.17527	2	1.20372	2	1.2061	2	0.941992	2	0.978047	2	0.935997	2	1.18803	2	1.25486	2	1.30737	2	1.14575	2	1.13414	2	1.17241	2	1.49557	2	1.42143	2	1.5021	2	0.868719	2	0.988921	2	0.812706	2	1.75924	2	1.57438	2	1.60044	2	1.09663	2	1.12158	2
DSSNVEEAFVR	T0MF24	N-Term(iTRAQ8plex)	1556.79	1.4571	3	1.52442	2	1.53032	2	1.42192	3	1.48398	2	1.50999	2	1.32565	3	1.38412	2	1.42112	2	0.910482	3	0.894807	2	0.993479	2	1.52402	3	1.31244	2	1.38867	2	0.772987	3	0.801942	2	0.827114	2	1.03644	3	1.01363	2	1.06534	2	0.921404	3	0.969049	2
DSTIPDK	S9WF76	N-Term(iTRAQ8plex); K7(iTRAQ8plex)	1383.78			0.466923	2					0.446192	2					0.337364	2					0.441275	2					0.889098	2					7.23379	2					0.513924	2					0.546427	2
DSTISVEENGVSAESR	F1N726	N-Term(iTRAQ8plex)	1983.98	0.713858	12	0.87422	15	1.07335	17	4.01458	12	4.30635	15	2.21535	17	0.453178	12	0.584347	15	0.816621	17	0.790264	12	0.909242	15	1.02749	17	0.692425	7	1.03014	9	0.998965	12	1.45289	10	1.64753	12	1.14586	15	0.625254	9	0.368376	12	0.426808	13	0.320601	10	0.255146	12
DSTVAVVVYDITNVNSFQQTTK	P20340	N-Term(iTRAQ8plex); K22(iTRAQ8plex)	3037.62	1.7426	2	1.18588	1	1.66863	1	0.980652	2	0.997828	1	0.912923	1	0.539269	2	1.43493	1	1.18894	1	1.56527	2	1.24074	1	1.46259	1	2.02115	2	1.67873	1	1.70417	1	1.7465	2	1.74921	1	1.71575	1	1.10142	1	0.953323	1	0.362696	1	0.504512	2	0.741948	1
DSTVFENLPDEADR	O77811	N-Term(iTRAQ8plex)	1911.92	0.66704	1					0.384974	1					0.502484	1					0.526811	1					0.203045	1					0.648009	1					6.14563	1					0.800198	1
DSTVFESLPAK	W6GH05	N-Term(iTRAQ8plex); K11(iTRAQ8plex)	1802	0.82668	1	0.813319	1	0.92271	2	0.934661	1	0.96676	1	0.996167	2	1.05022	1	0.938597	1	1.05973	2	0.581684	1	0.653562	1	0.781277	2	1.07052	1	1.054	1	1.16138	2	4.00129	1	4.3176	1	3.01238	2	0.902216	1	0.895718	1	0.851642	2	0.880875	1	0.753106	1
DSTYSLSSTLTLSK	P01834	N-Term(iTRAQ8plex); K14(iTRAQ8plex)	2111.16	1.02595	1					0.844591	1					0.933583	1					1.00999	1					1.38976	1					0.943513	1					1.14932	1					2.10336	1
DSVASTITGVMDK	Q99541	N-Term(iTRAQ8plex); M11(Oxidation); K13(iTRAQ8plex)	1948.05	0.612094	11	0.744235	8	0.481103	10	0.647241	11	0.746978	9	0.604925	10	1.01525	11	0.895421	9	0.762391	10	0.661898	11	0.619832	8	0.675408	9	0.468466	8	0.760192	6	0.809285	5	0.956505	11	1.20482	9	0.904243	10	0.670734	10	0.756175	9	0.656001	10	3.60386	11	2.55849	9
DSVASTITGVMDK	Q99541	N-Term(iTRAQ8plex); K13(iTRAQ8plex)	1932.06	0.626045	8	0.559874	5	0.728475	6	0.520774	8	0.415762	5	0.524052	6	0.875654	8	0.683057	5	0.623415	6	0.725752	8	0.661632	5	0.628703	6	0.407655	8	0.634678	3	0.514994	4	1.11462	7	0.482296	5	0.659837	6	0.528215	7	0.343262	5	0.319428	6	3.25462	8	4.78332	5
DSVASTITGVMDR	F6Q9R1	N-Term(iTRAQ8plex); M11(Oxidation)	1671.85	0.771146	17	0.88849	20	0.793408	22	0.700817	17	0.611615	20	0.566327	22	0.780608	17	0.836749	20	0.858533	23	0.757677	17	0.939694	20	0.749205	22	0.789975	16	0.648159	19	0.818176	22	0.639441	15	0.432491	18	0.499717	21	5.52003	20	4.59647	21	4.41941	23	0.4014	16	0.362528	17
DSVASTITGVMDR	F6Q9R1	N-Term(iTRAQ8plex)	1655.86	0.694184	12	0.821084	12	0.720937	12	0.533594	11	0.563677	12	0.424148	12	0.74749	11	0.687169	11	0.51997	11	0.611886	11	0.762327	12	0.580248	12	0.851329	10	0.697034	11	0.831443	12	0.66017	9	0.57871	10	0.521719	11	3.69652	13	3.95253	13	4.77094	14	0.724228	9	0.841097	8
DSVTSTITGVVDR	A6ZE99	N-Term(iTRAQ8plex)	1653.89	0.652567	19	0.582052	24	0.555669	24	0.536303	21	0.598279	24	0.488009	24	0.627832	22	0.639862	25	0.425106	26	0.524063	22	0.616009	24	0.547072	24	6.52818	24	5.52569	26	6.75979	27	0.50943	20	0.608532	23	0.635011	23	0.458948	21	0.604885	24	0.481286	26	0.561294	21	0.507784	24
DSYLILETLPTEYDSR	E9PKD5	N-Term(iTRAQ8plex)	2219.13	1.10367	1	0.952147	1	1.01488	1	1.33485	1	1.25731	1	1.24555	1	0.786266	1	0.840029	1	0.764162	1	1.35247	1	1.40809	1	1.48009	1	0.622435	1	0.760764	1	0.560082	1	1.22565	1	1.12016	1	0.992298	1	1.03933	1	1.09934	1	1.13448	1	1.7305	1	1.80066	1
DSYWLPSLVLAR	Q0V8K9	N-Term(iTRAQ8plex)	1723.98	1.5965	1					1.27987	1					1.79173	1					1.19439	1					1.21581	1					1.20956	1					0.712954	1					0.687882	1
DTAEGVSQELISAGLVDGR	F1MYV9	N-Term(iTRAQ8plex)	2221.16			1.04216	1					0.443585	1					2.04731	1					1.89398	1					1.94267	1					1.50844	1					1.16502	1					0.311391	1
DTDIVDEAIYYFK	F7B381	N-Term(iTRAQ8plex); K13(iTRAQ8plex)	2200.16	1.01656	1	1.03849	1	1.23417	1	2.06773	1	1.91296	1	1.65366	1	0.890959	1	0.734516	1	0.944344	1	1.13175	1	1.27896	1	1.10106	1	0.804517	1	0.899629	1	1.04436	1	1.15636	1	1.44823	1	1.2353	1	0.783832	1	1.14976	1	1.12594	1	1.16871	1	0.858965	1
DTDLATTMFEAGK	Q1JQD4	N-Term(iTRAQ8plex); K13(iTRAQ8plex)	2008.05					1.22662	1					0.979941	1					1.21333	1					1.59987	1					1.10368	1					0.985142	1					0.812347	1
DTDSEEEIR	W5P5I7	N-Term(iTRAQ8plex)	1397.66	0.464771	1	0.50674	1	0.525726	1	0.802322	1	0.823494	1	0.800157	1	1.42585	1	1.49846	1	1.49981	1	0.6821	1	0.769077	1	0.696531	1	1.77812	1	1.74996	1	1.74005	1	2.11451	1	2.17337	1	2.07699	1	2.02733	1	1.85347	1	1.93764	1	0.801642	1	0.751168	1
DTEDVPMILVGNK	F6XQN7	N-Term(iTRAQ8plex); M7(Oxidation); K13(iTRAQ8plex)	2055.11	1.6378	2	1.77874	2	1.52265	1	0.897603	2	0.911271	2	1.10661	1	1.42052	2	1.35929	2	0.912264	1	0.896526	2	0.885918	2	1.08951	1	1.51792	2	1.70089	2	1.88324	1	0.894543	2	0.79954	2	0.946669	1	1.85716	2	1.70017	2	1.5168	1	0.704075	2	0.732634	2
DTEDVPMILVGNK	F6XQN7	N-Term(iTRAQ8plex); K13(iTRAQ8plex)	2039.12			0.937447	1	1.20756	1			0.724589	1	0.868735	1			1.35761	1	1.51482	1			0.903659	1	1.02697	1			1.15397	1	1.36888	1			0.917228	1	0.647995	1			1.44068	1	1.76997	1			2.02437	1
DTFFQNPQYIFDVK	F6VDH6	N-Term(iTRAQ8plex); K14(iTRAQ8plex)	2370.25	1.21027	1	1.37261	2			0.752313	1	1.0575	2			0.674542	1	0.740443	2			0.821751	1	1.02922	2			1.05437	1	1.18166	2			0.850875	1	0.710921	2			2.79915	1	2.78641	2			1.45919	1	0.714976	2
DTFLQNPQYIFTVPEDEHK	E1BJ18	N-Term(iTRAQ8plex); K19(iTRAQ8plex)	2929.5	1.36071	1					2.06131	1					0.999423	1					1.04963	1					0.930995	1					0.926918	1					0.912813	1					0.879897	1
DTFNHLTTWLEDAR	P61019	N-Term(iTRAQ8plex)	2023.01	1.59206	2	1.38554	3	1.27911	4	0.903234	2	0.916053	3	0.936731	4	1.20721	2	1.24152	3	1.27561	4	1.22104	2	1.08113	3	1.04616	4	1.12325	2	1.21888	3	1.32732	4	0.935322	2	1.34551	3	1.12309	4	1.46996	2	1.39303	3	1.44463	4	0.958013	2	1.18876	3
DTILSINFQCAYPLDMK	F1N726	N-Term(iTRAQ8plex); C10(Carbamidomethyl); M16(Oxidation); K17(iTRAQ8plex)	2653.39	1.06558	10	1.06789	12	0.989516	14	2.94202	10	2.29853	12	2.68125	14	0.829514	10	0.90124	12	0.712007	14	0.973479	10	0.924983	12	0.881533	13	0.907822	8	1.11048	10	0.937781	12	0.736662	9	0.841901	11	0.685098	12	0.721858	10	0.984776	12	0.735249	14	0.450003	8	0.570848	12
DTILSINFQCAYPLDMK	F1N726	N-Term(iTRAQ8plex); C10(Carbamidomethyl); K17(iTRAQ8plex)	2637.39	0.816537	7	0.872315	9	0.887573	8	3.62637	7	3.81061	9	3.65811	8	0.590992	7	0.639307	9	0.635125	8	0.762989	7	0.875931	9	0.89753	8	0.484974	6	0.559168	8	0.700285	7	0.495002	7	0.415652	9	0.417163	8	0.384245	7	0.46004	9	0.434101	8	0.292349	7	0.427688	9
DTILSINFQCAYPLDMK	F1N726	N-Term(iTRAQ8plex); C10(Carbamidomethyl); Y12(iTRAQ8plex); M16(Oxidation); K17(iTRAQ8plex)	2957.59	0.949059	3	1.05799	2	1.04031	2	2.41475	3	1.75362	2	1.99633	2	0.738012	3	0.658281	2	0.619571	2	0.827734	3	0.897337	2	0.849756	2	0.597343	3	0.845871	2	0.641789	2	0.959669	3	1.38718	2	1.15675	2	1.27117	3	1.57436	2	1.38087	2	1.04329	3	1.10299	2
DTILSINFQCAYPLDMK	F1N726	N-Term(iTRAQ8plex); C10(Carbamidomethyl); Y12(iTRAQ8plex); K17(iTRAQ8plex)	2941.6	0.902854	1	0.994961	1	0.860348	2	3.5154	1	3.79357	1	2.84717	2	0.860286	1	0.820872	1	0.718948	2	0.862681	1	0.769532	1	0.883332	2	0.68787	1	0.607141	1	0.645144	2	0.485108	1	0.438745	1	0.66062	2	0.565487	1	0.460238	1	0.978102	2	0.491031	1	0.460646	1
DTPLIEK	Q4GZT4	N-Term(iTRAQ8plex); K7(iTRAQ8plex)	1423.86	2.29331	5	2.53236	5	2.65142	7	1.78824	5	2.02451	5	1.9184	7	1.42668	5	1.61435	5	1.49006	7	1.31757	5	1.45917	5	1.51174	7	0.349914	5	0.42574	4	0.436899	6	0.606742	5	0.573402	5	0.502202	7	0.734607	5	0.400511	5	0.561544	7	0.353945	5	0.224437	5
DTPVQAFLLYQDPR	Q9GKK3	N-Term(iTRAQ8plex)	1967.05	0.591984	19	0.748409	21	0.789785	15	0.491096	19	0.52147	21	0.571732	15	0.635353	19	1.06676	21	0.911991	15	0.529963	19	0.798004	21	0.701408	15	0.734433	19	1.0377	21	0.893058	15	0.436016	18	0.554949	21	0.495137	15	5.69345	19	3.91071	21	4.86936	15	0.532433	19	0.509662	21
DTPVQAFLLYQDPR	Q9GKK3	N-Term(iTRAQ8plex); Y10(iTRAQ8plex)	2271.26	0.717692	1	0.721876	1	0.827105	2	0.618604	1	0.65199	1	0.744391	2	0.637682	1	0.616967	1	0.689502	2	0.590197	1	0.684854	1	0.889745	2	0.59427	1	0.607504	1	0.833047	2	0.782752	1	0.860992	1	0.737931	2	5.31416	1	5.11099	1	3.79742	2	0.629889	1	0.583356	1
DTQTSITDSCAVYR	Q9Y5M8	N-Term(iTRAQ8plex); C10(Carbamidomethyl)	1920.93	1.55433	1			1.15917	1	0.89759	1			0.618297	1	0.379115	1			0.24118	1	0.649052	1			0.610495	1					0.147024	1	2.01118	1			2.8356	1	0.272418	1			0.360892	1	3.20041	1
DTSEDIEELVEPVAAHGPK	A7MBA2	N-Term(iTRAQ8plex); K19(iTRAQ8plex)	2644.39	0.99763	1	0.92363	1			0.959598	1	1.04574	1			1.01948	1	1.05965	1			1.19185	1	1.38018	1			1.55266	1	1.40776	1			1.14837	1	1.06317	1			0.928915	1	0.875018	1			1.71336	1	1.6973	1
DTTPDELLSAVMTAVLK	P09110	N-Term(iTRAQ8plex); M12(Oxidation); K17(iTRAQ8plex)	2428.35					1.05739	1					0.830916	1					1.03914	1					0.950715	1					1.2802	1					1.40571	1					0.76895	1
DTVATQLSEAVDATR	O60664	N-Term(iTRAQ8plex)	1880.98	0.776634	13	0.778778	15	0.667076	15	0.556659	14	0.433837	16	0.451168	15	0.851694	14	0.598208	16	0.677201	15	0.807474	13	0.673505	16	0.79065	15	1.44293	10	0.730748	11	0.910891	13	0.57265	13	0.60139	15	0.594853	15	0.640979	13	0.498341	16	0.642042	16	3.67319	15	4.1734	16
DTVTISGPQAAVSEFVEQLK	F7DDN1	N-Term(iTRAQ8plex); K20(iTRAQ8plex)	2727.5	1.2059	2	1.46154	2	1.08331	1	0.687044	2	0.885208	2	0.639727	1	0.719065	2	0.487018	2	0.892953	1	1.06368	2	1.08494	2	1.38295	1	0.953498	2	0.959783	1	0.7751	1	0.869855	2	0.891166	2	0.88019	1	3.61896	2	3.81023	2	3.30234	1	0.694044	2	0.508447	2
DTVTISGPQAPVFEFVEQLR	P49327	N-Term(iTRAQ8plex)	2537.36	0.832048	8	0.841144	6	0.813829	7	0.632269	8	0.568404	6	0.570189	7	1.10536	8	1.02648	6	1.22818	7	1.08159	8	1.01643	6	0.922176	7	1.36361	8	1.14124	6	1.12904	7	1.5114	8	1.24087	6	1.31109	7	0.729767	8	0.642339	6	0.644097	7	2.15344	8	2.77689	6
DTVTISGPQAPVFEFVEQLRK	P49327	N-Term(iTRAQ8plex); K21(iTRAQ8plex)	2969.65	0.495085	3	0.84497	3	0.41005	2	0.507848	3	0.813963	3	0.484008	2	0.692846	3	0.870022	3	0.744535	2	0.653595	3	0.80519	3	0.651412	2	0.711193	2	1.14709	3	0.68185	1	0.566288	3	0.914712	3	0.526098	2	0.574461	3	0.76396	3	0.6364	2	4.95325	3	3.44919	3
DVAMKPPSVYLLPPTR	G5E513	N-Term(iTRAQ8plex); M4(Oxidation); K5(iTRAQ8plex)	2408.38	0.99336	15	1.07194	17	0.937789	14	3.20176	15	3.25305	17	3.59461	14	0.754727	15	0.815407	17	0.648694	14	0.748157	15	0.742533	17	0.68929	14	0.772292	14	0.819517	15	0.79485	12	0.739727	15	0.799515	16	0.645263	14	0.518518	14	0.508247	16	0.463956	13	0.671515	15	0.57424	17
DVAMKPPSVYLLPPTR	G5E513	N-Term(iTRAQ8plex); K5(iTRAQ8plex)	2392.39	1.10736	7	1.08511	10	1.0929	10	2.79561	7	3.01557	10	2.75244	10	1.0393	7	0.759211	10	0.732796	10	0.707346	7	0.787459	10	0.846762	10	1.00808	7	1.08925	10	1.11032	10	0.638488	7	0.633997	9	0.616837	10	0.645456	7	0.595078	10	0.577515	10	0.767344	7	0.588411	10
DVAQIFNNILR	K9K3L0	N-Term(iTRAQ8plex)	1606.92	0.67251	1	0.558252	2	0.602938	1	1.42212	1	1.03692	2	1.02594	1	0.835915	1	0.966193	2	1.09061	1	0.591234	1	0.513877	2	0.402309	1	1.93341	1	1.95824	2	2.41896	1	1.19673	1	1.3173	2	1.10273	1	1.63759	1	1.84765	2	1.73703	1	1.22131	1	1.32082	2
DVDEGLEAAER	F8W8T8	N-Term(iTRAQ8plex)	1507.75	1.05469	1	1.10646	1	2.3328	1	0.664407	1	0.849901	1	1.13289	1	0.744716	1	0.897465	1	0.647033	1	0.628635	1	0.738257	1	0.513197	1	0.872612	1	0.878999	1	0.74447	1	0.888997	1	1.01462	1	0.549473	1	1.14034	1	1.20392	1	1.04742	1	3.11397	1	2.53433	1
DVDGAYMTK	H6VRF8	N-Term(iTRAQ8plex); K9(iTRAQ8plex)	1607.86			1.25314	1	1.24381	1			1.08014	1	1.13999	1			1.27477	1	1.42662	1			1.2032	1	1.13773	1			0.946317	1	1.06809	1			1.45176	1	1.3911	1			1.27401	1	1.13788	1			1.16813	1
DVEVSIPASFFPR	E1BHI7	N-Term(iTRAQ8plex)	1767.96	4.04599	45	4.84704	38	4.09208	39	1.54159	44	1.51881	38	1.51101	39	0.728428	32	0.653648	26	0.633441	27	1.09213	44	1.08141	38	1.10763	39	0.745058	37	0.717562	31	0.760452	29	0.606996	29	0.552814	21	0.670555	18	0.81485	43	0.8585	30	1.05789	34	0.496805	37	0.375357	29
DVFLGMFLHEYAR	S9WI87	N-Term(iTRAQ8plex); M6(Oxidation)	1917.98	0.957047	2	0.852421	3	0.926325	4	0.684648	2	0.802272	3	0.836771	4	1.95695	2	1.70784	3	1.64322	4	0.819004	2	0.875265	3	0.774048	4	1.37179	2	1.38921	3	1.53667	4	2.26096	2	2.58181	3	2.25546	4	1.03611	2	0.967342	3	0.954	4	0.962721	2	0.964109	3
DVFVAIVQSVK	P79134	N-Term(iTRAQ8plex); K11(iTRAQ8plex)	1813.1	1.1622	1	1.33053	1	1.43495	1	1.09429	1	1.23822	1	1.16847	1	1.70833	1	1.61341	1	1.79082	1	0.800571	1	0.969802	1	0.859732	1	2.36843	1	2.33315	1	2.26707	1	0.884952	1	0.710183	1	0.713695	1	1.18398	1	1.12967	1	1.06629	1	0.682099	1	0.523025	1
DVIEEYFK	T0MHV6	N-Term(iTRAQ8plex); K8(iTRAQ8plex)	1650.91	1.15977	2	1.0013	1	1.0751	1	0.960983	2	1.09817	1	1.31743	1	0.380585	2	0.491592	1	0.721247	1	1.25171	2	1.14684	1	1.26934	1	0.928415	2	0.877299	1	0.893023	1	1.96732	2	2.40439	1	1.32604	1	0.588327	2	0.685746	1	0.682762	1	1.41676	2	1.85894	1
DVILLGDFNADCTSLTK	A1L575	N-Term(iTRAQ8plex); C12(Carbamidomethyl); K17(iTRAQ8plex)	2490.33	1.64389	1	1.5001	1			1.02495	1	0.99822	1			0.950747	1	1.0648	1			1.80394	1	1.48487	1			1.19598	1	1.05145	1			0.891853	1	1.05374	1			1.26703	1	1.47278	1			0.879367	1	1.04192	1
DVINQVALNDEAAK	F6ZU69	N-Term(iTRAQ8plex); K14(iTRAQ8plex)	2108.18	0.694901	3	0.706893	2	0.66495	4	0.599633	3	0.647769	2	0.79355	4	0.796442	3	0.590402	2	0.746374	4	0.439085	3	0.606918	2	0.609662	4	0.784356	3	0.964456	2	1.13261	4	1.38215	3	0.648533	2	1.46999	4	5.68345	3	4.77189	2	3.23396	4	0.517662	3	0.630747	2
DVLEAIAETAFK	W5P6K6	N-Term(iTRAQ8plex); K12(iTRAQ8plex)	1915.1					0.989907	1					1.48899	1					0.968015	1					0.830879	1					0.860665	1					0.723676	1					1.78942	1
DVLSVAFSSDNR	P63244	N-Term(iTRAQ8plex)	1613.85	1.2278	1	1.10829	1	1.26805	1	0.912922	1	0.959219	1	0.893643	1	1.09155	1	1.11506	1	1.23671	1	1.27591	1	1.17671	1	1.27406	1	1.17356	1	0.960415	1	0.78986	1	1.64951	1	1.59335	1	1.28256	1	1.10511	1	1.26007	1	1.55894	1	1.28425	1	1.45895	1
DVNAAIATIK	B3KPS3	N-Term(iTRAQ8plex); K10(iTRAQ8plex)	1624	0.9784	2	0.832051	2	0.902641	2	1.24	2	1.30472	2	1.37818	2	1.57201	2	1.06326	2	0.994675	2	0.710672	2	0.752112	2	0.855076	2	1.27322	2	0.787439	2	0.639633	2	0.663473	2	0.907178	2	0.770476	2	1.75022	2	1.82106	2	1.56398	2	1.15305	2	1.70039	2
DVNFEFPEFQL	F7DBJ7	N-Term(iTRAQ8plex)	1688.85	1.28879	1	1.17298	1	1.26438	1	1.16158	1	1.1191	1	1.22915	1	1.22239	1	1.70634	1	1.70479	1	1.06093	1	0.810851	1	0.858365	1	1.27297	1	1.36644	1	1.3716	1	1.31751	1	1.39084	1	1.23478	1	1.02335	1	0.74717	1	0.698518	1	1.2349	1	1.33172	1
DVNGPEPLNSR	Q3SYS6	N-Term(iTRAQ8plex)	1501.79	1.36315	2	1.60132	3	1.55991	3	0.971567	2	1.0531	3	1.01234	3	2.42631	2	2.02345	3	2.12817	3	0.740638	2	0.865176	3	0.861761	3	1.93823	2	2.13265	3	1.98911	3	0.718865	2	0.589252	3	0.590352	3	0.706521	2	0.808063	3	0.72654	3	0.776915	2	0.693046	3
DVNQQEFVR	P39019	N-Term(iTRAQ8plex)	1438.75			1.1832	1					0.911385	1					1.27846	1					1.20525	1					1.44608	1					1.07148	1					1.12938	1					1.41539	1
DVNVNFEK	B4DP21	N-Term(iTRAQ8plex); K8(iTRAQ8plex)	1572.89			1.17672	1	1.27151	1			1.25195	1	1.27158	1			1.05289	1	1.07547	1			1.73308	1	1.52374	1			0.997397	1	1.22872	1			0.856645	1	0.970388	1			1.19458	1	1.25845	1			1.16963	1
DVPYPPPLPPAIEAIQK	A7E3P5	N-Term(iTRAQ8plex); K17(iTRAQ8plex)	2453.42	1.31539	2	1.39166	1	1.38297	2	1.43491	2	1.34871	1	1.39467	2	0.982863	2	0.941412	1	1.04648	2	1.13234	2	0.974421	1	1.47649	2	1.36191	2	1.02228	1	1.26986	2	1.09457	2	2.77317	1	1.16133	2	0.952644	2	0.768649	1	0.929455	2	1.06672	2	0.723786	1
DVQELYAAGENR	P27214	N-Term(iTRAQ8plex)	1668.85	1.07073	1	1.07906	2	0.964011	2	1.1186	1	1.32098	2	1.20075	2	1.61198	1	1.52936	2	1.34888	2	1.56261	1	1.72076	2	1.63476	2	2.10969	1	1.38915	2	1.51696	2	0.823307	1	1.17815	2	1.19242	2	0.758671	1	0.798708	2	0.808775	2	0.708365	1	0.591527	2
DVQIGDIVTVGECRPLSK	S9YYT0	N-Term(iTRAQ8plex); C13(Carbamidomethyl); K18(iTRAQ8plex)	2594.44	1.00417	2	1.05299	2	0.91288	2	1.09	2	1.15363	2	1.08168	2	0.964807	2	0.951352	2	0.99833	2	1.09898	2	1.13346	2	1.05077	2	1.41634	2	1.35608	2	1.40156	2	0.884854	2	0.927855	2	0.911157	2	0.942701	2	0.931524	2	0.906767	2	1.87478	2	1.78666	2
DVQPTLSPGDR	Q9GK12	N-Term(iTRAQ8plex)	1488.79	0.735253	4	0.819885	4	0.694323	5	0.411523	4	0.562554	5	0.534215	6	0.775327	2	0.391014	3	0.555156	4	0.406616	4	0.546609	4	0.602793	5	1.21831	4	1.30367	4	1.20028	6	6.93543	4	6.65955	5	5.74535	6	0.441221	3	0.468594	4	0.509497	5	0.394253	4	0.384175	4
DVQQTLSPGDELYK	B5T255	N-Term(iTRAQ8plex); K14(iTRAQ8plex)	2201.19	2.30584	2	2.18035	2	2.58026	1	2.58486	2	2.41659	2	3.56862	1	0.660276	2	0.77259	2	0.746753	1	0.555228	2	0.635109	2	0.278523	1	0.712991	2	0.865256	2	0.211663	1	0.485482	2	0.532882	2	0.318881	1	0.655122	2	0.841178	2	0.314982	1	0.632368	2	0.694272	2
DVSYLYR	P15328	N-Term(iTRAQ8plex)	1219.66	0.553374	1	0.576509	1	0.610164	1	0.418892	1	0.445124	1	0.442395	1	0.402486	1	0.494924	1	0.435052	1	0.451337	1	0.414849	1	0.48303	1	0.611283	1	0.661817	1	0.566155	1	3.05336	1	2.75588	1	3.25638	1	0.408925	1	0.414535	1	0.416535	1	3.51568	1	3.58998	1
DVTQIFNNILR	Q5TAW7	N-Term(iTRAQ8plex)	1636.93	0.988911	1			1.18849	1	0.794095	1			0.769678	1	0.781299	1			0.825567	1	1.09821	1			1.12543	1	1.55783	1			2.0499	1	1.05291	1			0.5793	1	0.84431	1			0.69661	1	2.28107	1
DVTVLDNTDGK	W6GH05	N-Term(iTRAQ8plex); K11(iTRAQ8plex)	1784.97					0.870419	1					0.863696	1					1.07195	1					1.32014	1					1.52064	1					2.69443	1					0.908907	1
DVTVLQNTDGK	O77811	N-Term(iTRAQ8plex); K11(iTRAQ8plex)	1798.01	0.703659	2	1.01313	3	0.754191	1	1.08214	2	1.22603	3	0.695589	1	0.908497	2	1.01183	3	0.855694	1	0.496058	2	0.518031	3	0.530305	1	0.601797	2	0.677298	3	0.783301	1	0.629315	2	0.866881	3	1.03633	1	3.97589	2	4.85589	3	4.65715	1	0.539533	2	0.517978	3
DVTVLQNTDGNNNDAWAK	Q2TUW9	N-Term(iTRAQ8plex); K18(iTRAQ8plex)	2583.33	1.18328	1	1.08917	1	1.03365	2	1.06708	1	0.867204	1	0.401793	2	0.964163	1	0.979598	1	0.622201	2	1.10215	1	1.08822	1	0.683159	2	1.03419	1	0.829511	1	1.01027	1	0.96811	1	0.854506	1	0.685538	2	0.877198	1	1.02592	1	0.55807	2	2.06177	1	2.458	1
DVTYEEAK	P61106	N-Term(iTRAQ8plex); K8(iTRAQ8plex)	1562.84	0.973297	1	0.9846	3	1.09777	3	0.948028	1	1.11757	3	1.07099	3	1.31768	1	1.4361	3	1.47365	3	1.33873	1	1.13118	3	1.10045	3	1.71877	1	1.45774	3	1.53013	3	1.22182	1	1.38897	3	1.40695	3	0.769159	1	0.860261	3	0.840519	3	1.36982	1	1.26623	3
DVVASSVTGVVDLAR	Q00G26	N-Term(iTRAQ8plex)	1792.01	1.24746	1	1.93689	1	0.96473	1	1.00632	1	0.487321	1	0.792986	1	1.35079	1	0.850493	1	0.968681	1	0.540896	1	0.567697	1	1.55527	1	0.731214	1	3.00864	1	1.57144	1	1.66644	1	0.963033	1	1.49667	1	0.636996	1	0.417702	1			2.18906	1	1.75045	1
DVVGCLNVK	S9Y5X2	N-Term(iTRAQ8plex); C5(Carbamidomethyl); K9(iTRAQ8plex)	1611.92	0.79243	3	0.733816	3	0.660677	4	0.818563	3	0.827285	3	0.701286	4	0.857254	3	0.733574	3	0.814098	3	0.785581	3	0.708806	3	0.555443	4	0.663897	3	0.588856	3	0.58991	4	3.61756	3	4.16233	3	5.08465	4	0.583749	3	0.5318	3	0.644402	4	0.85238	3	0.808012	3
DVVICPDASLEDAK	Q5E946	N-Term(iTRAQ8plex); C5(Carbamidomethyl); K14(iTRAQ8plex)	2140.14	1.02192	1					1.21361	1					1.57772	1					0.711369	1					1.03478	1					1.62636	1					1.59096	1					0.916938	1
DVYLDLLK	F1MY58	N-Term(iTRAQ8plex); K8(iTRAQ8plex)	1586.96	1.73361	1			1.91062	1	1.35874	1			1.41227	1	1.52934	1			1.22604	1	1.54505	1			1.701	1	1.12317	1			1.17183	1	0.802536	1			0.833373	1	0.903036	1			0.794609	1	0.586905	1
DWHGVPGQVDAAMAGR	P04004	N-Term(iTRAQ8plex)	1970.98			0.963806	1	0.94098	1			0.849671	1	0.897798	1			1.06389	1	1.07346	1			0.912724	1	1.00757	1			1.5932	1	1.49834	1			1.29305	1	1.20338	1			1.29171	1	1.34838	1			1.67203	1
DWMTESFSSLK	P19035	N-Term(iTRAQ8plex); K11(iTRAQ8plex)	1939	1.85219	2	1.83836	1	1.9141	2	1.10167	2	1.03712	1	1.01207	2	1.37394	2	1.35836	1	1.24384	2	0.81488	2	0.812215	1	0.711956	2	2.16576	2	2.38088	1	1.93002	2	0.626295	2	0.575295	1	0.450303	2	0.653849	2	0.514075	1	0.457549	2	0.987831	2	1.21667	1
DYAFIHFDER	Q05CK9	N-Term(iTRAQ8plex)	1616.8					1.23839	1					0.937698	1					1.12302	1					1.17191	1					1.27942	1					1.06692	1					1.10362	1
DYAGALIR	E5RJ03	N-Term(iTRAQ8plex)	1182.68	0.206005	2	0.3896	2	0.153938	1	0.176347	2	0.313552	2	0.14105	1	0.519784	2	0.573646	2	0.259696	1	0.189236	2	0.30677	2	0.1453	1	0.164133	1	1.76406	1			0.252355	1	0.528067	1	0.127804	1	0.236392	2	0.435296	2	0.165576	1	6.24187	2	4.30682	2
DYAGALIRPLTFMGSQTK	O60543	N-Term(iTRAQ8plex); M13(Oxidation); K18(iTRAQ8plex)	2593.43	0.799584	1	0.47879	1	0.583151	1	0.60369	1	0.454648	1	0.506318	1	0.722844	1	0.558732	1	0.566725	1	0.673635	1	0.567299	1	0.574026	1	1.13894	1	0.711664	1	0.749007	1	0.697544	1	0.65497	1	0.528883	1	1.14771	1	0.743476	1	0.83493	1	3.28531	1	4.48095	1
DYAGALIRPLTFMGSQTK	O60543	N-Term(iTRAQ8plex); K18(iTRAQ8plex)	2577.43			0.860215	1	0.913822	1			0.582186	1	0.673108	1			0.760667	1	0.99382	1			0.796987	1	0.803073	1			0.942443	1	1.32684	1			0.616659	1	0.490566	1			0.743789	1	0.536742	1			3.61197	1
DYAGFNPSVDAEAIR	F1MWQ2	N-Term(iTRAQ8plex)	1928.97			1.02833	1					2.05547	1					0.731894	1					0.885686	1					0.983555	1					2.37056	1					0.70048	1					0.740619	1
DYCNFVFK	Q59EA4	N-Term(iTRAQ8plex); C3(Carbamidomethyl); K8(iTRAQ8plex)	1700.89	0.796292	1	0.769927	1			0.789311	1	0.850161	1			0.834024	1	0.916142	1			0.885602	1	0.836745	1			0.868554	1	0.999775	1			1.13901	1	1.37876	1			1.74971	1	1.68183	1			2.2714	1	2.01787	1
DYDHLFK	F1MSJ9	N-Term(iTRAQ8plex); K7(iTRAQ8plex)	1545.85	1.49604	2	1.55449	4	1.38719	3	1.23393	2	1.13984	4	1.22347	3	1.193	2	1.17177	4	1.10353	3	1.21918	2	1.3075	4	1.09222	3	1.11366	2	0.987553	4	0.913998	3	1.47287	2	1.23554	4	1.77451	3	1.05002	2	0.846819	4	0.845394	3	0.847351	2	1.01622	4
DYFEEYGK	I6L957	N-Term(iTRAQ8plex); K8(iTRAQ8plex)	1658.86					1.14239	1					1.4389	1					1.08592	1					1.14366	1					1.31682	1					1.06333	1					1.60329	1
DYFFALAHTVR	P11216	N-Term(iTRAQ8plex)	1643.89	1.37233	1					0.836684	1					1.03827	1					1.52412	1					1.04752	1					1.25249	1					1.49868	1					1.14458	1
DYFNVPYPLPK	W5PFV5	N-Term(iTRAQ8plex); K11(iTRAQ8plex)	1961.09	1.42156	2			1.2475	2	1.19022	2			1.15357	2	2.06388	2			1.99538	2	1.14122	2			1.74213	2	1.12146	2			1.12497	2	0.947996	2			0.756636	2	0.980474	2			0.901301	2	0.755731	2
DYLATFYSFDSGPVPEAEMLK	F7C1T9	N-Term(iTRAQ8plex); M19(Oxidation); K21(iTRAQ8plex)	3004.51	0.851677	2	0.847859	2	1.02601	2	0.609946	2	0.685535	2	0.80353	2	0.865089	2	0.846396	2	0.629883	2	0.832919	2	1.0251	2	0.739203	2	0.872009	2	0.685873	2	0.616332	2	1.33876	2	1.47353	2	1.38241	2	3.1714	2	3.06489	2	3.61324	2	1.08722	2	1.03055	2
DYLHLPPEIVPATLR	S9YJF6	N-Term(iTRAQ8plex)	2038.16	0.936652	1	1.06532	5	1.01532	4	0.828251	1	1.0031	5	0.978996	4	0.940604	1	1.06012	5	1.08845	4	1.02362	1	1.05138	5	1.03266	4	1.2331	1	1.35898	5	1.39373	4	2.1637	1	1.42427	5	1.47534	4	1.68308	1	1.62257	5	1.66018	4	1.10815	1	1.0645	5
DYLHLPPEIVPATLR	S9YJF6	N-Term(iTRAQ8plex); Y2(iTRAQ8plex)	2342.37	1.2184	1	1.57905	2	1.44279	3	0.96621	1	0.956444	2	0.949422	3	1.04121	1	0.915973	2	0.840023	3	1.05982	1	1.24459	2	1.27683	3	1.32607	1	1.18862	2	1.56006	3	1.02994	1	0.875569	2	0.928506	3	1.47665	1	1.46761	2	1.26395	3	1.4489	1	1.30446	2
DYLHYIR	S9YYT0	N-Term(iTRAQ8plex)	1283.71	1.38151	2			1.32684	2	1.32726	2			1.04462	2	1.03349	2			0.870325	2	1.0769	2			1.12957	2	0.84555	2			0.677692	2	0.919933	2			0.845795	2	1.16249	2			1.49402	2	1.42766	2
DYLPIVLGDEMQK	Q9GJW6	N-Term(iTRAQ8plex); M11(Oxidation); K13(iTRAQ8plex)	2145.16	1.11096	1	1.11077	1			0.743276	1	0.715667	1			0.923886	1	0.978316	1			0.86601	1	0.911877	1			0.956853	1	0.864944	1			2.80028	1	2.18676	1			1.66053	1	2.1229	1			1.01954	1	1.08267	1
DYLPLVLGR	A6QPT4	N-Term(iTRAQ8plex)	1349.81	0.606306	1			0.67551	1	4.31102	1			4.77621	1	0.992437	1			0.999106	1	0.269964	1			0.267474	1	0.398403	1			0.311285	1	0.244194	1			0.249746	1	0.196262	1			0.178816	1	0.784922	1
DYMFSGLK	W5PX05	N-Term(iTRAQ8plex); K8(iTRAQ8plex)	1568.86	1.6601	1					1.13584	1					1.30203	1					1.22373	1					1.15767	1					0.848819	1					1.19299	1					1.05144	1
DYQYYFSK	B9EJA8	N-Term(iTRAQ8plex); K8(iTRAQ8plex)	1721.89	0.695578	1	0.818966	1	0.860278	1	0.728969	1	0.744151	1	0.747708	1	0.944686	1	0.897866	1	1.01637	1	0.804101	1	0.989549	1	1.1142	1	0.866598	1	0.937011	1	0.919951	1	0.994806	1	0.995468	1	0.983306	1	1.17011	1	1.12967	1	1.21268	1	2.92183	1	2.68882	1
DYSGQGVVK	B3KXN4	N-Term(iTRAQ8plex); K9(iTRAQ8plex)	1560.88	0.806505	1	0.656622	1			1.19006	1	0.956164	1			0.809157	1	0.721846	1			0.712619	1	0.665504	1			0.511745	1	0.24944	1			1.6936	1	1.83056	1			0.616357	1	0.452065	1			2.70043	1	3.40652	1
DYVSQFEGSALGK	P02647	N-Term(iTRAQ8plex); K13(iTRAQ8plex)	2009.08	0.871467	4	0.55015	6	0.617071	5	0.653041	4	0.455102	6	0.417258	5	0.549839	4	0.397739	6	0.425582	5	0.883644	4	0.597526	6	0.52495	5	0.371399	2	0.581963	2	0.368465	3	0.547741	4	0.435043	6	0.530133	5	0.414908	4	0.396771	6	0.38557	5	4.11368	4	4.99315	6
DYVSQFEGSALGK	P02647	N-Term(iTRAQ8plex); Y2(iTRAQ8plex); K13(iTRAQ8plex)	2313.29			1.011	1	0.916807	2			0.7858	1	0.786848	2			0.93741	1	0.924351	2			0.991552	1	0.961101	2			0.893838	1	0.840486	2			1.38222	1	0.962626	2			0.755161	1	0.758994	2			2.55229	1
DYWSSFK	P19035	N-Term(iTRAQ8plex); K7(iTRAQ8plex)	1540.82			1.45253	1					1.174	1					1.03257	1					0.850109	1					1.66161	1					1.50472	1					1.18404	1					0.944576	1
EAAALPVSYGTAIFALEHR	A6QQF5	N-Term(iTRAQ8plex)	2320.26	0.913138	1	1.34878	1	0.962048	1	1.03714	1	2.0751	1	1.10725	1	1.22053	1	1.02988	1	1.22611	1	0.946273	1	0.720103	1	1.0447	1	1.85999	1	1.48651	1	2.1955	1	1.23069	1	0.801015	1	1.04787	1	1.46353	1	1.06032	1	1.28162	1	1.07764	1	0.755917	1
EAAENSLVAYK	F6XA04	N-Term(iTRAQ8plex); K11(iTRAQ8plex)	1803	0.642597	3	0.909321	3	0.855755	3	1.20207	3	1.53154	3	1.37	3	1.09377	3	1.07598	3	1.25738	3	0.967084	3	1.22852	3	1.35958	3	0.697636	3	0.933227	3	0.959494	3	2.89938	3	1.71626	3	1.55366	3	0.897722	3	0.959316	3	0.872304	3	1.20332	3	1.15048	3
EAALVDMVNDGVEDLR	F6VSN2	N-Term(iTRAQ8plex); M7(Oxidation)	2066.04	0.739332	1	0.630053	1	0.833398	1	0.650694	1	0.685334	1	0.746704	1	1.33085	1	1.14347	1	1.15468	1	1.68174	1	1.65536	1	1.61239	1	3.24933	1	3.28164	1	2.75861	1	0.923938	1	1.06896	1	1.0954	1	0.91034	1	0.89645	1	0.836571	1	0.671569	1	0.78183	1
EADEDAVQFANR	Q86UL3	N-Term(iTRAQ8plex)	1668.81	0.739017	1	0.709303	2	0.874818	2	1.32407	1	1.60729	2	1.10444	2	0.489618	1	0.622481	2	0.751948	2	0.688164	1	0.592847	2	0.831314	2			0.281618	2	0.596009	2	0.500532	1	0.419836	2	0.459862	2	0.756503	1	0.652977	2	0.526178	2	3.76318	1	3.17739	2
EADESLNFEEQILEAAK	W5PQK6	N-Term(iTRAQ8plex); K17(iTRAQ8plex)	2544.32	1.132	1	1.24954	1			1.18703	1	1.15901	1			1.00898	1	1.20035	1			1.08026	1	1.08354	1			1.07346	1	1.12322	1			1.33163	1	1.22471	1			1.60686	1	1.75029	1			1.1441	1	0.892569	1
EADIDGDGQVNYEEFVQMMTAK	W5P5I7	N-Term(iTRAQ8plex); M18(Oxidation); M19(Oxidation); K22(iTRAQ8plex)	3130.48			1.06379	1					1.03312	1					1.75349	1					1.27406	1					1.03593	1					1.07378	1					1.17625	1					1.19196	1
EAEAAIYHLQLFEELR	A5D984	N-Term(iTRAQ8plex)	2236.19			0.963383	1					0.96725	1					1.40311	1					0.895424	1					1.2509	1					0.86435	1					1.12319	1					1.91822	1
EAEAMALLAEAER	A5D7S0	N-Term(iTRAQ8plex); M5(Oxidation)	1723.88	1.2318	2	1.21069	5	1.11894	4	1.11428	2	1.03551	5	0.92065	4	0.808971	2	0.859198	5	0.925393	4	1.11385	2	1.04049	5	1.59965	4	1.26073	2	1.32234	5	1.17013	4	1.14562	2	1.53414	5	1.10825	4	0.742025	2	1.40397	5	1.1809	4	1.76705	2	1.04913	5
EAEAMALLAEAER	A5D7S0	N-Term(iTRAQ8plex)	1707.88			1.38698	1	1.30622	1			0.68391	1	0.976152	1			1.15342	1	1.01135	1			1.51024	1	1.46157	1			1.87263	1	1.23545	1			1.16332	1	1.29404	1			1.18335	1	1.52561	1			1.00152	1
EAEETQSTLQAECDQYR	A7BI36	N-Term(iTRAQ8plex); C13(Carbamidomethyl)	2362.08			0.398688	1					0.488137	1											0.38916	1					0.209368	1					0.756738	1					0.373497	1					5.59967	1
EAEQSPQER	Q3SZK8	N-Term(iTRAQ8plex)	1377.69					1.00866	1					2.02346	1					1.71261	1					1.66926	1					0.440102	1					0.751167	1					1.03091	1
EAESSPFVER	Q5CAQ5	N-Term(iTRAQ8plex)	1454.74	0.50267	1	0.416444	1	0.441823	1	0.884255	1	0.82217	1	0.876583	1	0.600763	1	0.478441	1	0.535144	1	0.58568	1	0.703675	1	0.665735	1	2.17989	1	2.43574	1	2.1096	1	0.626494	1	0.60152	1	0.679549	1	0.428773	1	0.470262	1	0.414214	1	3.2406	1	3.17851	1
EAFEISK	P68509	N-Term(iTRAQ8plex); K7(iTRAQ8plex)	1431.83					0.926658	1					1.26865	1					0.92724	1					0.882227	1					1.69099	1					1.36555	1					0.945782	1
EAFNMIDQNR	A4IF97	N-Term(iTRAQ8plex); M5(Oxidation)	1557.76	0.78007	2			0.64705	1	2.56254	2			3.13935	1	0.931957	2			0.890752	1	1.0469	2			0.981223	1	0.77233	2			0.546364	1	0.597678	2			0.461749	1	0.839118	2			0.588475	1	1.1266	2
EAFQLFDR	F8W1R7	N-Term(iTRAQ8plex)	1329.71			0.866832	1					1.77704	1					0.779114	1					1.51153	1					0.56783	1					0.567085	1					0.581216	1					2.10301	1
EAFSDGITSVK	B4DY32	N-Term(iTRAQ8plex); K11(iTRAQ8plex)	1761.97	1.038	1	0.912678	1	0.915398	1	1.70195	1	1.70477	1	1.69115	1	0.925528	1	0.930633	1	0.847702	1	1.01368	1	1.18419	1	1.29964	1	0.695659	1	0.49052	1	0.650521	1	1.60668	1	1.54723	1	1.30942	1	1.41098	1	1.61314	1	1.48235	1	0.959391	1	0.965593	1
EAFSLFDK	W5P5I7	N-Term(iTRAQ8plex); K8(iTRAQ8plex)	1564.88	0.640437	2	0.600085	3	0.617782	2	1.00458	2	1.05852	3	1.01004	2	1.82271	2	1.85339	3	1.82797	2	0.894834	2	0.821609	3	0.905447	2	1.35914	2	1.22287	3	1.31738	2	1.04458	2	1.00345	3	0.957921	2	1.84871	2	1.94745	3	1.80015	2	1.04444	2	0.982727	3
EAFSLFDKDGDGTITTK	W5P5I7	N-Term(iTRAQ8plex); K8(iTRAQ8plex); K17(iTRAQ8plex)	2757.5			0.571192	1					0.614959	1					0.372778	1					0.652743	1					0.756709	1					3.42271	1					2.46165	1					1.28683	1
EAFTDADNFGIQFPLDLDVK	B4DTE8	N-Term(iTRAQ8plex); K20(iTRAQ8plex)	2863.5	0.945367	1					0.401129	1					0.767489	1					0.850529	1					0.76047	1					1.03703	1					1.81094	1					2.77558	1
EAGFPPGVVNVIPGFGPTAGAAIASHEDVDK	P20000	N-Term(iTRAQ8plex); K31(iTRAQ8plex)	3627.93	1.04441	2	0.993823	4	0.95113	4	1.79322	2	2.43474	4	2.00415	4	1.14232	2	1.26487	4	1.20736	4	1.20953	2	0.835206	3	0.993966	4	1.40603	2	1.00714	4	1.18598	4	0.78765	2	0.857034	3	0.980706	4	1.14219	2	0.88747	4	0.983939	4	0.698966	2	0.614544	4
EAGGGGVGGPGAK	Q2KJD1	N-Term(iTRAQ8plex); K13(iTRAQ8plex)	1621.91			0.853709	1					1.68905	1					0.691287	1					1.03032	1					0.808738	1					0.970744	1					1.08836	1					1.8629	1
EAHLPPGAMAAVGLSWEECK	P49327	N-Term(iTRAQ8plex); C19(Carbamidomethyl); K20(iTRAQ8plex)	2761.43	1.18333	1			1.14866	1	0.910319	1			0.82971	1	1.52046	1			1.55211	1	1.24006	1			1.2705	1	0.94451	1			0.834688	1	0.985581	1			0.811648	1	0.762993	1			0.689925	1	1.85015	1
EAIDSYIK	P49951	N-Term(iTRAQ8plex); K8(iTRAQ8plex)	1546.89	0.622105	1			0.760987	1	1.06244	1			1.15099	1	1.16912	1			1.29565	1	0.879848	1			0.931756	1	0.733923	1			0.970759	1	1.09747	1			0.90103	1	1.09057	1			0.873375	1	2.44713	1
EAIENATTNAEVLR	E9PQI5	N-Term(iTRAQ8plex)	1834.98	1.12281	2	0.954587	1	1.09927	2	1.19544	2	0.995177	1	1.08078	2	1.01406	2	0.962999	1	1.02328	2	1.24299	2	1.19068	1	1.27632	2	1.54094	2	1.80736	1	1.60469	2	0.960193	2	0.77963	1	0.966059	2	1.1698	2	1.67694	1	1.25734	2	1.05571	2	1.25392	1
EAILDIITSR	P08133	N-Term(iTRAQ8plex)	1434.85	0.401517	2	0.631976	4	0.551922	2	0.412673	2	0.373393	4	0.455884	2	0.428654	2	0.50322	3	0.466086	2	0.331403	2	0.401151	4	0.367488	2			0.213316	2			0.504893	2	0.58479	3	0.334988	2	0.439915	2	0.571767	4	0.485857	2	5.53808	2	5.0642	4
EAINVEQAFQTIAR	B2LYK6	N-Term(iTRAQ8plex)	1894.03	1.51417	24	1.45531	21	1.4517	23	0.825046	24	0.88125	22	0.890354	23	1.28689	24	1.20079	22	1.21606	23	1.50316	24	1.55786	22	1.54742	23	1.35422	24	1.46795	21	1.42785	23	0.986865	24	0.920414	22	1.05652	22	1.09207	24	1.06391	22	1.05478	23	1.01799	24	1.07674	22
EALDHMVEYVAQNTPVTWLVGPFAPGITEK	O60664	N-Term(iTRAQ8plex); Y9(iTRAQ8plex); K30(iTRAQ8plex)	4225.26	0.367356	1					0.470886	1					0.630515	1					0.682008	1					0.491004	1					1.79028	1					0.482963	1					4.0469	1
EALELLK	F1MB08	N-Term(iTRAQ8plex); K7(iTRAQ8plex)	1423.9	0.785283	1			0.958385	1	1.63821	1			1.54605	1	0.868212	1			1.06711	1	0.770696	1			0.884748	1	0.66299	1			0.870666	1	2.11847	1			1.31592	1	1.80504	1			1.81345	1	0.85478	1
EALELTDTGLLSGSEER	Q14204	N-Term(iTRAQ8plex)	2124.1	0.716237	1	0.731811	1	0.551491	1	1.11649	1	1.02365	1	1.08809	1	1.03418	1	1.07125	1	1.09357	1	1.93264	1	2.08555	1	1.9236	1	0.601709	1	0.745763	1	0.712476	1	0.980753	1	1.17435	1	1.10154	1	0.858507	1	0.711443	1	0.731139	1	1.90974	1	1.7874	1
EALLFELGTK	P10897	N-Term(iTRAQ8plex); K10(iTRAQ8plex)	1729.03	1.17626	3	1.24046	3	1.32443	3	1.00882	3	1.03697	3	0.954032	3	1.54854	3	1.71783	3	1.50307	3	1.24981	3	1.13893	3	1.12323	3	1.49656	3	1.72293	3	1.62113	3	0.811368	3	1.0716	3	0.941469	3	1.43947	3	1.24788	3	1.60732	3	0.937601	3	0.685663	3
EALQDVEDENQ	F6XA04	N-Term(iTRAQ8plex)	1593.74			0.833167	1					1.19277	1					0.870365	1					0.712535	1					0.943869	1					0.940047	1					2.00459	1					1.78175	1
EALQGITDPLFK	P42819	N-Term(iTRAQ8plex); K12(iTRAQ8plex)	1940.12	1.09402	8	0.529274	6	0.773507	9	0.749929	8	0.451678	6	0.539464	9	0.949231	8	0.735643	6	0.898369	9	0.846696	8	0.702302	6	0.648096	9	3.98092	8	6.99098	6	4.51667	9	0.33232	8	0.45146	6	0.500874	8	0.436282	8	0.440296	6	0.470498	9	0.857994	7	0.508768	6
EALQGVGDMGR	B2R5G8	N-Term(iTRAQ8plex); M9(Oxidation)	1452.74	0.602658	1	0.471232	1	0.671818	1	0.719364	1	0.817459	1	0.716509	1	0.734375	1	0.510012	1	0.64695	1	0.526548	1	0.541464	1	0.569691	1	0.376835	1	0.412871	1	0.539037	1	1.75949	1	2.03752	1	1.49035	1	2.19084	1	2.07471	1	1.44785	1	2.45316	1	2.48135	1
EALTYDGALLGDR	Q75MU1	N-Term(iTRAQ8plex)	1697.9	1.33247	2	1.5075	2	1.35067	1	1.18109	2	1.233	2	1.3437	1	1.18713	2	1.31037	2	1.24358	1	1.61744	2	1.60094	2	1.94282	1	1.06189	2	1.02903	2	1.10203	1	1.39682	2	1.44634	2	1.03073	1	0.712159	2	0.669144	2	0.690114	1	1.05785	2	0.815739	2
EANNFLWPFK	A8MUD9	N-Term(iTRAQ8plex); K10(iTRAQ8plex)	1874.04	0.901444	6	0.979483	5	0.830605	5	1.38896	6	1.60377	5	1.568	5	1.10652	6	0.986202	5	1.15538	5	1.41997	6	1.58869	5	1.60458	5	1.12265	6	1.54134	5	1.09722	5	1.13484	6	1.05744	5	0.897707	5	1.24156	6	1.0392	5	1.17091	5	0.981492	6	0.776229	5
EAPVDLLSQIGSSVR	A7E3R8	N-Term(iTRAQ8plex)	1875.05	1.10945	4	0.931109	1	0.931008	1	1.61437	4	1.88169	1	1.9063	1	0.799108	3	0.625584	1	0.601325	1	2.12096	4	2.64482	1	2.83369	1	0.971678	4	0.446916	1	0.40533	1	0.980719	3	0.519281	1	0.450744	1	1.67069	3	1.84809	1	1.79886	1	0.536199	4	0.314744	1
EAPVDVLTQIGR	B2R9T9	N-Term(iTRAQ8plex)	1601.92	0.728503	1	0.610195	2	1.11281	1	0.620657	1	0.582065	2	0.567839	1	0.558222	1	0.743473	2	0.604395	1	0.394139	1	0.618927	2	0.792134	1	0.562521	1	0.75525	2	0.579897	1	0.841487	1	0.813881	2	1.1705	1	0.369619	1	0.595565	2	0.504297	1	4.53419	1	3.97552	2
EAQDGVPK	S9WS72	N-Term(iTRAQ8plex); K8(iTRAQ8plex)	1451.82			0.492692	1	0.441988	1			0.562454	1	0.493481	1			0.40101	1	0.452635	1			0.442478	1	0.422137	1			0.90134	1	0.859902	1			6.45573	1	6.63371	1			1.17581	1	0.953668	1			0.576102	1
EAQDGVTK	F1N6D4	N-Term(iTRAQ8plex); K8(iTRAQ8plex)	1455.82	1.06727	1	2.18193	2	2.12238	3	0.952734	1	1.26006	2	1.25809	3	1.83148	1	2.97129	2	2.79086	3	1.01343	1	1.46269	2	1.46754	3	1.04346	1	1.19112	2	1.19128	3	0.952584	1	0.246914	1	0.299794	3	1.38905	1	0.254965	2	0.549458	3	1.31975	1	0.280424	1
EAQMPAVIR	O75612	N-Term(iTRAQ8plex); M4(Oxidation)	1334.74	0.429754	1	0.564013	4	0.449661	6	0.473755	1	0.405677	4	0.418284	6	0.759056	1	0.960488	3	0.623691	5	0.413356	1	0.459045	4	0.420724	6	2.37512	1	1.34884	3	1.81017	3	0.501327	1	0.706539	3	0.383846	5	0.346784	1	0.498834	3	0.45624	4	5.34527	2	5.34979	5
EAQMPAVIR	O75612	N-Term(iTRAQ8plex)	1318.75			1.18711	1					0.615206	1					1.1483	1					1.0475	1					1.17774	1					1.03508	1					0.93828	1					2.30488	1
EASDIILTDDNFSSIVK	Q4LE63	N-Term(iTRAQ8plex); K17(iTRAQ8plex)	2475.35	0.935845	4	0.727767	5	0.836751	4	0.810579	4	0.554808	5	0.540897	4	1.28728	4	1.2449	5	1.29943	4	0.833204	4	0.790879	5	0.690532	4	1.00719	4	0.940783	5	1.14137	4	0.920484	4	0.789231	5	0.814278	4	2.58941	4	3.39185	5	3.5768	4	0.855463	4	1.01957	5
EATWVVDVK	B2R761	N-Term(iTRAQ8plex); K9(iTRAQ8plex)	1654.97	0.689205	3	0.818002	1	0.669222	1	0.992634	3	1.08254	1	0.826197	1	0.798688	3	1.07717	1	0.790028	1	1.00089	3	0.738903	1	0.838844	1	0.609242	3	0.552857	1	1.03642	1	1.09021	3	1.36211	1	0.723208	1	0.904886	3	1.16579	1	0.944227	1	2.70893	3	2.37729	1
EAVGDLLDAFK	E7EX73	N-Term(iTRAQ8plex); K11(iTRAQ8plex)	1786.02			0.887322	1					1.5932	1					1.03502	1					0.991733	1					0.515196	1					1.19137	1					1.33224	1					1.59528	1
EAVIAAAFAK	F6XZQ1	N-Term(iTRAQ8plex); K10(iTRAQ8plex)	1598.97	0.925115	3	0.883194	2	1.09657	2	1.07888	3	0.716998	2	1.10833	2	0.799841	3	0.837291	2	0.882439	2	1.41263	3	0.959011	2	1.52882	2	0.842715	3	0.684773	2	0.657457	2	0.708856	3	0.640172	2	0.726449	2	3.76916	3	4.53293	2	2.93019	2	0.468613	3	0.404498	2
EAVILPIK	A8K4G7	N-Term(iTRAQ8plex); K8(iTRAQ8plex)	1490.98	0.992374	1					0.935652	1					0.826368	1					0.730812	1					0.976273	1					0.962897	1					3.06458	1					1.1459	1
EAVLIDPVLETAQR	Q3T094	N-Term(iTRAQ8plex)	1858.07					1.50066	1					1.63017	1					0.821952	1					1.25683	1					1.464	1					1.25306	1					1.09424	1
EAVLLLK	Q58DW0	N-Term(iTRAQ8plex); K7(iTRAQ8plex)	1393.92	0.899369	1	0.992143	1	1.20975	2	2.15704	1	2.41944	1	2.0092	2	0.754032	1	0.573028	1	0.616517	2	1.56395	1	1.84519	1	1.71357	2	0.363183	1	0.274581	1	0.459537	2	1.224	1	1.00644	1	1.09271	2	0.608514	1	0.550243	1	0.571895	2	1.2839	1	1.13759	1
EAVVLGSTDFLEDDIEK	A6QQ69	N-Term(iTRAQ8plex); K17(iTRAQ8plex)	2488.31	1.50109	2	1.41053	1	1.24471	1	0.910612	2	1.00438	1	0.822468	1	1.17767	2	1.13182	1	1.03675	1	1.21113	2	1.18327	1	1.00105	1	1.32246	2	1.30785	1	1.38997	1	1.26481	2	1.17632	1	1.40965	1	1.44515	2	1.49197	1	1.50394	1	0.953566	2	1.02775	1
EAVVLTCQVEHDGQPAVSK	W5PCM7	N-Term(iTRAQ8plex); C7(Carbamidomethyl); K19(iTRAQ8plex)	2675.44	1.68294	1	1.65196	1	1.74274	1	1.22979	1	1.18155	1	1.3183	1	1.03783	1	1.14726	1	1.03164	1	1.36049	1	1.31702	1	1.51409	1	2.10407	1	2.16237	1	2.04884	1	0.715372	1	0.878163	1	0.630239	1	0.825636	1	0.798767	1	0.786282	1	0.755339	1	0.691145	1
EAYLVGLFEDTNLCAIHAK	Q5TEC6	N-Term(iTRAQ8plex); C14(Carbamidomethyl); K19(iTRAQ8plex)	2772.5	1.00979	1	1.04286	1			1.57829	1	1.5904	1			1.16539	1	1.23786	1			0.952289	1	1.21489	1			1.29988	1	1.09554	1			1.22131	1	0.980292	1			1.02886	1	1.095	1			1.1244	1	1.09241	1
EAYPEEAYIADLDAK	Q32PF2	N-Term(iTRAQ8plex); K15(iTRAQ8plex)	2306.19	0.972506	1	1.14438	1			0.901056	1	1.03646	1			0.906791	1	1.01972	1			0.878736	1	0.963899	1			1.32358	1	1.39697	1			0.85074	1	0.903727	1			1.49518	1	1.37771	1			2.04326	1	1.62935	1
EAYPGDVFYLHSR	F1MLB8	N-Term(iTRAQ8plex)	1857.95	1.12223	3	1.21186	3	1.10075	1	1.05164	3	0.934694	3	0.897588	1	1.31362	3	1.09194	3	1.2769	1	0.94904	3	0.907598	3	1.00836	1	1.38455	3	0.959292	3	1.24615	1	1.43633	3	2.45498	3	1.09237	1	1.27571	3	1.30722	3	1.50489	1	1.25452	3	1.23387	3
ECFIDVNSK	O77635	N-Term(iTRAQ8plex); C2(Carbamidomethyl); K9(iTRAQ8plex)	1719.92					1.17562	1					1.20046	1					1.02843	1					1.09062	1					1.24584	1					1.67626	1					1.47437	1
ECPSDECGAGVFMASHFDR	P62979	N-Term(iTRAQ8plex); C2(Carbamidomethyl); C7(Carbamidomethyl); M13(Oxidation)	2492.05			0.725273	1	0.870392	1			0.887101	1	0.87388	1			1.35089	1	1.19862	1			1.29468	1	1.32236	1			1.80791	1	1.74568	1			1.00649	1	1.07225	1			1.0445	1	1.05988	1			1.51032	1
ECSQPVMVYIPPQAELR	E1BGH6	N-Term(iTRAQ8plex); C2(Carbamidomethyl); M7(Oxidation)	2337.19					1.32928	1					1.74327	1					0.834429	1					1.13652	1					1.10958	1					2.05953	1					0.782718	1
EDAKDDQETHPK	F6ZTL0	N-Term(iTRAQ8plex); K4(iTRAQ8plex); K12(iTRAQ8plex)	2325.24	0.342725	1					0.371625	1					0.30557	1					0.239375	1					0.254114	1					0.404618	1					7.29948	1					0.675021	1
EDAQVAAEILEIADTPSGDK	P08133	N-Term(iTRAQ8plex); K20(iTRAQ8plex)	2680.4			1.28301	1					0.832315	1					1.06182	1					1.74989	1					0.790488	1					0.306152	1					1.64815	1					1.66903	1
EDAVLEYLK	Q6PJT4	N-Term(iTRAQ8plex); K9(iTRAQ8plex)	1687.96			1.01763	1					1.25952	1					1.29069	1					1.75979	1					1.18425	1					1.27972	1					1.15979	1					0.723601	1
EDCEQWWEDCR	P15328	N-Term(iTRAQ8plex); C3(Carbamidomethyl); C10(Carbamidomethyl)	1916.78	0.526901	1					0.419198	1					0.310033	1					0.509684	1					0.129188	1					4.66443	1					0.286277	1					2.95648	1
EDEMEDNLTQVGSILGNLK	Q2T9M8	N-Term(iTRAQ8plex); M4(Oxidation); K19(iTRAQ8plex)	2729.41	2.36236	2	2.29748	1	2.066	3	1.21913	2	1.5542	1	1.44442	3	0.839024	2	0.870684	1	0.863815	3	1.65576	2	1.49852	1	1.59193	3	0.772872	2	0.837976	1	0.811015	3	1.3085	2	0.677762	1	0.953525	3	0.685942	2	1.1003	1	0.769661	3	0.50616	2	0.642139	1
EDFESLLHSAK	F1N2B5	N-Term(iTRAQ8plex); K11(iTRAQ8plex)	1884.03	1.86215	1	2.17264	2	1.8872	1	1.63534	1	1.25188	2	1.63302	1	1.22614	1	1.08795	2	1.26308	1	1.11077	1	1.23003	2	1.15138	1	1.19424	1	1.34237	2	1.25072	1	0.823173	1	0.927106	2	0.821888	1	0.703081	1	0.888627	2	0.807395	1	0.84299	1	0.716895	2
EDFTLLDFINAVK	K9K9U3	N-Term(iTRAQ8plex); K13(iTRAQ8plex)	2133.21					1.27266	1					0.700961	1					1.10643	1					1.20339	1					1.06946	1					1.34528	1					1.85608	1
EDGISAAK	P08239	N-Term(iTRAQ8plex); K8(iTRAQ8plex)	1398.8			0.840511	1					1.32497	1					1.32809	1					0.770412	1					1.51446	1					1.58453	1					0.845947	1					1.35858	1
EDGLAQQQTQLNLR	P49327	N-Term(iTRAQ8plex)	1918.03	0.56569	6	0.648947	4	0.471382	5	0.51779	6	0.502346	4	0.433128	5	0.629731	6	0.749994	4	0.508435	5	0.570114	6	0.649595	4	0.519893	5	0.376327	5	0.428297	4	0.466761	4	1.43288	6	1.67792	4	1.44053	5	0.468892	6	0.558037	4	0.424546	5	3.54356	6	3.70486	4
EDGSYEEALVHLK	Q13410	N-Term(iTRAQ8plex); K13(iTRAQ8plex)	2098.13	0.564354	83	0.642565	72	0.575284	48	0.48246	83	0.505529	74	0.457129	48	0.61521	82	0.650889	74	0.670876	48	0.635232	84	0.624139	73	0.617688	47	0.411168	45	0.456544	42	0.563735	24	0.688159	82	0.740079	71	0.836823	47	0.588158	79	0.594904	70	0.566863	45	4.56837	84	4.45197	74
EDGSYEEALVHLK	Q13410	N-Term(iTRAQ8plex); Y5(iTRAQ8plex); K13(iTRAQ8plex)	2402.34	0.327526	1	0.563683	6	0.776538	5	0.368816	1	0.476098	6	0.642337	5	1.96334	1	0.872943	6	1.17978	5	0.431625	1	0.526968	6	0.796584	5	0.308718	1	0.294309	4	0.388855	4	0.776736	1	1.28201	6	1.03111	5	0.476369	1	1.12292	6	0.818277	5	4.15816	1	3.58677	6
EDICSTFCEEAVR	O97944	N-Term(iTRAQ8plex); C4(Carbamidomethyl); C8(Carbamidomethyl)	1919.87	0.517329	19	0.623105	22	0.619221	30	0.384079	25	0.526689	27	0.576869	35	0.514698	19	0.776726	20	0.54616	25	0.636348	19	0.746587	22	0.602597	31	0.72558	20	0.705282	24	0.66926	31	8.32256	27	8.02429	32	7.08943	40	0.447232	21	0.545942	26	0.670524	33	0.489671	22	0.561876	24
EDIGDEANETEEPSK	Q4GZT4	N-Term(iTRAQ8plex); K15(iTRAQ8plex)	2271.1	1.42042	1	1.87374	2			1.16786	1	1.41501	2			1.74693	1	2.07433	2			1.01372	1	1.28118	2			1.24735	1	0.634615	2			1.21612	1	0.827207	2			1.25152	1	0.699853	2			0.690092	1	0.423045	2
EDIGDEANETEEPSKK	Q4GZT4	N-Term(iTRAQ8plex); K15(iTRAQ8plex); K16(iTRAQ8plex)	2703.4	2.35375	4	1.80349	6	1.69523	3	2.02229	4	1.62751	6	1.47988	3	1.40951	4	1.30111	6	1.34646	3	1.50526	4	1.39515	6	1.28307	3	0.761178	3	0.657823	5	1.10346	3	0.690818	3	1.24718	5	1.18746	3	0.363878	3	0.477169	5	0.612848	3	0.288688	4	1.02407	5
EDIIDANYLNTEYPWIIAQATK	S9Z1J8	N-Term(iTRAQ8plex); K22(iTRAQ8plex)	3189.69	0.917533	1	1.30756	1	1.4594	1	0.655404	1	0.872439	1	0.6961	1	0.2137	1	0.945903	1	1.09308	1	1.49912	1	2.16053	1	1.70722	1	1.58	1	1.91764	1	1.44364	1	5.36766	1	2.61374	1	3.03569	1	0.281486	1	0.186188	1	0.223534	1	0.302999	1	0.334785	1
EDIIQTDGYK	Q2KII3	N-Term(iTRAQ8plex); K10(iTRAQ8plex)	1789.97	1.64767	1			1.19469	1	1.0037	1			0.935786	1	1.27303	1			3.5821	1	2.17438	1			1.20027	1	0.662057	1			0.575979	1	1.05471	1			1.23994	1	0.404253	1			0.328308	1	1.26001	1
EDLDDTCGK	S9Y4T1	N-Term(iTRAQ8plex); C7(Carbamidomethyl); K9(iTRAQ8plex)	1660.82	0.464137	1	0.692639	3	0.541676	4	0.690221	1	0.537229	4	0.53988	5	0.696126	1	0.647402	3	0.726987	3	0.526798	1	0.706222	3	0.579349	5	1.53176	1	0.814236	3	0.774583	4	5.25031	1	6.64479	4	6.92645	5	0.832272	1	0.593724	4	0.514393	5	0.696268	1	0.256753	4
EDLDVLGLTFR	E9PM35	N-Term(iTRAQ8plex)	1581.88	1.22329	1					1.0426	1					2.08231	1					1.01029	1					0.881295	1					1.15003	1					1.27369	1					0.990904	1
EDLSQLVNCLTGESEDTR	Q17QE5	N-Term(iTRAQ8plex); C9(Carbamidomethyl)	2370.13			1.13895	1	1.65075	1			1.01597	1	1.21526	1			1.66982	1	1.80396	1			1.61484	1	1.80936	1			1.38854	1	0.5867	1			0.379275	1	0.455992	1			1.88977	1	1.10738	1			0.603993	1
EDLVSKDDVVIK	P15522	N-Term(iTRAQ8plex); K6(iTRAQ8plex); K12(iTRAQ8plex)	2272.33					0.816308	1					0.650523	1					0.435803	1					0.906507	1					0.784511	1					6.28378	1					0.48384	1
EDLYLKPIQR	Q3SYU2	N-Term(iTRAQ8plex); K6(iTRAQ8plex)	1883.12	1.43152	1					1.42832	1					0.787449	1					1.02863	1					1.00419	1					1.43366	1					1.02462	1					1.27986	1
EDPEGEAR	F6Q6E8	N-Term(iTRAQ8plex)	1206.59	0.288614	1					0.61747	1					0.404346	1					0.4108	1					0.292294	1					0.256236	1					6.00321	1					1.26296	1
EDQQAQPAAGGH	F6RZH8	N-Term(iTRAQ8plex)	1512.74	0.410259	1	0.227734	1			0.229531	1					1.11733	1	0.385905	1	0.902805	1	1.23071	1	1.50914	1	0.747451	1	1.28603	1	1.33403	1	2.1965	1			0.391633	1			5.8815	1	6.42262	1	6.47848	1
EDTEEHHXR	I6L957	N-Term(iTRAQ8plex); X8(I)	1469.73	0.74108	1					1.06348	1					0.72584	1					1.08777	1					0.92355	1					0.790385	1					0.978071	1					2.67727	1
EDVLTLLLPVMGDSK	B4DXY1	N-Term(iTRAQ8plex); M11(Oxidation); K15(iTRAQ8plex)	2254.28	1.53441	1			1.18379	1	1.17092	1			1.2149	1	0.889104	1			0.888045	1	1.58928	1			1.46621	1	0.754619	1			0.894805	1	0.82849	1			1.275	1	1.60402	1			1.52172	1	1.08306	1
EDVYVVGTVLR	B4E1D8	N-Term(iTRAQ8plex)	1553.89	0.374678	1	0.697791	2	0.467474	1	0.326832	1	0.450861	2	0.394834	1	0.702116	1	0.737263	2	0.712991	1	0.383302	1	0.605742	2	0.32629	1	0.133379	1	0.696797	2			0.485539	1	0.612715	2	0.456761	1	0.523137	1	0.758393	2	0.445347	1	5.41174	1	4.14094	2
EEAAEHIPLLFFAFPSAK	I0EZ74	N-Term(iTRAQ8plex); K18(iTRAQ8plex)	2625.46	0.832376	1	0.575931	1	0.856968	1	0.868133	1	0.992191	1	0.951072	1	1.20159	1	1.54975	1	1.29463	1	0.629939	1	0.543316	1	0.878629	1	1.5313	1	1.49923	1	1.69373	1	0.934138	1	0.717268	1	1.08567	1	0.95205	1	0.815343	1	1.07339	1	2.38041	1	2.49273	1
EEAESTLQSFR	P48616	N-Term(iTRAQ8plex)	1600.81	1.70157	1					2.44082	1					1.0959	1					0.745255	1					2.20711	1					0.321868	1					0.41844	1					0.289865	1
EEAPSLRPVPPPISGGGYR	F1MAV0	N-Term(iTRAQ8plex)	2283.23					0.72604	1					1.27376	1					1.09543	1					1.32516	1					1.69679	1					0.427576	1					2.20791	1
EEASDYLELDTIK	Q5CAQ5	N-Term(iTRAQ8plex); K13(iTRAQ8plex)	2134.14	0.893831	3	1.15057	3	1.06817	2	0.952328	3	0.954252	3	0.949141	2	0.959863	3	1.0745	3	1.27031	2	1.09154	3	1.10078	3	1.01852	2	0.781397	3	0.811656	3	1.18306	2	1.05773	3	0.85643	3	1.0088	2	0.84056	3	0.681084	3	0.85066	2	2.39295	3	2.03411	3
EECQPSCSR	F1N726	N-Term(iTRAQ8plex); C3(Carbamidomethyl); C7(Carbamidomethyl)	1456.65			0.711577	1	0.658282	1			3.65585	1	4.10175	1			0.658816	1	0.626407	1			0.731219	1	0.745641	1			1.09962	1	0.356702	1			0.244792	1	0.364495	1			0.483792	1	0.466644	1			0.741943	1
EEDKEPIIELFVK	Q9NVF8	N-Term(iTRAQ8plex); K4(iTRAQ8plex); K13(iTRAQ8plex)	2501.46	1.51166	1					1.0376	1					0.936893	1					1.44513	1					1.43953	1					1.42007	1					1.19402	1					0.821877	1
EEEAALK	S9WY98	N-Term(iTRAQ8plex); K7(iTRAQ8plex)	1397.8			0.80599	1	0.712737	1			0.950455	1	0.829707	1			0.435889	1	0.741114	1			0.530333	1	0.731697	1			0.540222	1	0.582757	1			5.32265	1	4.83645	1			0.548103	1	0.540023	1			1.23128	1
EEEAIQLDGLNASQIR	Q5CAQ5	N-Term(iTRAQ8plex)	2090.11			1.27757	1	0.96072	1			1.49929	1	1.51315	1			1.62725	1	1.26895	1			0.976069	1	1.22274	1			0.873814	1	0.641701	1			1.07013	1	1.26352	1			0.758108	1	0.717021	1			1.27334	1
EEEPEAVLQEVKPTR	F7DDN1	N-Term(iTRAQ8plex); K12(iTRAQ8plex)	2362.32					0.931498	1					0.861344	1					1.00383	1					0.918192	1					1.43992	1					1.28381	1					2.76952	1
EEFGAEPELAVSAPGR	P51570	N-Term(iTRAQ8plex)	1963.01	0.550679	1	0.366617	1	0.489182	1	0.300153	1	0.225734	1	0.441077	1	0.644277	1	0.97247	1	0.791504	1	0.435913	1	0.535247	1	0.662615	1	0.710783	1	0.776011	1	0.799999	1	1.57548	1	1.0312	1	1.1062	1	2.13415	1	2.45754	1	2.19941	1	3.04878	1	2.96332	1
EEGEAFAR	P61019	N-Term(iTRAQ8plex)	1212.62			1.03605	1					1.00006	1					0.955486	1					0.94585	1					2.39008	1					1.10332	1					1.42525	1					0.999644	1
EEGEDAVQFANR	Q53EU6	N-Term(iTRAQ8plex)	1668.81	0.577032	1	0.904957	1	0.587026	1	0.535928	1	0.749891	1	0.493409	1	0.919382	1	1.09629	1	1.05563	1	0.498077	1	0.660435	1	0.447323	1	1.32236	1	1.64131	1	1.26948	1	0.68982	1	0.785062	1	0.671038	1	1.38701	1	1.47354	1	1.39465	1	3.22064	1	2.13858	1
EEGGENLDQAR	P08133	N-Term(iTRAQ8plex)	1521.75	0.289911	1	0.331575	1	0.380444	1	0.205946	1	0.238894	1	0.290496	1	0.230893	1	0.212053	1	0.342245	1	0.319294	1	0.305561	1	0.42389	1											0.150482	1	0.382815	1	0.363079	1	0.44368	1	6.4357	1	6.36583	1
EEGLGAENLR	E1BGH6	N-Term(iTRAQ8plex)	1391.75			1.35288	1	1.53444	1			1.34419	1	1.50795	1			0.384268	1	0.509422	1			0.380225	1	0.384549	1					0.334542	1			0.791924	1	0.975522	1			0.569519	1	0.666497	1			3.63833	1
EEGTSLELEHLNLQPHEGLLLR	F1N2B5	N-Term(iTRAQ8plex)	2831.52	1.3383	1	1.47648	2			1.27286	1	1.37102	2			1.28256	1	1.09898	2			1.11838	1	1.23672	2			1.20585	1	1.01951	2			1.27125	1	0.963964	2			0.890434	1	0.933929	2			1.15419	1	1.28473	2
EEHLCTQR	Q5HYB6	N-Term(iTRAQ8plex); C5(Carbamidomethyl)	1376.69	0.899675	1	0.838295	1			2.34671	1	2.19483	1			0.894351	1	0.983494	1			1.0007	1	1.12203	1			0.99211	1	0.912463	1			0.765231	1	0.865692	1			0.766551	1	0.891613	1			1.16984	1	1.16862	1
EEIFGPVMQILK	P20000	N-Term(iTRAQ8plex); M8(Oxidation); K12(iTRAQ8plex)	2028.17	1.17302	1			1.20185	1	2.724	1			2.29682	1	0.83343	1			0.86357	1	0.842513	1			1.05017	1	0.596893	1			0.688622	1	0.980036	1			0.952976	1	1.15711	1			1.35626	1	0.546219	1
EEIFGPVQPILK	S9X5U2	N-Term(iTRAQ8plex); K12(iTRAQ8plex)	1978.19	1.11213	1					0.774045	1					1.48614	1					0.826821	1					0.969706	1					0.824175	1					2.16938	1					1.4411	1
EEIIESGAK	F6Q5L6	N-Term(iTRAQ8plex); K9(iTRAQ8plex)	1583.9			0.878045	1	0.84379	1			0.934831	1	0.919969	1			1.02787	1	1.06684	1			0.717455	1	0.727622	1			0.880583	1	0.847653	1			1.16653	1	1.02379	1			2.56373	1	2.99712	1			1.39637	1
EEIPEEELNEDVEEIDHAER	Q4LE63	N-Term(iTRAQ8plex)	2728.27	0.907198	1	0.691112	1	0.784825	1	1.18614	1	0.712524	1	0.816146	1	1.05589	1	1.12452	1	1.15716	1	0.887768	1	0.870747	1	1.01157	1	1.04011	1	1.01928	1	1.15124	1	1.43481	1	1.04494	1	1.08377	1	1.58887	1	2.62567	1	2.29019	1	1.39513	1	1.52137	1
EELAYLK	P08728	N-Term(iTRAQ8plex); K7(iTRAQ8plex)	1473.87	1.00999	1					1.46687	1					1.03454	1					1.44102	1					1.14871	1					1.14797	1					1.03386	1					1.09894	1
EELDSLMTDETIANVPILILGNK	F6QPV3	N-Term(iTRAQ8plex); M7(Oxidation); K23(iTRAQ8plex)	3152.71	1.47768	1																	1.80034	1					1.12987	1					2.36604	1					1.80612	1					1.59793	1
EELDSLMTDETVANVPILILGNK	Q3T0T7	N-Term(iTRAQ8plex); M7(Oxidation); K23(iTRAQ8plex)	3138.7	1.74076	5	2.08592	5	1.62917	5	1.17088	5	1.37357	5	1.32278	5	1.80332	5	1.59242	5	1.67337	5	1.46427	5	1.54767	5	1.56482	5	2.15958	5	2.19514	5	2.39659	5	0.807098	4	0.733672	4	0.489688	3	0.380646	4	0.521303	3	0.282137	3	0.567923	5	0.572199	4
EELDSLMTDETVANVPILILGNK	Q3T0T7	N-Term(iTRAQ8plex); K23(iTRAQ8plex)	3122.71	1.45645	1	1.30726	1	1.21785	2	0.979687	1	0.878458	1	0.936573	2	1.44932	1	1.50765	1	1.67536	2	1.36556	1	1.31914	1	1.21774	2	2.29575	1	1.91878	1	1.69868	2	1.06883	1	1.28655	1	1.13007	2	0.813585	1	0.823812	1	1.11005	2	0.555161	1	0.896956	1
EELEGQLAPMAQETQAR	W5PI61	N-Term(iTRAQ8plex); M10(Oxidation)	2221.1	0.484616	1	0.435368	1	0.879144	2	0.598581	1	0.772591	1	0.697596	2	0.348138	1	1.22336	1	0.832484	2	1.00134	1	0.669296	1	0.849149	2	5.72526	1	5.29501	1	4.73316	2	1.10598	1	0.85053	1	1.11172	2	0.377454	1			0.607806	2	0.856024	1	1.02915	1
EELEGQLGPMAQETQAR	Q0ZCB4	N-Term(iTRAQ8plex); M10(Oxidation)	2207.08	3.01091	1	3.20004	1	2.51568	1	1.95495	1	2.1017	1	1.98553	1	1.228	1	1.09094	1	1.09283	1	1.03578	1	1.47835	1	1.10108	1	0.208273	1	0.311541	1	0.298974	1							0.966288	1	0.262485	1	0.984724	1	0.6798	1	0.640208	1
EELLQDVCAGLAEELHLPPDAPGGMVDFR	P47989	N-Term(iTRAQ8plex); C8(Carbamidomethyl)	3482.72			0.636892	1					0.506277	1					0.897212	1					1.11035	1					1.47908	1					1.71689	1					0.78038	1					2.4586	1
EELQLLQEQGSYVGEVVR	Q59GS3	N-Term(iTRAQ8plex)	2380.26	0.882514	1	0.755648	2	0.630892	1	0.924756	1	0.995071	2	0.558911	1	1.13589	1	0.99807	2	0.659318	1	0.972809	1	0.892214	2	0.924591	1	2.0374	1	1.49957	2	1.58645	1	1.35144	1	1.91073	2	4.02826	1	1.17708	1	1.09584	2	0.81958	1	1.29349	1	1.3361	2
EELSNVLAAMR	Q3T171	N-Term(iTRAQ8plex)	1536.84	1.43696	1			1.16805	1	1.556	1			1.43421	1	0.871397	1			1.06347	1	1.47627	1			1.46179	1	1.36109	1			1.68662	1	0.76021	1			0.741355	1	0.86464	1			0.854432	1	1.01686	1
EELSNVLAAMR	Q3T171	N-Term(iTRAQ8plex); M10(Oxidation)	1552.83	0.968602	1					1.44612	1					0.738608	1					1.32822	1					1.19871	1					1.4275	1					1.09694	1					1.20789	1
EELVYELNPLDHR	P0C0L4	N-Term(iTRAQ8plex)	1931.02	0.940176	2	1.01915	2	1.07416	2	0.826688	2	0.938031	2	0.906838	2	1.52723	2	1.36905	2	1.34566	2	0.80852	2	0.71532	2	0.867152	2	1.73305	2	1.73314	2	1.7744	2	1.12077	2	1.12562	2	1.07503	2	1.45665	2	1.36309	2	1.26067	2	1.31792	2	1.3923	2
EENLIPYSPDVQIHAER	F6U072	N-Term(iTRAQ8plex)	2314.19	1.18181	1			1.22102	1	0.939575	1			0.99389	1	1.0522	1			1.1739	1	0.89163	1			0.906345	1	1.75522	1			1.80597	1	1.50953	1			1.38292	1	1.60682	1			1.30126	1	0.953639	1
EEQPAHPR	A6H7G2	N-Term(iTRAQ8plex)	1267.67	0.963379	1					1.90516	1					1.03684	1					1.18597	1					1.13952	1					1.28657	1					0.653368	1					1.03814	1
EESQDKPLALPDQEPALGPLEN	F6RZ27	N-Term(iTRAQ8plex); K6(iTRAQ8plex)	2998.58	0.480094	1	0.847607	2	0.811118	2	0.374339	1	0.64005	2	0.792518	2	0.616138	1	0.839762	2	0.598291	2	0.347001	1	0.790874	2	0.627003	2	1.68806	1	1.28979	2	0.45162	2	0.403395	1	0.783439	2	1.32079	2	5.73626	1	3.32861	2	3.77697	2	0.494093	1	0.811616	2
EETFSTLK	F6QTV4	N-Term(iTRAQ8plex); K8(iTRAQ8plex)	1562.88			1.28658	1	1.29953	1			1.03539	1	1.06616	1			1.26956	1	1.35458	1			1.01717	1	1.04137	1			1.93526	1	1.87671	1			0.943065	1	0.975121	1			1.60345	1	1.53566	1			0.755906	1
EEVLQDPVLK	Q96LJ7	N-Term(iTRAQ8plex); K10(iTRAQ8plex)	1778.07			1.02314	1	0.833601	1			0.753916	1	0.714064	1			0.987411	1	0.802036	1			0.862139	1	0.813321	1			0.475775	1	0.389219	1			1.17994	1	1.88332	1			1.28568	1	0.825907	1			2.63836	1
EEVPAADLSDQVPDTESETK	G3X7A5	N-Term(iTRAQ8plex); K20(iTRAQ8plex)	2768.4	1.22989	2	1.10118	2	1.06733	1	1.95494	2	1.67075	2	2.21783	1	0.954849	2	1.03432	2	0.713909	1	1.1686	2	1.09189	2	1.06119	1	0.981979	2	1.45624	2	1.09051	1	1.09993	2	0.670881	2	1.44615	1	0.96734	2	1.24637	2	1.09555	1	0.692054	2	0.951231	2
EFCLSNSEK	W5PVW5	N-Term(iTRAQ8plex); C3(Carbamidomethyl); K9(iTRAQ8plex)	1721.89	1.51226	1	1.51957	1	1.20767	2	1.28128	1	1.29274	1	1.24713	2	2.1948	1	1.84917	1	1.48805	2	1.19903	1	1.10351	1	1.01346	2	1.05529	1	1.16974	1	1.34977	2	0.934291	1	1.01673	1	1.15887	2	0.743877	1	1.02705	1	1.35803	2	0.696326	1	0.703154	1
EFEEDLTGIDDR	Q58DG0	N-Term(iTRAQ8plex)	1742.83	0.786184	1	1.12321	1	0.885588	3	0.557778	1	0.741753	1	0.507819	3	0.829454	1	0.996223	1	0.709567	3	1.29753	1	1.17627	1	1.19677	3	3.81188	1	3.143	1	4.27789	3	0.72214	1	0.915774	1	0.479248	3	0.609806	1	0.632549	1	0.339321	3	1.40935	1	1.23759	1
EFEPLLNWMK	Q5CAQ5	N-Term(iTRAQ8plex); K10(iTRAQ8plex)	1915.06	0.470019	1			0.5769	1	1.15831	1			2.07635	1	1.77978	1			1.15116	1	0.959624	1			0.781463	1	0.250742	1			0.341225	1	0.949002	1			0.86021	1	0.906455	1			0.825059	1	2.47434	1
EFGNTLEDK	K7EKP1	N-Term(iTRAQ8plex); K9(iTRAQ8plex)	1660.89			0.798514	2	0.857456	3			0.637155	2	0.72186	3			0.674879	2	0.746172	3			0.626033	2	0.68329	3			0.563546	2	0.920786	3			0.678349	2	1.36031	3			0.775358	2	1.09682	3			3.93471	2
EFGSLPTTPSDQR	Q3ZBT5	N-Term(iTRAQ8plex)	1738.89	1.30363	1	1.31955	1	1.15868	1	1.36408	1	1.42435	1	1.61132	1	1.52714	1	1.40238	1	1.49879	1	1.12146	1	1.14331	1	0.995017	1	1.75022	1	1.54134	1	2.05727	1	0.756423	1	0.736908	1	0.741614	1	0.47877	1	0.706249	1	0.436329	1	1.16505	1	1.16718	1
EFGTNIK	Q5CAQ5	N-Term(iTRAQ8plex); K7(iTRAQ8plex)	1416.83			0.457928	1					0.918181	1					0.589771	1					0.614842	1					2.12884	1					0.878376	1					0.692588	1					2.89323	1
EFIYYADVK	F6QIK1	N-Term(iTRAQ8plex); K9(iTRAQ8plex)	1755.97					1.38409	1					0.991552	1					1.50464	1					1.43008	1					1.48971	1					0.809743	1					1.01239	1
EFLFSPNDSASDIAK	F1MYJ9	N-Term(iTRAQ8plex); K15(iTRAQ8plex)	2249.18	1.6164	2	1.54164	2			0.948157	2	0.859874	2			1.38193	2	1.39364	2			1.27983	2	1.27632	2			0.453948	2	0.549627	2			0.592127	2	0.594907	2			2.58397	2	2.65197	2			0.755505	2	0.783535	2
EFLLIFHK	Q9BUP0	N-Term(iTRAQ8plex); K8(iTRAQ8plex)	1655	1.14329	1	1.12258	1	0.836507	1	0.785206	1	0.869889	1	0.86255	1	0.812974	1	0.804864	1	0.761227	1	0.986646	1	0.899801	1	1.11445	1	0.937372	1	1.12001	1	1.17626	1	1.3832	1	1.10898	1	1.12485	1	1.92534	1	1.91822	1	1.82853	1	1.63428	1	1.68522	1
EFLPEGQDIGAFVAEQK	E7EX73	N-Term(iTRAQ8plex); K17(iTRAQ8plex)	2486.35			1.28093	1					0.910441	1					1.10047	1					1.0207	1					1.18336	1					1.14474	1					1.41422	1					1.53429	1
EFNEDGALAVLQQFK	Q05CK9	N-Term(iTRAQ8plex); K15(iTRAQ8plex)	2317.27	0.871554	1	0.859403	1	0.894549	1	1.16412	1	1.11334	1	1.08041	1	1.01166	1	1.02713	1	1.12783	1	1.18715	1	0.896953	1	1.05171	1	1.61596	1	1.69109	1	1.88818	1	1.25688	1	1.47661	1	1.09703	1	1.30411	1	1.54955	1	1.36309	1	1.18755	1	1.12015	1
EFPGFLENQKDPLAVDK	F7BKY7	N-Term(iTRAQ8plex); K10(iTRAQ8plex); K17(iTRAQ8plex)	2859.6	1.36232	1			1.25814	1	1.02879	1			1.29776	1	0.994554	1			1.03248	1	1.36645	1			1.5144	1	1.18984	1			1.1243	1	1.0104	1			0.872718	1	1.35409	1			0.912908	1	1.25749	1
EFPGLAEVTIAEVDCTAER	F1MKS3	N-Term(iTRAQ8plex); C15(Carbamidomethyl)	2411.21	0.64739	1					1.81064	1					1.37639	1					2.06357	1					0.382601	1					2.18216	1					0.455927	1					0.499401	1
EFSCPFFETSAAYR	A5D7A4	N-Term(iTRAQ8plex); C4(Carbamidomethyl)	2015.94	1.37737	1			1.59283	1	1.11288	1			1.00199	1	1.2241	1			1.25115	1	1.20137	1			1.24167	1	2.06281	1			1.91914	1	1.40828	1			1.47405	1	0.764794	1			0.759789	1	0.734854	1
EFSGNVESGLK	P20072	N-Term(iTRAQ8plex); K11(iTRAQ8plex)	1774.99	0.67583	1	0.739106	1	0.844447	1	1.25157	1	1.27786	1	1.39169	1	3.12343	1	2.54042	1	1.85824	1	1.371	1	1.38619	1	1.47451	1	0.7921	1	0.762823	1	0.667923	1	0.890016	1	0.987538	1	0.897351	1	1.00166	1	1.01932	1	1.05366	1	0.502957	1	0.831782	1
EFVGNWNK	F5H7N9	N-Term(iTRAQ8plex); K8(iTRAQ8plex)	1601.89	0.450105	6	0.696868	5	0.647304	5	0.527582	6	0.609486	6	0.674798	6	0.416943	6	0.492183	6	0.555902	6	0.379258	6	0.396666	6	0.48329	6	0.813895	3	0.768477	3	0.802289	3	0.383012	6	0.527217	6	0.567278	6	0.811938	6	1.05784	6	1.05145	6	4.7241	6	4.37453	6
EFVQTFK	A8Q334	N-Term(iTRAQ8plex); K7(iTRAQ8plex)	1506.88	1.86607	2	1.80389	1	1.77944	1	1.18482	2	1.28259	1	1.23252	1	0.700535	2	0.731675	1	0.728474	1	0.699237	2	0.727449	1	0.747344	1	1.41926	2	1.38148	1	1.48129	1	1.91196	2	1.6058	1	1.62118	1	1.24815	2	1.20699	1	1.23595	1	0.822296	2	0.997203	1
EFYLSNSEK	B4DRN8	N-Term(iTRAQ8plex); K9(iTRAQ8plex)	1724.92	0.625816	1	0.597851	1	0.875481	2	0.771999	1	0.687691	1	0.830125	2	1.67734	1	1.16067	1	1.31768	2	0.67226	1	0.618366	1	0.922204	2	0.717941	1	0.67	1	0.876413	2	1.98338	1	2.13713	1	1.81068	2	0.99084	1	0.912431	1	1.19704	2	2.09625	1	2.64859	1
EGAFYSEK	F7C603	N-Term(iTRAQ8plex); K8(iTRAQ8plex)	1538.83					0.574539	1					0.632006	1					0.386953	1					0.404668	1					0.673495	1					3.80728	1					2.08605	1
EGALCEENMR	Q3SYU2	N-Term(iTRAQ8plex); C5(Carbamidomethyl); M9(Oxidation)	1528.7	1.06205	2	1.00201	1	0.948308	2	1.23369	2	1.22034	1	1.25249	2	1.12104	2	1.102	1	1.07418	2	0.778259	2	0.826967	1	0.854658	2	1.54189	2	1.38755	1	1.64375	2	0.694528	2	0.673416	1	0.698949	2	1.50516	2	2.18145	1	1.47795	2	1.41193	2	1.10873	1
EGANHACVER	P07380	N-Term(iTRAQ8plex); C7(Carbamidomethyl)	1446.7	0.700973	2	0.610857	2			0.610195	2	0.608719	2			0.834671	2	0.774308	2			0.721783	2	0.679406	2			0.890351	2	1.1412	2			0.653994	2	0.576659	2			4.23656	2	4.0564	2			0.745501	2	0.68647	2
EGDEVYVLGAFAGLHGR	A5D9D1	N-Term(iTRAQ8plex)	2094.09	1.12573	1	0.983791	1	1.10366	1	1.07461	1	1.26753	1	1.02522	1	1.17888	1	1.24198	1	1.30822	1	1.02407	1	0.828372	1	0.851714	1	1.45475	1	1.68797	1	1.84489	1	0.996959	1	1.06602	1	1.09739	1	1.25409	1	1.30682	1	1.36649	1	1.42061	1	1.19203	1
EGDQTSNNIPADIVFVLK	S9Z0S7	N-Term(iTRAQ8plex); K18(iTRAQ8plex)	2568.43			1.29572	1					1.20654	1					1.16135	1					1.18429	1					1.25449	1					1.17044	1					1.18603	1					1.132	1
EGDVLTLLESER	P62857	N-Term(iTRAQ8plex)	1664.9	0.929282	2	0.778864	2	0.910354	3	0.897981	2	0.83851	2	0.850706	3	1.13287	2	1.00172	2	0.726405	3	1.37318	2	1.4707	2	1.27603	3	1.1976	2	1.08902	2	1.13367	3	1.23633	2	1.18105	2	1.14339	3	1.17485	2	1.13001	2	1.32925	3	1.56164	2	1.89478	2
EGDYEVQQQCLGYYLPHPDLR	T0MED9	N-Term(iTRAQ8plex); C10(Carbamidomethyl)	2884.39	0.950697	1	0.916325	1	0.940894	2	0.812898	1	0.834717	1	0.933303	2	1.24684	1	1.23265	1	1.38019	2	0.882924	1	0.950519	1	1.00239	2	1.13618	1	1.38319	1	1.45384	2	2.1881	1	2.2604	1	1.67873	2	1.57997	1	1.52027	1	1.30785	2	1.12597	1	0.942699	1
EGEEGSTFFILAK	D5HSX1	N-Term(iTRAQ8plex); K13(iTRAQ8plex)	2036.11	1.83153	2	1.64026	1	1.89562	1	1.47264	2	1.43514	1	1.73948	1	0.965353	2	0.976583	1	0.720006	1	1.28206	2	1.20015	1	2.25397	1	0.846545	2	0.771918	1	0.472833	1	0.723404	2	0.912414	1	0.549855	1	1.18522	2	1.35034	1	1.2057	1	0.967009	2	1.10613	1
EGEFFSAFK	F7D8I6	N-Term(iTRAQ8plex); K9(iTRAQ8plex)	1669.9	0.339959	21	0.427717	24	0.462445	27	0.250896	23	0.303794	25	0.291852	29	0.264864	20	0.26994	25	0.333072	26	0.323625	20	0.462368	22	0.47193	25	0.677038	17	0.516584	21	0.57916	24	0.502458	21	0.72985	25	0.501148	27	9.04927	30	8.2878	35	8.73905	38	0.370036	14	0.371337	16
EGEFFSSFK	F6T479	N-Term(iTRAQ8plex); K9(iTRAQ8plex)	1685.9	0.635222	5	0.624845	5	0.598247	5	0.500092	5	0.546348	5	0.541217	5	0.681031	5	0.576555	5	0.594651	5	0.585285	5	0.443472	5	0.471132	5	0.60699	5	0.666536	5	0.673722	5	0.603962	5	0.48521	5	0.483573	5	5.48943	5	5.94029	5	5.56367	5	0.590994	5	0.505192	5
EGEISIPAPFFPR	F6RQM5	N-Term(iTRAQ8plex)	1763.96	0.620546	25	0.824609	17	0.578789	22	0.406536	28	0.41243	19	0.519926	20	0.756129	29	0.793194	22	0.85542	25	0.455626	26	0.45098	17	0.475852	22	0.595197	24	0.657848	18	0.636301	19	0.646853	24	0.811519	16	0.823567	20	7.92571	44	9.11644	36	8.41068	38	0.620661	24	0.602531	16
EGELSVFFR	W5QIB3	N-Term(iTRAQ8plex)	1387.75	1.64406	1			1.65746	1	1.05575	1			1.09102	1	1.20437	1			1.26786	1	1.21856	1			1.36642	1	1.30019	1			1.21013	1	1.29061	1			1.1309	1	1.28442	1			1.20936	1	0.793266	1
EGEYFSAFK	P47989	N-Term(iTRAQ8plex); K9(iTRAQ8plex)	1685.9	0.515874	13	0.693092	17	0.617902	16	0.482272	13	0.557948	17	0.51345	16	0.5002	13	0.653945	17	0.659004	16	0.514308	13	0.611827	16	0.57932	16	0.678968	7	0.559848	10	0.478396	10	0.488434	13	0.673564	17	0.620005	16	0.621527	13	0.668913	18	0.610045	17	6.18921	16	4.54721	20
EGGGSLAEYHAK	W5NX51	N-Term(iTRAQ8plex); K12(iTRAQ8plex)	1826.98	1.08855	1	1.19355	4	1.16539	4	1.07835	1	1.21815	4	1.26695	4	1.01832	1	1.05213	4	0.949111	4	0.9138	1	0.958509	4	1.07114	4	4.37264	1	2.79003	4	2.6126	4	0.855539	1	1.02767	4	1.39476	4	0.448195	1	0.50217	4	0.462466	4	0.436218	1	0.892649	4
EGHFPR	B4DP97	N-Term(iTRAQ8plex)	1046.57			0.551893	1					0.773087	1					0.748833	1					0.854461	1					0.232659	1					0.748425	1					0.802728	1					3.92157	1
EGIDYWLAHKPLCSEK	P00710	N-Term(iTRAQ8plex); K10(iTRAQ8plex); C13(Carbamidomethyl); K16(iTRAQ8plex)	2858.55			0.609021	3	0.457489	2			0.529729	3	0.425342	2			0.4263	3	0.346148	2			0.658092	3	0.553227	2			0.856336	3	0.57555	2			6.74422	3	6.99404	2			0.529177	3	0.523785	2			0.67434	3
EGIESGDPGTDDGR	Q12797	N-Term(iTRAQ8plex)	1708.8			0.654251	1	0.830013	1			0.783652	1	0.725553	1			1.61169	1	2.16259	1			0.800428	1	0.905123	1			1.4044	1	1.31788	1			0.488253	1	0.47005	1			1.39729	1	0.995675	1			2.1829	1
EGIPALDNFLDK	Q3SYU2	N-Term(iTRAQ8plex); K12(iTRAQ8plex)	1940.09	1.38753	1			1.30681	2	1.23744	1			1.36716	2	1.1703	1			1.49386	2	0.839422	1			1.02533	2	0.743837	1			0.872648	2	1.74474	1			1.13596	2	1.40656	1			1.21963	2	1.08495	1
EGIPALDNFLDKL	Q3SYU2	N-Term(iTRAQ8plex); K12(iTRAQ8plex)	2053.18	1.18643	3	1.3398	4	1.34635	4	1.42843	3	1.31616	4	1.3933	4	0.75971	3	0.956064	4	0.794148	4	1.10841	3	1.23973	4	1.16113	4	0.901619	3	0.830481	4	0.82333	4	1.27642	3	1.46888	4	1.26474	4	1.00754	3	0.934917	4	0.893025	4	1.70606	3	1.5994	4
EGIPPDQQR	P62979	N-Term(iTRAQ8plex)	1343.72	0.978519	11	0.957246	7	0.91988	9	1.09052	11	1.12063	7	1.00242	9	0.976114	11	0.924194	7	0.989975	8	1.23751	11	1.18314	7	1.24137	9	1.24076	11	1.10265	7	1.26366	9	1.344	11	1.12929	7	1.16755	9	1.86654	11	1.91101	7	1.78817	9	0.844881	11	0.966114	7
EGLTGAGTGPSR	Q58DD3	N-Term(iTRAQ8plex)	1406.75			1.01554	1	0.900541	1			1.25383	1	1.09699	1			1.49587	1	1.51223	1			1.34049	1	1.20491	1			1.86346	1	2.06602	1			0.493	1	0.485199	1			1.13602	1	1.5425	1			0.96077	1
EGMLSQGAIK	S9Z0L8	N-Term(iTRAQ8plex); K10(iTRAQ8plex)	1641.93					1.06395	1					0.957322	1					1.14671	1					1.06201	1					1.10457	1					2.36013	1					1.15057	1
EGMNVVEAMER	S9YK31	N-Term(iTRAQ8plex)	1568.76			1.02193	1	0.989708	1			0.678169	1	0.655298	1			1.04546	1	0.933648	1			0.958646	1	0.857011	1			1.54144	1	1.47763	1			3.85415	1	4.4163	1			0.861635	1	0.740106	1			0.598212	1
EGMNVVEAMER	S9YK31	N-Term(iTRAQ8plex); M3(Oxidation); M9(Oxidation)	1600.75					0.518113	1					0.55412	1					0.304853	1					0.586284	1					0.603722	1					7.62407	1					0.175055	1
EGNFDIVSGTR	C7FFR6	N-Term(iTRAQ8plex)	1498.78	0.893351	1	1.05482	1			1.28416	1	1.27604	1			0.98096	1	1.03428	1			1.0788	1	1.20296	1			1.08605	1	1.30876	1			0.747563	1	0.724992	1			1.44256	1	1.14161	1			1.70519	1	1.57409	1
EGPYDVVVLPGGNLGAQNLSESAAVK	Q5E946	N-Term(iTRAQ8plex); K26(iTRAQ8plex)	3192.74					1.00017	1					0.914535	1					1.36431	1					0.846923	1					1.42288	1					1.58045	1					1.16865	1
EGQGEGETQEAAAAAR	Q9NSU9	N-Term(iTRAQ8plex)	1878.91	0.1348	1					0.295942	1					0.612306	1					0.152935	1					1.18769	1					0.733204	1					0.733253	1					4.86696	1
EGSPVLLNCLMYK	B4DJ24	N-Term(iTRAQ8plex); C9(Carbamidomethyl); M11(Oxidation); K13(iTRAQ8plex)	2148.17			1.02998	1					0.894926	1					0.989987	1					0.934945	1					1.60873	1					0.727529	1					1.62012	1					1.69736	1
EGTINVHDVETQFNQYK	A5YRU8	N-Term(iTRAQ8plex); K17(iTRAQ8plex)	2630.37	0.941496	12	0.915143	13	0.914741	7	0.671579	13	0.76631	13	0.857248	7	0.703698	13	0.655174	13	0.698598	7	0.807818	13	0.816371	13	0.849744	7	0.507372	11	0.574098	13	0.583288	6	0.658577	12	0.64353	13	0.709926	7	0.683637	13	0.639563	13	0.467222	7	3.39551	13	3.33131	13
EGTTAELVK	W5P0U4	N-Term(iTRAQ8plex); K9(iTRAQ8plex)	1555.91	0.192655	5	0.289865	6	0.191179	5	0.22713	5	0.27442	8	0.268019	5	0.327677	6	0.472403	6	0.371455	5	0.220806	7	0.354367	7	0.322122	5	9.07053	7	6.76696	8	7.8446	7	0.493909	5	0.554554	7	0.371763	5	0.334248	5	0.435701	6	0.494797	5	0.706323	5	0.531709	6
EGTTAEWVK	Q8WML4	N-Term(iTRAQ8plex); K9(iTRAQ8plex)	1628.9	2.0843	6	2.2699	5	2.11006	6	1.58565	6	1.59129	5	1.51542	6	2.17598	6	2.26855	5	2.24904	6	1.55589	6	1.47784	5	1.59273	6	0.629401	5	0.366076	4	1.36047	4	0.433725	6	0.299456	4	0.333362	6	0.567713	6	0.875304	5	0.674075	6	0.342308	5	0.2198	4
EGVEVTDHR	F8W8T8	N-Term(iTRAQ8plex)	1345.7	1.00361	1	1.00505	1			0.906916	1	0.928983	1			1.42668	1	1.39502	1			1.09506	1	1.13038	1			1.46103	1	1.36714	1			0.717726	1	0.811947	1			1.17275	1	1.10943	1			1.68974	1	1.71967	1
EGVVQPLK	F1N647	N-Term(iTRAQ8plex); K8(iTRAQ8plex)	1477.92			1.58008	1	1.45014	1			2.56198	1	2.54675	1			1.02405	1	0.946552	1			1.40972	1	1.52411	1			0.410819	1	0.526038	1			1.39143	1	1.33033	1			0.438219	1	0.44469	1			0.331425	1
EGYVLTAVEGTIGDFK	F5H826	N-Term(iTRAQ8plex); K16(iTRAQ8plex)	2307.27	0.740643	1	0.86682	1	0.804975	1	1.20939	1	1.15184	1	1.19289	1	0.870668	1	0.844188	1	0.916246	1	0.852935	1	1.033	1	1.11619	1	0.539769	1	0.584343	1	0.808198	1	1.22691	1	0.903917	1	0.977528	1	1.57389	1	1.14627	1	1.08882	1	2.12126	1	2.48081	1
EHENSEQGEEQVAIEQDSPR	S9Y4S6	N-Term(iTRAQ8plex)	2615.21	0.74336	6	0.744313	4	0.590031	4	0.59037	6	0.671107	5	0.602858	4	1.70586	6	1.67393	4	1.57465	4	0.754452	6	0.906162	4	0.807043	4	1.18795	6	1.21783	4	1.2101	4	3.34158	6	3.21592	5	4.63551	5	0.821759	6	0.915417	4	0.650732	4	0.51054	6	0.558008	4
EHGLIFMETSAK	P61019	N-Term(iTRAQ8plex); K12(iTRAQ8plex)	1971.08	1.48639	3	1.35627	7	1.30273	4	0.952926	3	0.990741	7	0.956872	4	1.18386	3	1.53018	7	1.25075	4	1.18007	3	1.48041	7	1.47265	4	1.07871	3	1.37999	7	1.28621	4	1.12137	3	0.996378	7	1.17257	4	1.19056	3	0.903033	7	1.23684	4	1.30965	3	0.949652	7
EHGLIFMETSAK	P61019	N-Term(iTRAQ8plex); M7(Oxidation); K12(iTRAQ8plex)	1987.09	1.24404	2	1.12154	2	1.1314	2	1.10229	2	1.0858	2	1.19248	2	1.0661	2	1.00673	2	1.00542	2	1.27074	2	1.17954	2	1.17378	2	1.28189	2	1.26266	2	1.27397	2	1.24421	2	1.51068	2	1.3217	2	1.09023	2	1.00029	2	0.945621	2	1.18707	2	1.22852	2
EHLHIVK	B2R774	N-Term(iTRAQ8plex); K7(iTRAQ8plex)	1483.92	0.847914	4	0.752412	2	0.927276	3	1.13733	4	1.31984	2	1.09376	3	0.611421	4	0.405991	2	0.567246	3	0.927292	4	0.756166	2	0.910189	3	0.755775	4	0.500414	2	0.687997	3	0.911887	4	0.837305	2	0.872464	3	0.741476	4	0.672329	2	1.01226	3	2.60863	4	3.32165	2
EHNLLLSMR	F1N647	N-Term(iTRAQ8plex)	1416.79			1.50974	1	1.50524	1			1.34433	1	1.23247	1			0.935246	1	0.880641	1			1.17728	1	1.0947	1			1.03548	1	0.944989	1			1.2346	1	0.98424	1			1.46903	1	2.04632	1			0.888915	1
EHQQFITFLQR	F1MDT6	N-Term(iTRAQ8plex)	1750.96	1.82658	2	1.72465	2	1.8293	2	1.21903	2	1.25823	2	1.23065	2	1.23288	2	1.17169	2	1.26043	2	1.06806	2	1.03714	2	1.12574	2	0.982517	2	0.992049	2	1.00955	2	1.11228	2	1.31443	2	1.23401	2	1.02905	2	0.871142	2	0.970132	2	1.02095	2	1.056	2
EHTALLK	F8WBS5	N-Term(iTRAQ8plex); K7(iTRAQ8plex)	1419.88	0.962563	2	0.923978	2	1.01958	1	1.46883	2	1.50638	2	1.35923	1	1.01566	2	1.06881	2	1.11066	1	1.8896	2	1.88824	2	1.87392	1	0.967523	2	0.943296	2	1.03923	1	1.13536	2	1.10694	2	0.970983	1	0.529129	2	0.523132	2	0.707767	1	1.27881	2	1.30495	2
EHTVTTTTK	Q6EIP9	N-Term(iTRAQ8plex); K9(iTRAQ8plex)	1625.93	1.03192	4	0.971913	3			1.07714	4	1.0821	3			2.53937	4	2.74861	3			1.02792	4	1.03452	3			1.16154	4	1.21621	3			0.538472	4	0.490813	3			0.835599	4	0.749092	3			0.889489	4	1.29577	3
EHVIEALR	F8W7C6	N-Term(iTRAQ8plex)	1270.74	0.927536	2	1.07419	4	0.989188	1	1.08363	2	1.30692	4	1.24968	1	0.994871	2	1.02254	4	0.914266	1	0.873859	2	1.07161	4	1.09699	1	0.488467	2	0.878756	4	0.820244	1	0.932108	2	1.34018	4	1.04168	1	2.15297	2	1.38276	4	2.35508	1	1.3581	2	1.19695	4
EIADYLAAGK	H3BQF7	N-Term(iTRAQ8plex); K10(iTRAQ8plex)	1658.96	1.11356	1	1.28548	1			1.24996	1	1.3156	1			1.69303	1	1.61966	1			1.1208	1	1.17807	1			0.939566	1	0.796127	1			1.23539	1	1.09056	1			1.10868	1	1.14072	1			1.06551	1	1.06803	1
EIAEAYETLSDANR	G3MZ88	N-Term(iTRAQ8plex)	1885.94	1.43977	2	1.02114	4	0.928316	3	0.67238	2	0.937198	4	1.00075	3	1.65047	2	1.36283	4	1.66555	3	1.10651	2	1.57083	4	2.52148	3	2.23111	2	1.50277	4	1.87489	3	1.17094	1	1.0834	4	0.717307	3	0.725254	2	0.88005	4	0.683119	3	1.11739	2	0.969651	4
EIAEAYLGK	P11142	N-Term(iTRAQ8plex); K9(iTRAQ8plex)	1601.94	0.966436	3	0.971259	2	0.979978	4	1.44427	3	1.33473	2	1.41625	4	0.968257	3	0.95931	2	0.97887	4	0.877849	3	0.920597	2	0.922388	4	0.984779	3	1.12495	2	1.19725	4	1.26782	3	1.34564	2	1.06299	4	1.06	3	1.13012	2	0.98287	4	1.09173	3	1.45316	2
EIAQDFK	S9X3V4	N-Term(iTRAQ8plex); K7(iTRAQ8plex)	1458.84	0.458786	5	0.53398	4	0.454252	7	4.65505	5	4.53388	4	4.75001	7	0.680246	5	0.782306	4	0.726014	7	0.549272	5	0.64783	4	0.68243	7	0.245982	3	0.220413	3	0.162705	5	0.287528	4	0.354546	4	0.308945	7	0.561123	5	0.438598	4	0.329523	7	0.16987	5	0.382056	4
EIAQEFKTDLR	Q5TEC6	N-Term(iTRAQ8plex); K7(iTRAQ8plex)	1958.11	0.932367	1					3.63916	1					0.776283	1					0.726268	1					0.433239	1					0.442018	1					0.285091	1					0.904188	1
EIDQEAAVEVSQLR	S9XWP4	N-Term(iTRAQ8plex)	1891.01					0.937556	1					1.46683	1					0.836233	1					1.59876	1					0.988722	1					0.895763	1					0.599743	1
EIEFLPSR	F8W8T8	N-Term(iTRAQ8plex)	1294.73	0.357316	1	0.346998	1	0.365426	1	0.288914	1	0.284955	1	0.26172	1	0.43842	1	0.315067	1	0.349302	1	0.248297	1	0.26845	1	0.356949	1	0.246209	1	0.281287	1			0.518835	1	1.31119	1	0.416956	1	0.706906	1	0.697481	1	0.865344	1	5.5392	1	5.09364	1
EIENYPHFFLDFENAQPTEGER	F7DMM2	N-Term(iTRAQ8plex)	2986.42	1.09202	1	0.922016	1	1.03367	1	1.06973	1	1.01042	1	1.01529	1	1.2188	1	1.43841	1	1.22457	1	1.25189	1	1.08061	1	1.54501	1	1.58819	1	1.53575	1	1.30383	1	1.15159	1	1.1108	1	1.26806	1	1.17134	1	1.13185	1	1.14127	1	1.11633	1	1.38504	1
EIENYPLQLFPMWK	F7A3D1	N-Term(iTRAQ8plex); M12(Oxidation); K14(iTRAQ8plex)	2432.31	1.04268	2					0.799553	2					1.06099	2					1.13069	2					0.981686	2					0.794601	2					2.53298	2					1.20559	2
EIEPEPDFILWTGDDTPHVPDEK	B4DW34	N-Term(iTRAQ8plex); K23(iTRAQ8plex)	3287.65					1.2307	1					0.857874	1					1.17076	1					1.02914	1					1.59304	1					1.51284	1					1.55751	1
EIEPFLPPLKPDYCVK	F7B6J0	N-Term(iTRAQ8plex); K10(iTRAQ8plex); C14(Carbamidomethyl); K16(iTRAQ8plex)	2857.62	1.56993	1			1.57707	1	1.03773	1			1.03814	1	1.07521	1			1.00086	1	1.84502	1			2.03996	1	0.799207	1			0.763649	1	0.743372	1			0.810388	1	1.40419	1			1.33674	1	1.04112	1
EIFAPLDER	F1MYL3	N-Term(iTRAQ8plex)	1393.76	1.81465	1	1.76333	1	1.90553	1	1.10025	1	1.01594	1	0.975025	1	1.30832	1	1.43544	1	1.5829	1	1.49718	1	1.58221	1	1.62208	1	1.01454	1	1.13466	1	1.05523	1	0.398056	1	0.607829	1	0.382199	1	1.73293	1	1.61484	1	1.78159	1	0.728406	1	0.595753	1
EIFEQPESVVNTMR	A8E645	N-Term(iTRAQ8plex)	1983					0.956221	1					1.08482	1					0.928912	1					1.46196	1					0.924854	1					0.668979	1					1.48752	1
EIFEQPESVVNTMR	A8E645	N-Term(iTRAQ8plex); M13(Oxidation)	1999.01			1.37911	1					0.978839	1					0.78068	1					1.27163	1					0.993353	1					1.45876	1					1.4416	1					1.34041	1
EIFFNILVQGAEEAQK	S9X3E6	N-Term(iTRAQ8plex); K16(iTRAQ8plex)	2444.36	0.832136	1	0.904977	1	0.881743	1	1.25155	1	1.37849	1	1.08922	1	1.18605	1	1.02094	1	0.949562	1	1.7222	1	1.55216	1	1.56716	1	1.80669	1	1.86884	1	1.61524	1	0.811105	1	1.28721	1	1.13134	1	1.19678	1	0.92447	1	1.03409	1	0.792034	1	0.757726	1
EIFLSQPILLELEAPLK	S9WFW0	N-Term(iTRAQ8plex); K17(iTRAQ8plex)	2561.54	0.720672	3	1.04801	1	1.01909	1	1.34941	3	1.40875	1	1.01928	1	0.857758	3	0.802062	1	0.625671	1	0.892394	3	0.803253	1	0.544436	1	0.832523	2	0.932617	1	1.28177	1	1.41312	3	1.27337	1	1.32663	1	1.6335	3	1.79137	1	1.85027	1	1.8651	3	1.33436	1
EIGELYLPK	G3V3A0	N-Term(iTRAQ8plex); K9(iTRAQ8plex)	1670	1.22958	1	1.16276	1			0.855345	1	0.837041	1			0.930663	1	0.926435	1			1.41334	1	1.46269	1			0.456962	1	0.439382	1			0.865207	1	0.941022	1			0.879952	1	0.933002	1			2.48671	1	2.45904	1
EIGGDVQK	A6QLB7	N-Term(iTRAQ8plex); K8(iTRAQ8plex)	1453.84			1.45009	1	1.28125	1			2.551	1	2.62626	1			0.901503	1	0.970227	1			1.17154	1	1.0955	1			0.708041	1	0.6811	1			0.807742	1	0.754472	1			0.842035	1	0.849816	1			0.567248	1
EIGIQFFDSLLDTK	J3JS74	N-Term(iTRAQ8plex); K14(iTRAQ8plex)	2234.26	1.4031	1	1.46461	1	0.770403	1	0.750356	1	0.580652	1	0.889752	1	0.556298	1	1.06671	1	0.819957	1	0.669799	1	1.29349	1	1.06863	1	0.838303	1	0.779901	1	0.827589	1	0.97149	1	1.21016	1	1.18457	1	1.16177	1	1.15603	1	1.28309	1	2.82966	1	2.00326	1
EIHIPVR	Q08D86	N-Term(iTRAQ8plex)	1167.71	1.62951	1	1.87737	1	1.81071	1	1.0675	1	1.12188	1	1.11511	1	2.57661	1	2.10816	1	2.12061	1	1.19916	1	1.13458	1	1.14758	1	0.91094	1	1.00858	1	1.20029	1	0.678965	1	0.790058	1	0.848306	1	1.36591	1	1.32432	1	1.23214	1	0.359949	1	0.442917	1
EIIELLFHK	F1N6T8	N-Term(iTRAQ8plex); K9(iTRAQ8plex)	1750.07			1.64757	1					0.795636	1					0.938371	1					1.21136	1					0.455638	1					3.36628	1					1.3714	1					0.527691	1
EIIFLIK	K9K2I4	N-Term(iTRAQ8plex); K7(iTRAQ8plex)	1483.97	1.01622	1					0.811674	1					1.03566	1					0.806496	1					0.957589	1					2.40415	1					1.7929	1					1.12087	1
EILETLIK	A8E645	N-Term(iTRAQ8plex); K8(iTRAQ8plex)	1566.99	0.798828	1	1.19581	2	1.01659	1	0.989002	1	1.12254	2	1.1141	1	1.47889	1	1.10417	2	1.09219	1	1.58356	1	1.27818	2	1.3706	1	0.578333	1	0.670173	2	0.480152	1	0.882563	1	0.679577	2	0.88068	1	0.835458	1	1.04662	2	1.14956	1	2.03924	1	1.9662	2
EILGTAQSVGCNVDGR	P30050	N-Term(iTRAQ8plex); C11(Carbamidomethyl)	1980.03			0.79574	1					1.68687	1					1.37274	1					0.952319	1					1.27825	1					1.46531	1					0.877409	1					1.01561	1
EILIPVFK	Q32PF2	N-Term(iTRAQ8plex); K8(iTRAQ8plex)	1567.01	1.25158	1					0.735696	1					1.97052	1					1.59843	1					0.262181	1					0.363868	1					0.924787	1					2.09288	1
EILQEEEDLAEIVQLVGK	B7Z1R5	N-Term(iTRAQ8plex); K18(iTRAQ8plex)	2663.49			1.24484	1					2.1247	1					1.05304	1					0.841306	1					0.655955	1					1.35085	1					0.971954	1					0.938423	1
EILSNINGIMKPGLNAILGPTGGGK	I7JB59	N-Term(iTRAQ8plex); M10(Oxidation); K11(iTRAQ8plex); K25(iTRAQ8plex)	3392.96			0.926077	1					0.664296	1					0.899129	1					0.853586	1					0.888173	1					1.00731	1					1.08496	1					2.86602	1
EILSNINGIMRPGLNAILGPTGGGK	F6Q6E8	N-Term(iTRAQ8plex); M10(Oxidation); K25(iTRAQ8plex)	3116.77			0.889439	1	0.866211	1			0.779265	1	0.824545	1			1.45307	1	1.27401	1			0.771008	1	0.780269	1			1.14689	1	1.53707	1			1.54709	1	1.31469	1			1.85602	1	2.17278	1			1.33638	1
EILSVDCSTNNPAQMQLR	S9WBY0	N-Term(iTRAQ8plex); C7(Carbamidomethyl); M15(Oxidation)	2396.19	1.13846	1					0.739177	1					1.41324	1					1.12262	1					1.78014	1					2.2229	1					0.751717	1					0.940242	1
EILSVDCSTNNPSQAK	P10909	N-Term(iTRAQ8plex); C7(Carbamidomethyl); K16(iTRAQ8plex)	2371.24	0.684648	6	0.681677	4	0.60207	7	0.669745	6	0.639544	4	0.662732	7	0.725864	6	0.61322	4	0.704694	6	0.61687	6	0.519588	4	0.483976	6	0.715006	5	0.713127	3	0.818941	5	0.909781	6	0.797458	4	0.631542	7	1.15292	6	1.3838	4	0.792934	7	3.32344	7	3.01236	5
EINNAHAILTDATK	W5PIZ7	N-Term(iTRAQ8plex); K14(iTRAQ8plex)	2119.2	1.24809	5	1.38405	7	1.29777	5	0.752732	5	0.889581	7	0.958997	5	0.994662	5	1.01676	7	0.97543	5	0.96997	5	1.14978	7	1.03204	5	1.52491	5	1.44919	7	1.38893	5	1.1864	5	1.22464	7	1.23433	5	1.71965	5	1.41879	7	1.37644	5	1.40047	5	1.21398	7
EIPLSPMAGDSASGETGTLR	S9X3X3	N-Term(iTRAQ8plex); M7(Oxidation)	2309.14	0.773629	33	0.748862	30	0.702296	32	0.58586	40	0.588069	35	0.612746	36	0.620736	33	0.705088	29	0.780681	32	0.750985	36	0.800871	31	0.779705	34	1.0685	37	1.09432	31	1.15415	35	6.40697	42	6.51951	38	5.88678	40	0.52702	34	0.50955	29	0.557968	33	0.547736	35	0.512249	33
EIPLSPMAGDSASGETGTLR	S9X3X3	N-Term(iTRAQ8plex)	2293.16	0.89305	10	1.07646	11	1.00054	6	0.732491	11	0.790301	12	0.530248	8	0.733663	11	0.920837	12	1.08017	6	0.869685	10	0.906954	11	0.936676	6	1.00455	10	1.07587	11	0.882327	7	4.78623	12	3.30834	14	5.33277	8	0.843925	10	0.928502	12	0.645864	6	0.694472	10	0.68447	13
EIPLSPMGEDSAPR	Q13410	N-Term(iTRAQ8plex); M7(Oxidation)	1818.92	0.415073	30	0.565276	25	0.35111	20	0.455197	31	0.52559	26	0.323172	21	0.666167	29	0.683912	25	0.507024	21	0.632883	30	0.635061	25	0.341228	20	0.661169	20	0.979792	16	0.624738	10	0.681882	31	0.668965	27	0.489872	22	0.535454	30	0.50996	25	0.286142	19	4.66081	34	4.15229	29
EIPLSPMGEDSAPR	Q13410	N-Term(iTRAQ8plex)	1802.92	0.777015	9	0.706628	8	0.703509	7	0.559278	9	0.543957	8	0.514698	7	0.983571	8	0.891787	7	0.900565	6	0.534523	8	0.643371	8	0.678321	7	1.08139	8	0.59136	5	0.607895	5	0.598055	8	0.796483	8	0.526607	6	0.506699	9	0.439702	8	0.439368	7	4.24025	9	3.61187	8
EIPLSPMGEDSASGDTDTLHSK	F6RQM5	N-Term(iTRAQ8plex); M7(Oxidation); K22(iTRAQ8plex)	2911.45	0.506174	20	0.478263	17	0.500871	19	0.488829	20	0.409965	18	0.433497	19	0.70463	20	0.635319	18	0.760096	20	0.609148	19	0.482169	18	0.492308	20	0.71525	20	0.736628	17	0.9763	19	0.931794	20	0.898576	17	0.960564	19	4.78461	21	5.84446	19	5.00062	20	0.569973	20	0.457753	17
EIPLSPMGEDSASGDTDTLHSK	F6RQM5	N-Term(iTRAQ8plex); K22(iTRAQ8plex)	2895.44	0.709198	9	0.653104	9	0.716079	7	0.58226	9	0.697132	9	0.689053	7	0.723079	8	0.812885	9	0.753578	7	0.613017	9	0.688003	9	0.671632	7	0.9137	9	0.864467	9	0.752214	7	0.837078	9	0.940142	9	0.793828	7	5.07111	9	3.92546	9	3.69915	7	0.504316	8	0.670289	9
EIQNAVNGVK	P10909	N-Term(iTRAQ8plex); K10(iTRAQ8plex)	1680	0.560742	4	0.755824	4	0.729903	5	0.524492	4	0.742016	4	0.835994	5	0.581743	4	0.875991	4	0.679294	5	0.815033	4	1.02361	4	0.81274	5	0.891992	4	0.754494	4	1.28226	5	0.454228	4	0.672546	4	0.854448	5	0.843901	4	0.875035	4	1.45955	5	4.17564	4	2.9544	4
EIQNQHVSK	F6THP3	N-Term(iTRAQ8plex); K9(iTRAQ8plex)	1690.97					0.639053	1					0.926132	1					0.754567	1					0.833346	1					1.41358	1					1.01537	1					3.07191	1
EIQTTTGNQQVLVR	Q8TC12	N-Term(iTRAQ8plex)	1891.06	0.829292	1	1.21477	1	0.721906	1	0.716016	1	1.17777	1	0.920709	1	0.696024	1	0.899822	1	0.694336	1	1.38858	1	1.49404	1	1.28317	1	0.373067	1	1.9024	1	0.36685	1	0.301579	1	0.990486	1	0.39619	1	1.2614	1	0.474939	1	0.549248	1	3.24628	1	1.39657	1
EIRPALELLEPIEQK	W5PE22	N-Term(iTRAQ8plex); K15(iTRAQ8plex)	2386.41	0.898513	2			0.923434	2	1.13737	2			1.08312	2	1.78461	2			1.87018	2	0.783337	2			0.832398	2	2.37512	2			2.23655	2	0.757682	2			0.86203	2	1.0596	2			1.03621	2	0.869724	2
EISFAYEVLSNPEK	F6XRL6	N-Term(iTRAQ8plex); K14(iTRAQ8plex)	2234.21	1.27668	2			1.06357	1	1.05306	2			0.986801	1	1.51455	2			1.80664	1	1.15372	2			0.983467	1	1.25355	2			1.76722	1	0.96522	2			0.901117	1	1.65034	2			1.53389	1	0.830238	2
EISNLLVATK	A3KMY9	N-Term(iTRAQ8plex); K10(iTRAQ8plex)	1696.04			1.27853	1					1.03856	1					1.26782	1					1.13396	1					0.682874	1					1.07377	1					1.54106	1					1.45624	1
EISPDTTLLDLQNNDISELR	O46390	N-Term(iTRAQ8plex)	2590.35	1.26166	1					0.756564	1					1.70254	1					0.451743	1					1.81443	1					0.775549	1					2.11574	1					1.0121	1
EITQDTNDITYADLNLPK	B4DP97	N-Term(iTRAQ8plex); K18(iTRAQ8plex)	2672.42	1.08562	1	1.27389	1			0.993975	1	1.02902	1			0.903937	1	1.02427	1			1.1178	1	1.10028	1			1.38328	1	1.07448	1			1.11738	1	0.916	1			1.06931	1	1.157	1			1.78134	1	1.80711	1
EITYVSSFFHQLK	F6Q6E8	N-Term(iTRAQ8plex); K13(iTRAQ8plex)	2207.23	0.624657	2	0.859791	4	0.717799	2	0.430494	2	0.590842	4	0.469564	2	0.47286	2	0.618913	4	0.686378	2	0.548621	2	0.702512	4	0.741278	2	0.645451	2	0.838945	4	0.653186	2	2.25392	2	1.71156	4	1.61296	2	4.75526	2	4.11922	4	4.53298	2	0.418314	2	0.593815	4
EIVFLIK	Q8N9U0	N-Term(iTRAQ8plex); K7(iTRAQ8plex)	1469.95	0.980882	2			0.861634	2	0.727824	2			0.839399	2	1.10123	2			0.95755	2	0.707083	2			0.965956	2	0.795587	2			0.547449	2	0.779657	2			0.96261	2	0.876881	2			1.28892	2	2.97898	2
EIVQEGDHMIIR	Q58DG0	N-Term(iTRAQ8plex); M9(Oxidation)	1759.93	0.814427	1	0.659137	2	0.621224	2	0.984219	1	0.843061	2	0.720882	2	1.46637	1	1.43428	2	1.38283	2	0.997918	1	0.942574	2	1.04802	2	2.95753	1	3.18867	2	3.31195	2	0.93297	1	1.18797	2	1.08129	2	0.892634	1	1.01015	2	0.988952	2	0.88137	1	0.700386	2
EIVQEGDHMIIR	Q58DG0	N-Term(iTRAQ8plex)	1743.92					1.10554	1					0.808906	1					0.907194	1					1.15764	1					2.74012	1					1.72471	1					0.777732	1
EIVTNFLAGFEA	F1MLB8	N-Term(iTRAQ8plex)	1614.87	0.718863	1					0.839702	1					1.14941	1					0.785052	1					3.25233	1					2.03326	1					0.654079	1					0.819659	1
ELADEALEK	A7YWF1	N-Term(iTRAQ8plex); K9(iTRAQ8plex)	1625.91			0.94511	2	0.935769	1			1.00533	2	1.18321	1			1.11274	2	1.10159	1			0.955958	2	0.967387	1			1.22889	2	0.943511	1			0.817451	2	0.584105	1			1.83126	2	2.41198	1			1.52788	2
ELAEDGYSGVEVR	F7BA94	N-Term(iTRAQ8plex)	1727.87	1.08317	1			1.02393	1	1.17971	1			1.22788	1	1.19753	1			1.15762	1	1.26326	1			1.29782	1	1.20453	1			1.14379	1	0.998919	1			1.23387	1	1.50508	1			1.17385	1	1.09914	1
ELAGHTGYLSCCR	A7E3V7	N-Term(iTRAQ8plex); C11(Carbamidomethyl); C12(Carbamidomethyl)	1827.88	1.23859	2	1.32563	3	1.12409	2	0.894107	2	1.18111	3	0.935404	2	0.989696	2	0.977219	3	1.0257	2	0.899503	2	1.04689	3	0.932136	2	0.633927	2	0.769486	3	0.57539	2	1.6129	2	1.04473	3	1.07793	2	1.50722	2	1.33848	3	1.30143	2	1.68995	2	1.44731	3
ELAGHTGYLSCCR	A7E3V7	N-Term(iTRAQ8plex); Y8(iTRAQ8plex); C11(Carbamidomethyl); C12(Carbamidomethyl)	2132.08	1.02073	1					0.791845	1					0.746252	1					0.910193	1					0.784729	1					1.25598	1					2.15063	1					1.83491	1
ELAPAVSVLQLFCSSPK	B3KW21	N-Term(iTRAQ8plex); C13(Carbamidomethyl); K17(iTRAQ8plex)	2454.4			0.787837	1					0.850259	1					0.649744	1					0.662486	1					1.54215	1					0.837233	1					0.478859	1					3.22532	1
ELAPLQELIEK	F6VVU1	N-Term(iTRAQ8plex); K11(iTRAQ8plex)	1891.13	0.944738	5	0.911823	5	0.855184	5	0.859458	5	0.871389	5	0.8266	5	1.42877	5	1.47763	5	1.60006	5	0.876026	5	0.865434	5	0.936786	5	1.58977	5	1.72928	5	1.87108	5	1.48329	5	1.70098	5	1.50246	5	2.05617	5	2.08882	5	1.95958	5	0.664952	5	0.619974	5
ELAPYDENWFYTR	P39019	N-Term(iTRAQ8plex)	2007.97	0.927699	1	0.819183	1	0.620854	1	0.792236	1	0.956659	1	0.935393	1	1.11336	1	1.3077	1	1.19898	1	1.29608	1	1.38965	1	1.46658	1	1.30458	1	1.6754	1	1.0301	1	2.59608	1	1.79053	1	2.33057	1	0.813008	1	0.691515	1	0.760402	1	1.14557	1	1.20049	1
ELASMNLDIVDLLK	H0YA85	N-Term(iTRAQ8plex); M5(Oxidation); K14(iTRAQ8plex)	2198.26	1.08762	1	0.991008	1	1.21831	1	0.822782	1	0.855885	1	0.821813	1	1.06821	1	0.974871	1	0.968741	1	1.08	1	1.03579	1	0.978951	1	0.969577	1	0.827858	1	0.721693	1	1.10924	1	1.12797	1	1.14729	1	1.58276	1	1.64391	1	1.43758	1	1.77373	1	1.95016	1
ELCDIAHR	A6QLL8	N-Term(iTRAQ8plex); C3(Carbamidomethyl)	1317.69	0.921799	1	0.86628	1			1.1425	1	1.2427	1			1.01432	1	1.08166	1			0.939527	1	1.06423	1			1.16386	1	1.25141	1			0.985462	1	0.871798	1			1.03456	1	1.01793	1			2.04056	1	1.86027	1
ELCLEEALQR	H9KUU8	N-Term(iTRAQ8plex); C3(Carbamidomethyl)	1564.83					1.91281	1					2.45256	1					0.82459	1					1.06107	1					0.747593	1					0.698783	1					0.742923	1
ELDAVEVFFSR	A5PKD9	N-Term(iTRAQ8plex)	1615.86	1.25135	2	1.31781	2	1.25003	2	0.75679	2	0.887892	2	0.661132	2	0.778053	2	0.674032	2	0.814919	2	1.06763	2	1.06141	2	1.0877	2	0.701999	2	0.87469	2	0.784697	2	1.00938	2	1.11137	2	1.15123	2	0.595271	2	0.487473	2	0.642554	2	2.90235	2	2.64652	2
ELDESLQVAER	P10909	N-Term(iTRAQ8plex)	1592.84	0.700759	10	0.456903	11	0.512441	12	0.415896	10	0.395174	11	0.477445	12	0.661191	10	0.427704	11	0.605214	12	0.549106	10	0.570033	11	0.561806	12	0.529638	8	0.681491	7	0.68967	8	0.629741	10	0.634283	10	0.636967	12	0.350498	9	0.33323	10	0.36391	12	4.76192	11	4.42936	11
ELDLVSHHVR	E9PKG6	N-Term(iTRAQ8plex)	1508.85	1.46215	1	1.1079	2	1.03865	2	1.42405	1	1.24417	2	1.05311	2	1.0794	1	1.09137	2	1.07921	2	1.10587	1	1.40603	2	1.13729	2	1.32271	1	0.944201	2	0.881412	2	0.902535	1	0.896036	2	1.66372	2	0.744093	1	1.01237	2	1.04598	2	1.31825	1	1.52324	2
ELDSGLAESVSTLIWAAPR	H3BQF7	N-Term(iTRAQ8plex)	2319.25			1.12972	1	1.18001	1			1.02118	1	0.944497	1			1.15422	1	1.18853	1			1.17061	1	1.36728	1			1.56356	1	1.28058	1			0.992841	1	1.07939	1			1.17509	1	1.0685	1			1.38602	1
ELEEIVQPIISK	P11021	N-Term(iTRAQ8plex); K12(iTRAQ8plex)	2006.2	0.735063	12	0.858599	12	0.612562	15	0.989117	12	0.978373	12	1.01555	15	0.812367	12	0.978516	12	0.657055	15	0.970068	12	0.921725	12	0.864535	15	0.747871	10	0.670704	11	0.446892	12	0.863967	12	0.857351	12	0.740221	15	0.975934	12	0.904233	12	0.812712	15	2.61486	12	2.63538	12
ELEELNVPGEIVESLSSSEESITR	P02666	N-Term(iTRAQ8plex)	2950.51	0.595	2	0.744244	2	0.773299	1	0.780784	2	0.738194	2	0.775174	1	1.36697	2	1.13794	2	1.04495	1	1.7539	2	1.58164	2	1.65907	1	1.3945	2	1.22003	2	1.57381	1	2.94113	2	3.23511	2	2.94445	1	0.613021	2	0.737016	2	0.690719	1	0.66112	2	0.793296	2
ELEFYLR	Q5JR95	N-Term(iTRAQ8plex)	1273.71	0.74413	1	0.782233	1			1.88774	1	1.98529	1			0.566981	1	0.588449	1			1.57786	1	1.56985	1			0.976315	1	0.661899	1			0.945103	1	0.990379	1			0.730881	1	0.776459	1			1.51219	1	1.5582	1
ELFSNLQEFAGPSGK	F8VQX6	N-Term(iTRAQ8plex); K15(iTRAQ8plex)	2232.21	0.832787	6	0.83056	5	0.939449	3	0.584464	6	0.679789	5	0.659934	3	0.751451	6	0.960323	5	0.875961	3	0.790472	6	0.771746	5	0.904165	3	0.815957	6	0.93712	5	0.84556	3	0.919738	6	1.00788	5	0.939841	3	0.883724	6	0.843757	5	0.874962	3	3.11887	6	3.04899	5
ELFSNLQEFVGSSGK	F6SQS6	N-Term(iTRAQ8plex); K15(iTRAQ8plex)	2250.23	0.773505	6	0.81494	4	0.623365	6	0.582459	6	0.700646	4	0.491731	6	0.717665	6	0.882649	4	0.58542	6	0.720634	6	0.751757	4	0.620681	6	0.688886	6	0.933782	4	0.643951	6	1.1698	6	1.33726	4	1.05105	6	4.12291	6	3.00821	4	4.16407	6	0.655166	6	0.906362	4
ELFTDADNFGIQFPLDLDVK	W5P6B3	N-Term(iTRAQ8plex); K20(iTRAQ8plex)	2905.53	0.447127	1	0.564717	1	0.53726	1	0.42696	1	0.661208	1	0.70665	1	0.909367	1	0.855615	1	1.06232	1	0.54358	1	1.05557	1	1.01258	1	6.31995	1	5.27336	1	5.5326	1	0.920717	1	1.36518	1	0.966341	1	0.718869	1	0.440639	1	0.430009	1	0.498234	1	0.396728	1
ELGITALHIK	P62263	N-Term(iTRAQ8plex); K10(iTRAQ8plex)	1703.06	0.979592	2	1.16815	1	1.06554	2	1.27073	2	1.22544	1	1.28834	2	0.788726	2	1.05162	1	0.886961	2	1.75882	2	1.30238	1	1.44826	2	0.680611	2	0.983495	1	0.875126	2	0.995688	2	1.01747	1	1.22909	2	0.981865	2	1.23426	1	0.897697	2	1.63942	2	1.42411	1
ELGQHGPPNIVVAIAGNK	F6QTV4	N-Term(iTRAQ8plex); K18(iTRAQ8plex)	2422.41	0.993874	2			0.899581	1	0.93643	2			1.02497	1	1.29682	2			1.26851	1	0.837877	2			1.03944	1	1.71161	2			1.56111	1	1.21782	2			1.11823	1	1.90078	2			1.81067	1	0.929103	2
ELHAPLTVVADGIFSR	K9KE75	N-Term(iTRAQ8plex)	2029.14	1.35147	1	1.4146	1	1.41328	1	1.07	1	1.13118	1	1.11586	1	1.0156	1	1.03816	1	0.994248	1	0.993279	1	1.08862	1	1.02965	1	1.73558	1	1.64529	1	1.68551	1	0.976686	1	0.946403	1	0.942201	1	1.67872	1	1.54619	1	1.61403	1	0.921438	1	0.90474	1
ELHINLIPNK	P07900	N-Term(iTRAQ8plex); K10(iTRAQ8plex)	1799.09	1.02182	6	0.931842	5	0.911753	6	1.62234	6	1.47842	5	1.63223	6	0.826656	6	0.796655	5	0.911872	6	1.18919	6	1.16455	5	1.34235	6	0.983781	6	1.00918	5	1.02628	6	1.20156	6	1.01313	5	1.07207	6	0.979297	6	1.06734	5	0.909336	6	1.24319	6	1.22267	5
ELHLSDNPLGDAGLR	Q3SZN8	N-Term(iTRAQ8plex)	1911.02	1.11093	1					0.903646	1					1.38614	1					1.25956	1					1.07399	1					1.53249	1					1.0909	1					1.3208	1
ELHYDCCQK	Q32PA1	N-Term(iTRAQ8plex); C6(Carbamidomethyl); C7(Carbamidomethyl); K9(iTRAQ8plex)	1860.91	1.64237	15	1.80707	15	1.56793	9	1.02007	15	1.00923	15	1.01209	9	1.52344	15	1.53039	15	1.4821	9	3.05994	15	3.60417	15	3.36944	9	0.650003	15	0.475805	15	0.690262	8	0.703775	14	0.682272	13	0.670688	8	0.41917	13	0.566834	11	0.441597	8	0.508723	12	0.310175	11
ELIDLVLDR	B3KPS3	N-Term(iTRAQ8plex)	1389.82	0.983245	2	1.06557	2	1.05305	4	2.03247	2	2.0166	2	1.85081	4	0.689908	2	0.771897	2	0.77921	4	0.664068	2	0.593148	2	0.752521	4	0.447257	2	0.545161	2	0.723762	4	2.85145	2	2.18159	2	1.83893	4	0.590541	2	0.815443	2	0.91625	4	1.01832	2	1.17547	2
ELIEVLQPLIAEHQAR	P17248	N-Term(iTRAQ8plex)	2163.24	0.98726	5	0.936505	7	0.916	5	1.23415	5	1.48742	7	1.22162	5	1.11372	5	1.03028	7	1.30851	5	1.1609	5	1.1901	7	1.0725	5	1.58399	4	1.2475	6	1.28075	4	1.22261	5	1.09434	7	0.925032	5	1.31648	5	1.31958	7	0.990078	5	0.948735	5	0.724699	7
ELINNELSHFLEEIK	P02638	N-Term(iTRAQ8plex); K15(iTRAQ8plex)	2436.36	0.931192	2	1.05041	2	1.27072	1	1.75114	2	1.68073	2	1.40224	1	2.41903	2	1.98619	2	2.21992	1	1.11625	2	0.960628	2	1.08968	1	0.963453	2	1.11675	2	0.962797	1	0.796947	2	0.758288	2	1.42136	1	0.729747	2	1.12603	2	0.518818	1	0.562684	2	0.71172	2
ELIQTSALNFLTPLR	F1N7B9	N-Term(iTRAQ8plex)	2020.18					0.438834	1					1.13693	1	1.72596	1			0.903781	1	1.29449	1			1.4212	1	1.35287	1			1.15797	1	1.65146	1			0.72079	1	2.33773	1			1.24967	1	1.67153	1
ELISNSSDALDK	P07900	N-Term(iTRAQ8plex); K12(iTRAQ8plex)	1900.06	0.802076	3	0.786984	4	0.71543	2	1.28345	3	1.16807	4	1.24927	2	0.71508	3	1.30401	4	1.16616	2	1.22125	3	1.23601	4	1.33767	2	0.421751	3	0.446897	4	0.421636	2	1.34343	3	1.07896	4	1.04101	2	1.11501	3	1.18799	4	1.11607	2	2.06641	3	1.85205	4
ELLAIPDNYK	A6QR28	N-Term(iTRAQ8plex); K10(iTRAQ8plex)	1784.03			1.12388	1					1.30974	1					1.18005	1					1.45914	1					0.981353	1					1.25157	1					0.936241	1					1.22896	1
ELLDSYIDGR	F7BFJ1	N-Term(iTRAQ8plex)	1484.8	0.578832	1					0.573212	1					0.625924	1					0.602359	1					0.520312	1					0.753532	1					5.2359	1					0.905126	1
ELLESNFTLVGDDGTNK	Q3ZC50	N-Term(iTRAQ8plex); K17(iTRAQ8plex)	2460.3	1.09746	1			1.27124	1	0.928523	1			0.970103	1	1.21755	1			1.32772	1	1.12553	1			1.29202	1	1.10268	1			1.26982	1	1.02973	1			0.99022	1	1.60719	1			1.31441	1	1.44243	1
ELLGQGLLLR	B4DRU0	N-Term(iTRAQ8plex)	1415.89	0.739367	1	0.82206	1			1.37878	1	1.3924	1			0.593446	1	0.632185	1			1.30356	1	1.28086	1			0.673774	1	0.722465	1			1.16723	1	1.34072	1			0.745752	1	0.753331	1			2.34572	1	2.14835	1
ELLIDNEK	A5PJE3	N-Term(iTRAQ8plex); K8(iTRAQ8plex)	1581.92			0.48236	1	0.575045	2			1.60169	1	1.45796	2			1.95934	1	1.99549	2			2.76308	1	2.35303	2			0.953311	1	1.05956	2			0.847179	1	1.07638	2			0.575319	1	0.501927	2			0.301917	1
ELLLQPVTISR	T0NMN4	N-Term(iTRAQ8plex)	1572.96	0.948736	1					1.82297	1					0.714295	1					0.955545	1					0.78266	1					1.40123	1					0.864695	1					1.5701	1
ELLLTGPGLEER	A6QR01	N-Term(iTRAQ8plex)	1630.94	0.790378	1					0.793333	1					1.07826	1					0.946095	1					1.78362	1					1.0332	1					1.01253	1					2.06229	1
ELLQTELSGFLDAQK	F6UNB9	N-Term(iTRAQ8plex); K15(iTRAQ8plex)	2300.3	0.716624	4	0.568629	5	0.694097	2	0.437302	4	0.650378	5	0.463422	2	0.773538	4	0.758315	5	0.553233	2	0.651884	4	0.901504	5	0.659526	2	0.49423	4	0.631352	3	0.324052	1	0.796557	4	0.906648	5	0.604075	2	1.42102	4	1.37848	5	1.51971	2	3.42764	4	2.96018	5
ELLWGYR	E7EU05	N-Term(iTRAQ8plex)	1240.7	0.700488	1	0.597345	1	0.566204	1	0.53562	1	0.463819	1	0.42746	1	0.658796	1	0.544294	1	0.473602	1	0.612051	1	0.445583	1	0.395609	1	0.297258	1					1.46515	1	1.6808	1	1.38895	1	0.400469	1	0.280487	1	0.29058	1	4.16255	1	4.65653	1
ELLWGYTDPFLK	S9Y2X0	N-Term(iTRAQ8plex); K12(iTRAQ8plex)	2090.17	0.38145	5	0.354945	5	0.553844	6	0.410365	5	0.445537	5	0.536048	6	0.192568	5	0.293618	4	0.418393	6	0.529645	5	0.567779	5	0.728097	6	0.616625	5	0.637773	5	0.695424	6	6.72355	5	8.13352	5	6.13175	6	1.01899	5	0.722388	5	0.64603	6	0.6034	5	0.42606	5
ELNITAAK	F7DBJ7	N-Term(iTRAQ8plex); K8(iTRAQ8plex)	1467.9	0.457175	1	0.5389	1			0.824872	1	0.868113	1			0.722251	1	0.716579	1			0.644323	1	0.686844	1			0.678505	1	0.611171	1			3.29739	1	3.04808	1			1.03977	1	1.05894	1			2.05664	1	2.13542	1
ELNLVLSVR	P49327	N-Term(iTRAQ8plex)	1346.83	0.554097	1	0.554109	1	0.545064	1	0.647827	1	0.703019	1	0.687094	1	0.643128	1	0.821514	1	0.604369	1	0.742881	1	0.621395	1	0.574742	1	0.529473	1	0.462508	1	0.549585	1	0.362504	1	0.518105	1	0.34016	1	0.359378	1	0.521444	1	0.370084	1	4.61365	1	4.32999	1
ELPAAAAPAGPASLAR	F1MM83	N-Term(iTRAQ8plex)	1767.01	1.02831	2	0.906132	2	1.02445	1	0.774995	2	0.894837	2	0.785097	1	1.06362	2	1.29294	2	0.884976	1	0.974355	2	0.930365	2	0.816113	1	1.52305	2	1.24182	2	1.25479	1	1.62184	2	2.2298	2	2.23002	1	1.13342	2	1.03895	2	1.39817	1	1.41971	2	1.14748	2
ELPQPLLSVEYLK	A9UK01	N-Term(iTRAQ8plex); K13(iTRAQ8plex)	2137.27	1.1102	2	1.00049	1	1.05792	3	0.678517	2	0.738209	1	0.665865	3	0.903604	2	0.960729	1	0.821484	3	0.827876	2	0.930875	1	0.802802	3	0.95987	2	1.22062	1	0.861731	3	1.3429	2	1.69337	1	1.22605	3	1.70268	2	1.81124	1	1.68329	3	1.85666	2	1.43799	1
ELPSFVGEK	F7BRS8	N-Term(iTRAQ8plex); K9(iTRAQ8plex)	1613.93	0.545451	2	0.58486	1	0.569227	1	1.47506	2	1.51011	1	1.49764	1	2.68783	2	2.86526	1	2.95497	1	0.440009	2	0.494755	1	0.483092	1	0.92099	2	0.927142	1	0.978814	1	2.236	2	2.23743	1	1.97456	1	0.881045	2	0.829859	1	0.859821	1	0.543194	2	0.414284	1
ELQAEQEDR	F1MT25	N-Term(iTRAQ8plex)	1421.71	0.886026	1	0.822958	1	0.672586	1	0.951261	1	1.18356	1	0.939447	1	0.722077	1	0.775884	1	0.67782	1	0.891117	1	0.86909	1	0.805427	1	1.39682	1	1.10622	1	2.75129	1	0.974034	1	0.84483	1	0.88137	1	1.03274	1	1.02769	1	1.02399	1	2.39735	1	2.43923	1
ELQDVDLAEVKPLVEK	F1MS38	N-Term(iTRAQ8plex); K11(iTRAQ8plex); K16(iTRAQ8plex)	2737.6			1.61334	1	1.44438	2			1.46485	1	1.26451	2			1.66227	1	1.71422	2			0.569471	1	0.786295	2			0.814477	1	1.1376	2			3.32836	1	2.59801	2			0.383594	1	0.597989	2			0.312325	1
ELQELVQYPVEHPDK	F7BWW6	N-Term(iTRAQ8plex); K15(iTRAQ8plex)	2432.33	1.11828	2	1.30842	1	1.1925	1	1.04706	2	1.06967	1	1.03786	1	1.36902	2	1.15103	1	1.19204	1	0.948203	2	0.989146	1	1.09627	1	1.5858	2	1.59072	1	1.46029	1	1.25414	2	1.17745	1	1.17073	1	0.940336	2	0.940437	1	0.959498	1	1.34987	2	1.39746	1
ELQNTVANLHVR	A6QR35	N-Term(iTRAQ8plex)	1697.96	1.07114	5	1.8938	7	1.34901	1	0.805003	5	1.01504	7	1.07597	1	1.15551	5	0.960023	7	1.11794	1	1.08956	5	1.31608	7	1.7614	1	1.72987	5	1.80605	7	1.15307	1	1.95132	5	1.30156	7	1.84792	1	0.648843	5	0.723268	7	0.737635	1	1.15315	5	0.882969	7
ELQSQIQEAR	Q3ZC71	N-Term(iTRAQ8plex)	1505.83	0.792262	2	0.840851	1	0.838878	2	0.988504	2	1.14235	1	1.0458	2	0.828441	2	0.802092	1	0.80084	2	1.01174	2	1.08803	1	1.06658	2	0.939559	2	0.749702	1	0.849406	2	1.35164	2	1.35981	1	1.32651	2	1.49768	2	1.46108	1	1.4683	2	1.90329	2	1.87264	1
ELSCTELQELK	F1N534	N-Term(iTRAQ8plex); C4(Carbamidomethyl); K11(iTRAQ8plex)	1958.07					1.09176	2					1.10048	2					1.1015	2					0.882354	2					0.851801	2					1.15716	2					1.98861	2
ELSDFISYLK	A5D7E8	N-Term(iTRAQ8plex); K10(iTRAQ8plex)	1823.04	0.752111	3	0.790357	2	0.688272	3	2.15977	3	1.92498	2	2.3745	3	0.884856	3	0.983009	2	0.810827	3	2.01032	3	1.71361	2	1.77567	3	1.0653	3	1.08248	2	1.08334	3	1.47196	3	1.48097	2	1.30766	3	0.60222	3	0.784572	2	0.584207	3	0.441228	3	0.399211	2
ELSDFISYLQR	B3KQT9	N-Term(iTRAQ8plex)	1674.9	0.600046	2	0.743875	4	0.680366	4	0.503025	2	0.515215	4	0.544022	3	0.549066	2	0.635626	4	0.840448	4	0.528162	2	0.526615	4	0.5789	4			0.480321	1	0.615391	2	0.722484	2	0.756688	4	0.884203	4	0.697738	2	0.772869	4	0.839819	4	4.75057	2	4.50842	4
ELSEALGQIFDSQR	B4DVE1	N-Term(iTRAQ8plex)	1897													10.298	1
ELSLAGNELGDEGAR	H0YCR7	N-Term(iTRAQ8plex)	1834.95	1.13839	1	0.985525	1			0.67263	1	0.756833	1			1.0265	1	1.08314	1			0.908693	1	0.873392	1			1.325	1	1.40964	1			0.97117	1	1.61243	1			0.691395	1	0.732764	1			2.60107	1	2.1262	1
ELTAVVQK	F7BA94	N-Term(iTRAQ8plex); K8(iTRAQ8plex)	1495.92	0.817263	2	0.861609	2	0.728402	1	1.41072	2	1.32924	2	1.49738	1	1.14525	2	1.15261	2	1.18415	1	1.22353	2	1.2208	2	1.35306	1	0.857181	2	1.07605	2	0.885501	1	1.34244	2	1.26589	2	0.898851	1	0.889057	2	0.850851	2	0.861554	1	1.4415	2	1.44264	2
ELTELAQK	S9WVB8	N-Term(iTRAQ8plex); K8(iTRAQ8plex)	1539.91			0.645001	1	0.631749	1			0.963658	1	0.960895	1			0.492792	1	0.559333	1			1.10356	1	1.16204	1			0.295295	1	0.302514	1			4.72843	1	4.50174	1			0.396785	1	0.374659	1			1.4777	1
ELTHIYR	E1BPW1	N-Term(iTRAQ8plex)	1235.71	1.26404	1	1.34612	1	1.23534	1	0.84089	1	0.865107	1	0.829197	1	1.17267	1	1.17641	1	1.16387	1	1.07813	1	1.13132	1	1.16269	1	1.64705	1	1.65174	1	1.61358	1	0.724036	1	0.75167	1	0.755377	1	1.57586	1	1.37889	1	1.46864	1	1.35415	1	1.35558	1
ELTLEDLEVTGPTPPTPLEAAGPALTTLSLR	A8DBT6	N-Term(iTRAQ8plex)	3506.92	1.56358	2	1.4367	3	1.55188	3	0.792797	2	0.995099	3	0.894063	3	1.11824	2	1.10507	3	1.09412	3	2.59643	2	1.93741	3	2.05617	3	1.04839	2	1.27883	3	1.1974	3	1.74593	2	2.4061	3	2.14744	3	0.267565	2	0.42746	3	0.419681	3	0.696512	2	0.644525	3
ELTLEDLK	B2R888	N-Term(iTRAQ8plex); K8(iTRAQ8plex)	1568.94	0.790454	1	0.887999	1	1.07533	2	0.87762	1	0.922847	1	0.954493	2	0.712336	1	1.05066	1	0.853429	2	0.780106	1	1.56981	1	1.08707	2	0.288605	1	0.35362	1	0.255785	2	0.956481	1	1.31526	1	0.790851	2	2.17023	1	0.599826	1	1.34769	2	2.52701	1	2.46344	1
ELTPGAATTLEGK	P15522	N-Term(iTRAQ8plex); K13(iTRAQ8plex)	1896.08	0.673068	22	0.60826	21	0.533871	18	0.559155	24	0.469084	22	0.439945	20	0.728263	20	0.641101	19	0.529994	18	0.701132	22	0.625536	21	0.652066	18	0.851187	21	0.845778	21	0.671253	17	6.14714	24	6.56993	22	6.9802	21	0.769857	21	0.555395	21	0.580148	18	0.652969	22	0.566204	20
ELTTEIDNNIEQISSYK	P13645	N-Term(iTRAQ8plex); K17(iTRAQ8plex)	2605.38	1.288	2					0.855591	2					1.27244	2					1.82303	2					1.21467	2					1.00269	2					1.22648	2					0.956575	2
ELVCAGECLPLPVLPNWIGGGYGTK	F6T7A1	N-Term(iTRAQ8plex); C4(Carbamidomethyl); C8(Carbamidomethyl); K25(iTRAQ8plex)	3308.78	0.721613	1	0.602755	1			0.488627	1	0.579724	1			1.07902	1	0.816649	1			1.3562	1	1.48753	1			0.653991	1	0.958769	1			1.45959	1	2.40242	1			0.536123	1	0.667538	1			2.96112	1	2.17387	1
ELVNLENQIK	Q0VCI2	N-Term(iTRAQ8plex); K10(iTRAQ8plex)	1808.08			1.20477	1	0.992443	1			0.770596	1	0.621739	1			1.08533	1	0.920512	1			0.918827	1	0.859574	1			1.28097	1	0.85982	1			0.764477	1	0.827616	1			0.918547	1	1.65942	1			2.37877	1
ELYLFDVLR	B4DY32	N-Term(iTRAQ8plex)	1471.84	1.03081	1	1.24113	1	1.40274	1	1.04429	1	1.8477	1	1.95649	1	1.26966	1	1.02162	1	1.05896	1	1.46771	1	2.36534	1	2.31703	1	1.11841	1	0.252282	1	0.175858	1	1.51532	1	0.997979	1	0.858419	1	1.54248	1	1.27657	1	1.1703	1	0.779434	1	0.328801	1
EMATSGPPPEGGLR	W5PCB3	N-Term(iTRAQ8plex); M2(Oxidation)	1718.86			1.20722	1	1.34933	1			0.838211	1	0.716992	1			0.853338	1	0.812346	1			0.74684	1	0.676598	1			2.62544	1	2.89437	1			0.586728	1	0.959303	1			0.743176	1	0.862075	1			1.96788	1
EMEENFSVEAANYQDTIGR	P48616	N-Term(iTRAQ8plex); M2(Oxidation)	2523.16	1.00715	1	1.04737	1	1.29915	2	0.900046	1	1.12408	1	1.7368	2	0.891775	1	1.08081	1	1.13667	2	0.957224	1	0.798925	1	0.659754	2	2.16653	1	2.15514	1	1.11259	2	0.959714	1	1.06185	1	1.28151	2	0.712557	1	0.812409	1	0.522124	2	1.93663	1	1.52019	1
EMSGDLEQGMLAVVK	P27214	N-Term(iTRAQ8plex); M2(Oxidation); M10(Oxidation); K15(iTRAQ8plex)	2247.17	1.40483	1	1.33386	1			1.37979	1	1.20739	1			1.47087	1	1.58432	1			1.27104	1	1.257	1			1.74421	1	1.9337	1			0.758368	1	0.793878	1			1.23035	1	1.25554	1			0.435329	1	0.466951	1
ENAGEDPGLAR	P81605	N-Term(iTRAQ8plex)	1432.73	1.24906	1	1.49856	1			0.61318	1	0.92842	1			0.843419	1	0.97584	1			0.82896	1	0.809157	1			0.985883	1	1.0845	1			0.645258	1	0.80092	1			1.55834	1	1.37717	1			2.56473	1	1.92008	1
ENASAGVER	F6YLP8	N-Term(iTRAQ8plex)	1236.65	1.08785	1					0.71312	1					0.819956	1					0.712171	1					2.80744	1					0.471365	1					1.12558	1					1.91865	1
ENASDPLIK	Q2KIS4	N-Term(iTRAQ8plex); K9(iTRAQ8plex)	1594.93	1.33797	3			1.82602	2	1.35365	3			1.68987	2	0.929866	3			0.779904	2	1.03685	3			1.12261	2	0.86048	3			0.704272	2	0.712642	3			0.688398	2	1.32641	3			1.81267	2	0.623127	3
ENDAVTIQVLNQLIQK	W5Q1R1	N-Term(iTRAQ8plex); K16(iTRAQ8plex)	2434.41	1.1991	1			1.27998	1	1.09405	1			1.0084	1	0.998293	1			0.997601	1	0.997279	1			0.926956	1	1.06601	1			1.04362	1	1.238	1			0.957221	1	1.66241	1			1.68196	1	1.2988	1
ENDYYTPTGEFR	B4DJ24	N-Term(iTRAQ8plex)	1795.84	0.834377	1	0.922697	1			0.587904	1	0.69836	1			0.612803	1	0.796577	1			0.660005	1	0.751706	1			0.458123	1	0.679698	1			0.383033	1	0.607346	1			0.606561	1	0.654324	1			4.41977	1	3.693	1
ENELTYYCCK	E9PNW4	N-Term(iTRAQ8plex); C8(Carbamidomethyl); C9(Carbamidomethyl); K10(iTRAQ8plex)	1987.97	0.386075	6	0.466947	7	0.427299	4	0.366511	6	0.515308	7	0.439677	4	0.645684	6	0.730014	7	0.600982	4	0.498735	6	0.501961	7	0.456211	4	0.278476	3	0.467933	4	0.826791	2	0.832317	6	0.864307	7	0.743401	4	0.536736	6	0.4921	7	0.694817	4	5.2151	6	4.24311	7
ENFINFAK	E1B6Z6	N-Term(iTRAQ8plex); K8(iTRAQ8plex)	1590.91	0.599381	4	0.357207	3	0.379703	3	3.41951	4	4.63668	3	4.63833	3	0.678964	4	0.504317	3	0.552121	3	0.767616	4	0.595324	3	0.632962	3	0.619754	3	0.280144	2	0.246003	2	0.596828	4	0.325522	3	0.314213	3	0.656553	4	0.575923	3	0.542412	3	0.588223	4	0.307443	3
ENINELSK	G3LUQ4	N-Term(iTRAQ8plex); K8(iTRAQ8plex)	1554.89	0.562188	2	0.617899	4	0.638701	4	0.713454	2	0.93353	4	0.993944	4	0.663775	2	0.844746	4	0.837679	4	0.578265	2	0.619984	4	0.674444	4	5.38129	2	4.32951	4	4.27791	4	0.800278	2	0.702094	4	0.674335	4	0.836295	2	0.86574	4	0.884042	4	0.735605	2	0.804699	4
ENIVEAIIHSPELIR	E9PLB2	N-Term(iTRAQ8plex)	2037.16	0.923092	1	0.996467	1	0.908204	1	1.09701	1	1.04206	1	1.11551	1	1.27641	1	1.29946	1	1.39209	1	1.07921	1	0.907622	1	0.842767	1	1.61226	1	1.51222	1	1.26888	1	1.10386	1	1.24416	1	1.28761	1	1.40628	1	1.26523	1	1.63466	1	1.13834	1	1.36784	1
ENKPSIIFIDEIDSLCGSR	A8K4G7	N-Term(iTRAQ8plex); K3(iTRAQ8plex); C16(Carbamidomethyl)	2801.5	0.997053	2	1.06434	1	0.932028	1	0.793651	2	0.894204	1	0.832143	1	1.02218	2	1.11912	1	1.11847	1	0.930255	2	1.00432	1	1.0148	1	1.81034	2	1.28917	1	1.25028	1	1.0625	2	1.1735	1	1.02664	1	1.73854	2	1.60568	1	1.94293	1	1.366	2	1.47274	1
ENLCSTFCK	P02663	N-Term(iTRAQ8plex); C4(Carbamidomethyl); C8(Carbamidomethyl); K9(iTRAQ8plex)	1766.89	0.700832	7	0.620512	8	0.536483	8	0.522176	8	0.535937	9	0.527638	9	0.904164	8	1.02921	9	1.01994	9	6.32501	8	5.71847	9	5.97434	9	0.49868	6	0.493473	6	0.500518	6	0.498365	6	0.646909	7	0.586348	7	0.219184	7	0.192811	7	0.22986	7	0.224086	5	0.256813	5
ENLLDFIK	P07237	N-Term(iTRAQ8plex); K8(iTRAQ8plex)	1599.96	0.544937	5	0.822929	3	0.548721	5	0.488711	5	0.608774	3	0.638181	5	0.7384	5	0.954214	3	0.605479	5	0.500253	5	0.80866	3	0.506271	5	0.261716	3	0.403416	2	0.493704	2	0.888048	5	0.759636	3	0.793132	5	0.638642	5	1.13745	3	1.13848	5	3.34469	5	3.44723	3
ENPLLPEEEEQR	S9XSR1	N-Term(iTRAQ8plex)	1786.91					1.0578	1					1.11545	1					1.03464	1					1.59047	1					0.682484	1					0.734176	1					0.890733	1
ENPYYDSR	P49951	N-Term(iTRAQ8plex)	1347.64			0.515369	1	0.642849	1			1.09137	1	1.06148	1			0.648991	1	0.807592	1			1.1413	1	1.24025	1			0.229276	1	0.357056	1			1.07355	1	1.13855	1			0.955442	1	0.927771	1			3.13035	1
ENQNTSGNDSSLR	F6ZTL0	N-Term(iTRAQ8plex)	1725.83	0.2259	6	0.369399	4	0.167553	3	0.232064	7	0.343431	4	0.164885	5	0.258085	6	0.668958	3	0.142309	5	0.574982	6	0.95174	4	0.176892	5	0.265103	4	0.315511	3	0.253932	2	0.367682	6	0.192778	3	0.367284	3	8.31757	8	8.60134	6	9.05581	6	0.15245	4	0.138174	3
ENQSVPLESK	W5PY10	N-Term(iTRAQ8plex); K10(iTRAQ8plex)	1738.97	0.367225	8	0.350677	9	0.336698	8	0.43668	8	0.461391	9	0.43283	8	0.602313	8	0.597031	9	0.696017	8	2.88509	8	2.73732	9	2.59318	8	4.33945	8	4.27839	9	4.3716	8	0.538652	8	0.609712	9	0.35305	8	0.62923	8	0.689099	9	0.751399	8	0.318747	8	0.339236	9
ENQTAVDVFR	A8K005	N-Term(iTRAQ8plex)	1482.78	1.14054	3	1.17345	3	1.07506	2	0.992283	3	0.992438	3	0.995066	2	1.43001	3	1.40357	3	1.41547	2	1.03844	3	0.949094	3	0.99373	2	1.2925	3	1.21422	3	1.13224	2	1.08471	3	1.06317	3	1.38809	2	0.904477	3	0.860981	3	0.964229	2	1.56747	3	1.51751	3
ENSYVPTTGAIIEIHSK	Q5E9P6	N-Term(iTRAQ8plex); K17(iTRAQ8plex)	2467.36	1.32973	1	1.23501	1	1.26004	1	1.64425	1	1.82659	1	1.74842	1	1.10656	1	1.00826	1	1.17595	1	1.18308	1	0.980057	1	0.876361	1	1.35254	1	1.33969	1	1.3644	1	0.818799	1	0.775874	1	0.800919	1	0.630395	1	0.718623	1	0.794898	1	1.19675	1	1.29656	1
ENVEDVFR	Q3SZA1	N-Term(iTRAQ8plex)	1311.68	2.08128	1	2.12894	1			1.3083	1	1.31424	1			1.82874	1	1.86405	1			1.54114	1	1.59293	1			1.51791	1	1.47844	1			0.359705	1	0.385156	1			0.505063	1	0.462393	1			0.495061	1	0.464818	1
ENVLITGGGR	O75911	N-Term(iTRAQ8plex)	1319.76	1.90081	2	1.87076	1	2.13935	1	1.03992	2	1.14001	1	0.947436	1	1.64742	2	1.59248	1	1.99529	1	1.74794	2	1.5186	1	2.15863	1	0.943239	2	1.35209	1	0.730482	1	0.563124	2	0.62705	1	0.320224	1	0.798492	2	0.764183	1	0.714396	1	0.881712	2	0.80656	1
ENVNSLLPVFEEFLK	S9WEY5	N-Term(iTRAQ8plex); K15(iTRAQ8plex)	2386.35	0.766184	1	0.899695	1	0.909412	1	1.01967	1	1.12146	1	1.01653	1	0.903048	1	0.720881	1	0.713278	1	0.823682	1	0.818156	1	0.90633	1	0.443318	1	0.653637	1	0.463367	1	1.13972	1	0.806234	1	1.13357	1	1.11002	1	1.39851	1	1.07817	1	2.78554	1	2.57322	1
ENVNVEEMFNCITELVLR	F1MSJ9	N-Term(iTRAQ8plex); C11(Carbamidomethyl)	2513.27	1.5944	2	1.79636	2	1.89645	2	1.12703	2	1.13239	2	1.16276	2	1.64051	2	1.55502	2	1.6405	2	1.39874	2	1.46032	2	1.51549	2	1.36882	2	1.3757	2	1.4346	2	0.64693	2	0.656574	2	0.371205	2	1.06971	2	1.02431	2	0.954347	2	0.67053	2	0.671237	2
EPCVESLVSQYFQTVTDYGK	V9GYG9	N-Term(iTRAQ8plex); C3(Carbamidomethyl); K20(iTRAQ8plex)	2958.5	0.274953	1	0.48059	2	0.300013	3	0.401721	1	0.27041	2	0.427244	3	0.515605	1	0.55712	2	0.598059	4	0.527591	1	0.397319	2	0.318185	4	0.50668	1	0.298031	1	0.784451	3	2.35581	1	0.661262	2	0.821168	3	0.598965	1	0.7077	2	0.351017	4	3.95003	1	5.11861	2
EPCVESLVSQYFQTVTDYGK	V9GYG9	N-Term(iTRAQ8plex); C3(Carbamidomethyl); Y18(iTRAQ8plex); K20(iTRAQ8plex)	3262.74	0.643735	1					0.506052	1					1.01261	1					0.51916	1					1.32471	1					2.90245	1					0.936369	1					2.07475	1
EPELFQTVSEGLR	Q5E9R3	N-Term(iTRAQ8plex)	1808.97	1.71064	1	1.57737	1	1.59533	1	1.25067	1	1.20855	1	1.07249	1	0.358299	1	0.38826	1	0.365973	1	1.18161	1	1.13502	1	1.08469	1	2.82173	1	2.54581	1	2.68744	1	0.346655	1	0.315456	1	0.45048	1	0.838786	1	1.02335	1	1.03457	1	1.11207	1	1.33764	1
EPESFPFVILGNK	F6QIK1	N-Term(iTRAQ8plex); K13(iTRAQ8plex)	2085.18	1.16043	2	1.08967	2	0.783986	1	0.754685	2	0.740126	2	0.599492	1	1.01534	2	0.987887	2	0.720114	1	1.14577	2	1.12667	2	1.04699	1	1.10385	2	1.06969	2	0.988345	1	2.4484	2	3.03498	2	3.19152	1	1.49037	2	1.31144	2	2.02458	1	0.834418	2	0.79206	2
EPFLSCCQFAESLR	P0C0L4	N-Term(iTRAQ8plex); C6(Carbamidomethyl); C7(Carbamidomethyl)	2047.99			0.844978	1					0.790267	1					1.81403	1					0.932013	1					0.791527	1					0.610143	1					0.61231	1					2.71101	1
EPGQSVPTFAVTSLLR	H9GZV1	N-Term(iTRAQ8plex)	2006.13	0.932411	2	0.924349	1			0.54911	2	0.88736	1			0.578864	2	0.789225	1			0.775637	2	0.67648	1			1.05594	2	1.04577	1			0.865243	2	1.64336	1			4.30013	2	3.34498	1			0.740991	2	0.632899	1
EPLLTLVK	B4DXY1	N-Term(iTRAQ8plex); K8(iTRAQ8plex)	1520.98	1.17739	1	1.10656	1			1.25423	1	1.26707	1			1.0217	1	1.234	1			1.31887	1	1.3682	1			0.59875	1	0.617922	1			1.50763	1	1.19427	1			0.862385	1	0.840556	1			1.59406	1	1.66577	1
EPLLVLDADSTNSQLR	F6Q5L6	N-Term(iTRAQ8plex)	2075.13	0.73055	2	0.455167	2	0.51292	2	0.666555	2	0.763587	2	0.913716	2	1.30132	2	0.96304	2	1.18125	2	0.97779	2	0.840169	2	1.18087	2	1.2434	2	1.69816	2	1.29435	2	1.453	2	1.54023	2	1.59576	2	2.39749	2	2.55959	2	2.07285	2	0.842731	2	0.648172	2
EPLPSLEAVYLITPSEK	B7Z2V7	N-Term(iTRAQ8plex); K17(iTRAQ8plex)	2494.42	1.28343	1	1.2031	1	1.18106	1	0.969351	1	0.937156	1	0.996045	1	1.05297	1	0.948998	1	1.0238	1	0.948757	1	0.940807	1	0.986608	1	1.04778	1	1.33888	1	1.23627	1	1.74836	1	1.67244	1	1.43302	1	1.05665	1	1.18614	1	1.14148	1	1.52752	1	1.4833	1
EPMIGVNQELAYFYPELFR	P02662	N-Term(iTRAQ8plex); M3(Oxidation); Y12(iTRAQ8plex)	2940.53	0.424681	29	0.435063	30	0.446358	30	0.544133	29	0.593392	30	0.581654	30	0.682162	29	0.843474	30	0.745659	30	5.60679	29	5.96315	30	6.04553	30	0.592443	25	0.624802	25	0.555724	27	0.484944	23	0.469615	26	0.473566	27	0.56513	25	0.527853	27	0.456253	26	0.388271	25	0.387216	27
EPMIGVNQELAYFYPELFR	P02662	N-Term(iTRAQ8plex); M3(Oxidation)	2636.33	0.45116	13	0.688517	13	0.650505	13	0.651978	16	0.682499	13	0.705934	13	0.761474	15	0.783552	13	0.830893	13	3.12103	16	3.1175	13	4.56871	14	0.911705	12	1.02443	11	0.951988	11	0.837529	13	0.856933	11	1.07299	11	0.577443	12	0.681062	11	0.620648	11	0.50557	13	0.620279	11
EPMIGVNQELAYFYPELFR	P02662	N-Term(iTRAQ8plex); Y12(iTRAQ8plex)	2924.53	0.379157	15	0.330669	13	0.349815	13	0.493906	15	0.451936	13	0.449938	13	0.456463	15	0.362851	13	0.379864	13	6.48153	15	6.9401	13	6.57397	13	0.518375	14	0.445007	10	0.383576	10	0.421758	14	0.51199	12	0.580978	11	0.367679	13	0.37824	10	0.335268	10	0.345399	13	0.268391	11
EPMIGVNQELAYFYPELFR	P02662	N-Term(iTRAQ8plex)	2620.35	0.22456	10	0.325213	5	0.583157	5	0.427296	10	0.505144	5	0.544199	6	0.414851	8	0.516996	5	0.946823	6	7.31902	10	6.53247	5	5.00971	6	0.424327	5	0.458405	5	0.646245	6	0.62323	5	0.43775	5	0.676336	6	0.425423	5	0.38746	4	0.561776	5	0.524505	7	0.488965	4
EPMIGVNQELAYFYPQLFR	O62823	N-Term(iTRAQ8plex); M3(Oxidation); Y14(iTRAQ8plex)	2939.54	0.393072	9	0.40866	9	0.286447	11	0.445134	12	0.415799	11	0.421808	12	5.00652	12	4.27274	11	5.15528	12	1.4653	12	1.48779	11	1.29585	12	0.723286	12	0.884274	11	0.779954	12	0.728174	12	0.707292	11	0.723212	12	0.670656	12	0.73965	11	0.547043	12	0.502342	12	0.532771	11
EPMIGVNQELAYFYPQLFR	O62823	N-Term(iTRAQ8plex); M3(Oxidation)	2635.34	0.744124	4	0.475059	6	0.647389	6	0.434604	6	0.500031	6	0.429354	7	3.84257	6	3.5288	6	3.82509	7	0.888186	6	1.0036	6	0.999691	7	1.32408	6	1.33848	6	1.38918	7	0.796551	6	0.683018	5	0.602548	7	1.24601	6	1.22256	6	0.960324	7	0.571527	6	0.503966	6
EPMIGVNQELAYFYPQLFR	O62823	N-Term(iTRAQ8plex)	2619.36	0.439661	2	0.351569	4	0.483488	3	0.228447	6	0.3095	6	0.392053	5	7.98157	7	6.87977	8	7.74429	7	1.2267	7	0.835121	8	0.726066	7	0.487038	5	0.654474	6	0.500167	7	0.622113	5	0.669844	6	0.840131	5	0.494679	4	0.54076	5	0.481804	5	0.263473	5	0.48544	6
EPMIGVNQELAYFYPQLFR	O62823	N-Term(iTRAQ8plex); Y14(iTRAQ8plex)	2923.56	0.480156	6	0.364734	4	0.409745	3	0.485199	6	0.44895	4	0.455626	4	4.22993	6	4.10478	4	4.80707	4	1.15981	6	1.68121	4	1.83546	4	0.620129	6	0.492389	4	0.428983	4	0.703812	6	0.802998	4	0.557638	4	0.396925	6	0.429817	4	0.290309	4	0.44716	6	0.657835	4
EPNSENVDISSGGGVTGWK	P61026	N-Term(iTRAQ8plex); K19(iTRAQ8plex)	2541.29					1.15106	1					0.986302	1					1.23921	1					1.14266	1					1.27209	1					1.71509	1					1.02161	1
EPNVLICFIDK	P01903	N-Term(iTRAQ8plex); C7(Carbamidomethyl); K11(iTRAQ8plex)	1956.1	0.807085	3	0.820931	2			0.709749	3	0.587164	2			0.857937	3	0.7835	2			0.925781	3	0.777401	2			0.814578	3	0.616286	2			0.749952	3	0.572092	2			0.838115	3	1.08911	2			2.72046	3	3.50201	2
EPPESTAGTAEVASGEGPTGAR	E1B749	N-Term(iTRAQ8plex)	2375.19					1.43253	1					0.641598	1					1.55104	1					0.846871	1					2.44244	1					0.971938	1					1.64452	1
EPPGLVTAR	E1BCI3	N-Term(iTRAQ8plex)	1243.73	1.30452	1					0.713872	1					1.1285	1					0.779445	1					4.98548	1					0.522627	1					0.557298	1					0.450543	1
EPPLLLGVLHPNTK	H0Y512	N-Term(iTRAQ8plex); K14(iTRAQ8plex)	2136.3	0.83095	1	0.752204	1	0.755582	1	0.619175	1	0.510043	1	0.556919	1	1.39064	1	0.931716	1	1.02793	1	0.858224	1	0.772735	1	0.673466	1	1.89259	1	1.43292	1	1.10996	1	0.78196	1	0.590327	1	0.644381	1	0.863926	1	0.833869	1	0.684748	1	2.26796	1	3.28796	1
EPQDEVPK	F6ZU69	N-Term(iTRAQ8plex); K8(iTRAQ8plex)	1549.86	0.177842	1	0.216341	1			0.195498	1	0.217373	1			0.243869	1	0.230456	1			0.148282	1	0.159613	1									1.22389	1	1.02348	1			5.39129	1	5.87913	1			2.18597	1	1.78725	1
EPQVYVLAPPQEELSK	W5Q7I2	N-Term(iTRAQ8plex); K16(iTRAQ8plex)	2435.35	1.12137	1	1.05986	2	1.15612	1	1.76809	1	1.53976	2	1.57031	1	0.652083	1	0.752075	2	0.998917	1	2.94279	1	2.72823	2	1.37941	1	2.23902	1	1.88303	2	1.63486	1	0.290815	1	0.289753	2	0.832415	1			0.212212	2	0.871547	1	0.301239	1	0.633988	2
EQAGEQMAEYR	S9X3X3	N-Term(iTRAQ8plex)	1615.76	0.539957	7	0.479842	9	0.564851	9	0.303241	10	0.452745	12	0.298797	10	0.468368	5	0.597252	7	0.523799	5	0.512085	7	0.481885	9	0.510001	8	0.399444	8	0.591167	10	0.553344	9	8.75188	10	8.31407	12	6.7674	10	0.453198	9	0.475115	11	0.606728	10	0.358983	8	0.387851	9
EQAGEQMAEYR	S9X3X3	N-Term(iTRAQ8plex); M7(Oxidation)	1631.76	0.495444	7	0.773734	9	0.831372	5	0.300286	9	0.644773	10	0.372223	8	0.76752	5	0.858047	8	0.915377	4	0.401309	7	0.538579	10	0.479099	6	0.49703	7	0.733714	8	1.05772	5	8.75544	9	7.42409	10	8.0795	8	0.502224	7	0.548561	9	0.550189	5	0.236753	7	0.366126	9
EQAGEQMAEYR	S9X3X3	N-Term(iTRAQ8plex); Y10(iTRAQ8plex)	1919.97	0.494077	2	0.558871	1	0.503821	1	0.622328	2	0.543719	1	0.495229	1	0.337347	2	0.3248	1	0.34225	1	0.457574	2	0.471931	1	0.452309	1	0.596426	2	0.289801	1	0.400836	1	6.75844	2	7.53204	1	7.39147	1	0.754862	2	0.894947	1	0.994859	1	0.747131	2	0.540823	1
EQALGLEPALGR	S9XJF3	N-Term(iTRAQ8plex)	1557.9	1.10002	1	0.924515	1	1.09	1	0.922733	1	0.935344	1	0.888857	1	1.20697	1	1.19042	1	1.42129	1	0.857748	1	0.803576	1	0.876295	1	1.33288	1	1.86615	1	1.71668	1	1.2802	1	1.54964	1	1.40826	1	0.891772	1	0.632097	1	0.839307	1	1.89973	1	1.76164	1
EQAPDSVEGLLNALR	F7DMM2	N-Term(iTRAQ8plex)	1916.04			1.08946	1	1.16147	1			1.63289	1	1.12181	1			1.1919	1	1.50488	1			1.96122	1	2.03442	1			1.23478	1	1.17948	1			0.606378	1	0.760385	1			0.463821	1	0.311476	1			1.07759	1
EQEAEQMPEYR	Q13410	N-Term(iTRAQ8plex); M7(Oxidation)	1729.8	0.374608	13	0.611092	14	0.709265	12	0.447303	14	0.509427	15	0.655066	13	0.467682	14	0.52456	15	0.709991	12	0.533722	12	0.617752	14	0.644545	12	0.704378	11	0.601741	12	0.808672	11	0.570542	13	0.719839	14	0.753146	12	0.441032	15	0.596232	16	0.629096	15	6.01862	18	4.87252	18
EQEAEQMPEYR	Q13410	N-Term(iTRAQ8plex)	1713.81	0.4448	8	0.691947	8	0.361924	7	0.4195	8	0.520671	9	0.355384	8	0.493118	8	0.645388	8	0.357668	7	0.419687	8	0.544665	8	0.364831	7	0.536617	3	0.713238	5	0.595609	3	0.700404	8	0.484369	9	0.45006	8	0.774817	7	0.821252	9	0.585885	7	5.31479	9	3.56495	11
EQEAEQMPEYR	Q13410	N-Term(iTRAQ8plex); Y10(iTRAQ8plex)	2018.01	0.749983	1	0.859283	1	1.03644	1	0.424112	1	0.781321	1	0.557733	1	0.547241	1	0.652288	1	0.722131	1	0.660544	1	0.879477	1	0.953747	1	0.346804	1	0.584098	1	0.50716	1	1.41782	1	1.51793	1	1.84371	1	0.945489	1	0.909756	1	0.951626	1	3.88694	1	2.96567	1
EQEAEQMPEYR	Q13410	N-Term(iTRAQ8plex); M7(Oxidation); Y10(iTRAQ8plex)	2034.01	0.919962	1	0.999602	1	0.958202	1	0.720848	1	0.693108	1	0.556706	1	0.598911	1	0.736869	1	0.747688	1	0.711968	1	0.844338	1	0.715345	1	0.505385	1	0.603266	1	0.822077	1	1.03806	1	0.941337	1	1.33821	1	0.826739	1	0.547366	1	0.437297	1	3.56964	1	3.54353	1
EQEGEEMAEYR	W5NPT7	N-Term(iTRAQ8plex); M7(Oxidation)	1690.75	0.344087	24	0.472613	20	0.457676	21	0.321211	27	0.397496	22	0.359574	23	1.80985	32	1.851	26	1.83517	29	0.351425	26	0.42478	22	0.482062	24	5.9072	32	5.46904	26	5.55139	29	0.478884	27	0.517662	22	0.481824	25	1.22822	32	1.19152	26	1.14714	29	0.371672	24	0.390034	22
EQEGEEMAEYR	W5NPT7	N-Term(iTRAQ8plex)	1674.75	0.469105	9	0.449442	12	0.333059	10	0.385864	12	0.380856	14	0.247345	12	1.89206	18	1.66189	19	1.92894	16	0.388513	13	0.445389	14	0.319854	14	6.72416	18	5.34899	19	6.21588	16	0.701621	12	0.806033	14	0.550113	12	0.777807	18	0.871419	19	0.797109	16	0.384506	10	0.337886	13
EQEGEEMAEYR	W5NPT7	N-Term(iTRAQ8plex); Y10(iTRAQ8plex)	1978.96	0.260958	4	0.27767	4	0.414567	3	0.304493	4	0.344703	4	0.476657	3	1.42147	4	1.68944	4	1.37058	3	0.316464	4	0.301951	4	0.334667	3	4.4212	4	4.87289	4	4.16138	3	1.62233	4	1.70741	4	2.3382	3	0.642353	4	0.646816	4	0.692325	3	0.256408	4	0.247948	4
EQEGEEMAEYR	W5NPT7	N-Term(iTRAQ8plex); M7(Oxidation); Y10(iTRAQ8plex)	1994.95					0.194656	1					0.140291	1					1.5654	1					0.369758	1					8.06872	1					0.227917	1					0.551233	1
EQEGEQMAEYR	F6RQM5	N-Term(iTRAQ8plex); M7(Oxidation)	1689.77	0.245246	11	0.365485	10	0.349688	12	0.240338	11	0.318884	11	0.267471	12	0.412124	9	0.469303	10	0.288761	12	0.425098	10	0.316407	11	0.402374	11	0.594368	10	0.437153	12	0.604979	11	0.512572	10	0.388767	11	0.484834	11	7.42412	13	8.05518	14	6.87581	13	0.408712	9	0.415003	8
EQEGEQMAEYR	F6RQM5	N-Term(iTRAQ8plex)	1673.77	0.670394	8	0.481395	8	0.664403	8	0.501427	9	0.449509	8	0.49678	10	0.679198	10	0.448788	11	0.807539	11	0.420993	11	0.321067	11	0.54238	11	0.693298	7	0.510557	8	0.853293	8	0.592686	8	0.54896	8	0.556333	8	8.5853	12	7.62101	12	6.00022	12	0.667912	6	0.423468	8
EQEGEQMAEYR	F6RQM5	N-Term(iTRAQ8plex); Y10(iTRAQ8plex)	1977.98	0.376718	3	0.763878	3	0.326147	2	0.322829	3	0.455878	3	0.269991	2	0.234026	3	0.420693	3	0.238935	2	0.296156	3	0.495849	3	0.296022	2	0.31652	3	0.524664	3	0.419536	2	0.661738	3	0.649343	3	0.80662	2	7.75865	3	6.0702	3	7.12178	2	0.379193	2	0.427694	3
EQEGEQMAEYR	F6RQM5	N-Term(iTRAQ8plex); M7(Oxidation); Y10(iTRAQ8plex)	1993.98	0.654673	1	0.474063	1	0.794987	1	0.381086	1	0.301462	1	0.480044	1	0.713504	1	0.445722	1	0.942489	1	0.457639	1	0.305725	1	0.576018	1	0.816417	1	0.537427	1	0.753135	1	0.662101	1	0.27875	1	0.688709	1	6.16671	1	7.39636	1	5.40565	1	0.285981	1	0.239351	1
EQFLDGDGWTER	A5D7J6	N-Term(iTRAQ8plex)	1756.84					0.923444	1					1.47552	1					1.42539	1					1.79149	1					1.35328	1					0.846732	1					0.931286	1
EQGQAPITPQQGQALAK	S9Y7S4	N-Term(iTRAQ8plex); K17(iTRAQ8plex)	2373.33	1.37971	1	1.40868	1	1.0234	1	0.997375	1	1.1105	1	1.15338	1	1.19631	1	1.23588	1	1.08577	1	1.21561	1	1.15829	1	0.714117	1	1.26233	1	1.70025	1	1.45728	1	0.713518	1	0.914466	1	0.599173	1	1.82379	1	1.30693	1	1.78786	1	1.03699	1	0.896573	1
EQGSNTAAENTGSNER	B4DP97	N-Term(iTRAQ8plex)	1968.93	0.518387	1					0.299199	2	0.116604	1	0.0972604	1	0.348859	2	0.350959	1			0.984745	2	0.569366	1	0.336717	1	0.78717	1					0.813886	1					1.09572	2	1.61638	1	0.441919	1	3.63159	2	5.4873	1
EQGVETSVTYYR	Q0P5F6	N-Term(iTRAQ8plex)	1735.87	1.22724	1	0.99506	1	1.06172	1	1.96618	1	1.89424	1	1.81867	1	0.708968	1	0.662491	1	0.523062	1	1.47958	1	1.6014	1	1.43876	1	1.5566	1	2.33681	1	2.78188	1	0.65571	1	0.637101	1	0.773449	1	0.388176	1	0.392562	1	0.478445	1	1.11038	1	0.838694	1
EQGVTFPSGDIQEQLIR	P49327	N-Term(iTRAQ8plex)	2221.18	0.780092	12	0.647164	7	0.552668	9	0.414222	13	0.473875	9	0.379685	9	0.863045	11	0.60117	9	0.491762	10	0.723479	13	0.541023	9	0.666436	10	0.769588	10	0.772187	6	0.553623	7	0.806333	13	0.85159	9	0.821275	8	0.611276	14	0.47025	9	0.496335	8	4.30376	15	5.42968	12
EQLAIAEFAR	S9XC68	N-Term(iTRAQ8plex)	1451.81	0.937484	2					1.3322	2					0.804708	2					1.01091	2					0.649528	2					1.21524	2					1.21017	2					1.83687	2
EQLFDAVAVLLSMR	F6Y688	N-Term(iTRAQ8plex); M13(Oxidation)	1912.05	0.416265	1	0.445411	2	0.54942	2	0.499957	1	0.320989	2	0.488614	2	0.636198	1	0.99317	2	1.01913	2	0.556641	1	0.63669	2	0.683835	2	0.442226	1	0.94218	2	1.16347	2	0.534203	1	0.637163	2	0.54717	1	6.53587	1	4.97147	2	4.9414	2	0.34531	1	0.50066	2
EQLFDAVAVLLSMR	F6Y688	N-Term(iTRAQ8plex)	1896.06			0.62871	1					0.439527	1					0.870248	1					0.592885	1					0.97381	1					0.642792	1					4.87527	1					0.842927	1
EQLGPVTQDFWDK	F6Z2L5	N-Term(iTRAQ8plex); K13(iTRAQ8plex)	2171.16	0.694111	4	0.644766	5	0.793661	4	0.469782	4	0.523942	5	0.457443	4	0.672238	4	0.538707	5	0.684929	4	0.621213	4	0.586082	5	0.642598	4	0.706361	4	0.557952	5	0.572823	4	1.50508	4	1.98186	5	1.34996	4	4.705	4	4.9688	5	4.817	4	0.507855	4	0.240875	5
EQLGPVTQDFWDKLEK	F6Z2L5	N-Term(iTRAQ8plex); K13(iTRAQ8plex); K16(iTRAQ8plex)	2845.58	0.457158	1	0.954833	3	0.522202	1	0.482255	1	0.370938	3	0.373643	1	0.642777	1	0.61553	3	0.636872	1	0.562919	1	0.584276	3	0.60696	1	0.859249	1	0.555019	3	0.629963	1	0.676002	1	0.543363	3	0.586868	1	5.43614	1	5.34043	3	5.83384	1	0.79127	1	0.54553	3
EQLGPVTQEFWDNLEK	P02647	N-Term(iTRAQ8plex); K16(iTRAQ8plex)	2541.34	0.777099	8	0.861798	6	0.739757	3	0.645098	8	0.722185	6	0.70463	3	0.762845	8	0.86616	6	0.725971	3	0.746689	8	0.814011	6	0.730107	3	1.58335	8	1.57197	6	1.63024	3	0.576703	8	0.621973	6	0.545944	3	0.972964	8	0.838773	6	0.915705	3	2.55683	8	2.35648	6
EQLGPVTQEFWDNLEKETEGLR	P02647	N-Term(iTRAQ8plex); K16(iTRAQ8plex)	3226.69	0.537844	1	0.719121	1			0.609148	1	0.495325	1			1.26313	1	1.17465	1			0.77507	1	0.824938	1			0.630583	1	0.785627	1			0.660025	1	0.623202	1			1.95905	1	2.115	1			2.72844	1	2.53993	1
EQLQALIPYVLNPSK	B4DXC4	N-Term(iTRAQ8plex); K15(iTRAQ8plex)	2321.39	1.09817	1	0.988116	1	0.888444	1	0.887473	1	0.733407	1	0.922548	1	1.46624	1	1.26569	1	1.57837	1	0.918549	1	0.960843	1	0.891911	1	1.06055	1	1.23918	1	1.03905	1	1.59222	1	1.44309	1	1.48596	1	1.12937	1	1.32141	1	1.02404	1	1.50428	1	1.71574	1
EQLQDMGLVDLFSPEK	Q9UE54	N-Term(iTRAQ8plex); M6(Oxidation); K16(iTRAQ8plex)	2473.32	1.19709	1					0.838736	1					0.992379	1					1.15717	1					1.17865	1					1.00346	1					1.42034	1					1.72365	1
EQLQTEQDAPAAAR	F1MK05	N-Term(iTRAQ8plex)	1831.94			0.59076	1					1.09336	1					1.02666	1					2.54149	1					1.31394	1					1.14234	1					1.15259	1					0.798369	1
EQLQTEQDAPAATR	E9PP55	N-Term(iTRAQ8plex)	1861.95	0.741958	1					1.08482	1					1.19864	1					0.751913	1					0.711833	1					1.07931	1					0.803451	1					2.6581	1
EQLTPLIK	V9GYG9	N-Term(iTRAQ8plex); K8(iTRAQ8plex)	1549.97	0.364837	1	0.414741	1	0.414075	1	0.425958	1	0.453141	1	0.396964	1	0.455434	1	0.483238	1	0.427451	1	0.35265	1	0.37995	1	0.32597	1	0.136202	1	0.263698	1	0.212004	1	0.576186	1	0.597672	1	0.469113	1	1.14718	1	1.112	1	1.12872	1	4.98618	1	4.77915	1
EQMDNAVYTFETLLHQELGK	F6SE00	N-Term(iTRAQ8plex); M3(Oxidation); K20(iTRAQ8plex)	2990.53	1.25418	1	1.45006	1	1.21264	2	0.678568	1	0.994767	1	0.972243	2	1.08807	1	0.908254	1	1.20506	2	1.12799	1	1.04998	1	1.08094	2	2.12516	1	1.82825	1	1.71259	2	1.0464	1	0.88705	1	0.957461	2	1.3964	1	1.46465	1	1.30994	2	1.1906	1	1.13576	1
EQQQSVTSR	Q58DD3	N-Term(iTRAQ8plex)	1366.72	1.09116	1	1.06422	1			1.25719	1	1.08722	1			1.8284	1	1.81528	1			1.21764	1	1.14232	1			2.67724	1	2.57111	1			0.256419	1	0.300376	1			0.978869	1	0.986289	1			0.468089	1	0.798634	1
EQTGLEAYALGLDTK	B2R694	N-Term(iTRAQ8plex); K15(iTRAQ8plex)	2217.23	0.756718	4	0.598317	3	0.916093	1	0.586034	4	0.497122	3	0.710521	1	0.83392	4	0.589084	3	1.0513	1	0.737956	4	0.554842	3	1.09228	1	0.984704	4	0.419638	3	1.47052	1	0.762565	4	0.614338	3	1.04687	1	0.843434	4	0.815571	3	0.979337	1	3.08159	4	4.67026	3
EQVANSAFVER	Q76LV1	N-Term(iTRAQ8plex)	1553.82	0.583252	1	0.90153	2	0.6998	2	1.2103	1	1.22059	2	1.2822	2	1.14108	1	1.00989	2	0.829995	2	1.12421	1	1.25735	2	1.25791	2	1.63665	1	1.34145	2	1.03252	2	0.973398	1	0.954249	2	0.902184	2	0.78771	1	0.869049	2	0.784933	2	1.84557	1	1.68433	2
EQVSPER	F1MX05	N-Term(iTRAQ8plex)	1148.62	2.42262	1	2.34167	1	2.55107	1	0.867189	1	0.894438	1	0.936559	1	1.5324	1	1.6378	1	1.67146	1	1.09782	1	1.09651	1	1.22168	1	2.614	1	2.70412	1	2.77496	1	0.233155	1	0.319162	1	0.364187	1	1.20345	1	0.889371	1	0.529115	1	0.170065	1	0.250134	1
ERPAAPGHPR	Q9HAC8	N-Term(iTRAQ8plex)	1391.78			0.719658	1					0.898259	1					0.747661	1					0.675588	1					0.749278	1					0.536179	1					3.8451	1					1.28702	1
ERPLLCDDPLLCGLLDSPALK	T0NML8	N-Term(iTRAQ8plex); C6(Carbamidomethyl); C12(Carbamidomethyl); K21(iTRAQ8plex)	3003.63	0.855151	2	0.995669	1			0.749238	2	0.835853	1			1.3248	2	1.20467	1			0.956981	2	1.19879	1			1.17103	2	1.36391	1			3.06962	2	2.83267	1			1.0683	2	0.882847	1			0.802569	2	0.858899	1
ERPTAPGHPR	Q3ZBQ1	N-Term(iTRAQ8plex)	1421.79	2.12547	1					1.0484	1					1.46066	1					1.15289	1					1.52569	1					0.552926	1					0.893734	1					0.927978	1
ESDDGTEELEVR	S9Y6W8	N-Term(iTRAQ8plex)	1682.8			0.576928	1	0.780046	1			1.50828	1	1.73354	1			0.806801	1	0.893564	1			1.00525	1	1.09519	1			1.64628	1	0.910865	1			0.836038	1	0.817878	1			0.708233	1	0.820754	1			2.01638	1
ESDYFTSQGEFR	A5D7G6	N-Term(iTRAQ8plex)	1769.83	1.03433	1	1.10412	1			1.87732	1	1.83641	1			0.961782	1	1.05832	1			1.57929	1	1.48839	1			1.14216	1	1.25052	1			0.850025	1	0.768501	1			1.12751	1	1.05767	1			0.675551	1	0.749387	1
ESEIIDFFLGASLK	F6Y739	N-Term(iTRAQ8plex); K14(iTRAQ8plex)	2177.23	0.64844	1	0.576321	1			1.93801	1	2.0825	1			0.723945	1	0.860321	1			1.22584	1	1.3717	1			0.721918	1	0.652875	1			0.99871	1	0.73447	1			0.591973	1	0.685891	1			1.9249	1	1.78094	1
ESGSLTYEEFLGR	E9PNF8	N-Term(iTRAQ8plex)	1791.91	0.711731	1			0.91976	1	0.402429	1			0.544964	1	0.701637	1			0.836509	1	0.670633	1			0.846355	1	0.642045	1			0.850936	1	0.995574	1			1.62329	1	4.5285	1			2.72654	1	1.19542	1
ESGVFEGIPTYR	B7ZKQ9	N-Term(iTRAQ8plex)	1658.87	0.507125	1	0.428015	1			0.466853	1	0.658343	1			0.680843	1	0.527782	1			0.39239	1	0.320984	1			0.582635	1	3.40498	1			0.580866	1	0.563152	1			0.362352	1	0.411124	1			4.93316	1	3.04896	1
ESIVDVEGVVR	Q68CR9	N-Term(iTRAQ8plex)	1505.85			1.37427	1					1.51728	1					0.914884	1					1.30122	1					0.897423	1					0.91457	1					0.772543	1					1.52428	1
ESNTVFSFLGLK	F6W7Z4	N-Term(iTRAQ8plex); K12(iTRAQ8plex)	1950.11	1.54628	1			1.54019	1	1.16467	1			1.06215	1	1.30226	1			1.72511	1	1.72618	1			1.43624	1	0.985018	1			1.03653	1	1.2136	1			1.00939	1	1.08074	1			1.18691	1	0.666279	1
ESQDTSFTTLVER	A8E645	N-Term(iTRAQ8plex)	1816.92	1.13537	1	1.38611	2	1.00617	2	0.928685	1	1.12429	2	0.953847	2	0.872302	1	1.04957	2	1.06155	2	1.14154	1	1.22808	2	1.17631	2	0.398422	1	0.64563	2	0.515744	2	0.784847	1	1.04779	2	0.830778	2	0.872399	1	0.785441	2	0.929824	2	2.82503	1	1.86754	2
ESTDEILGR	S9WVE2	N-Term(iTRAQ8plex)	1323.71	1.50779	1					1.45809	1					0.922992	1					1.08185	1					0.860882	1					1.56438	1					0.866389	1					1.17885	1
ESTLHLVLR	P62979	N-Term(iTRAQ8plex)	1371.82	1.10349	31	1.01565	12	1.08097	15	1.08631	31	1.0973	12	1.02058	15	1.03169	31	0.846466	12	0.96798	15	1.25522	32	1.25989	12	1.31625	15	1.19909	31	1.14386	12	0.93501	15	1.37313	32	1.43282	12	1.94437	15	1.43098	32	1.71059	12	1.37253	15	0.936612	32	0.762168	12
ESTTSEQSAR	B4DL14	N-Term(iTRAQ8plex)	1399.7	0.726152	1	0.733998	1	0.781976	1	3.03268	1	3.03299	1	3.45423	1	0.901745	1	0.912814	1	0.438445	1	0.969507	1	1.14916	1	1.18422	1	0.274822	1	0.175043	1			1.00688	1	1.05066	1	1.09325	1	0.555315	1	0.444156	1			1.00444	1	1.04988	1
ESVESPEQK	P19440	N-Term(iTRAQ8plex); K9(iTRAQ8plex)	1640.89	0.649098	1	0.554406	1	0.491967	1	0.748255	1	0.721603	1	0.61101	1	1.40703	1	0.687279	1	0.631281	1	0.563981	1	0.593265	1	0.600791	1	0.538862	1	0.176854	1	0.159751	1	0.772926	1	0.552949	1	0.629343	1	0.550902	1	0.391924	1	0.456007	1	3.59906	1	4.6943	1
ESYPHIK	O60664	N-Term(iTRAQ8plex); K7(iTRAQ8plex)	1481.86	0.753747	1			0.767259	1	0.677239	1			0.698237	1	0.57891	1			0.545159	1	0.690215	1			0.711056	1	0.371678	1			0.367919	1	0.592011	1			0.583047	1	1.11665	1			0.606423	1	3.91869	1
ESYPHVK	Q3SX32	N-Term(iTRAQ8plex); K7(iTRAQ8plex)	1467.84	1.03456	1	1.29397	1	1.16923	1	0.976512	1	1.05546	1	0.965843	1	1.09904	1	1.44096	1	1.16033	1	0.816452	1	0.731106	1	0.742843	1	0.74278	1	0.552207	1	0.222238	1	0.910922	1	0.836981	1	0.774754	1	1.30336	1	1.04481	1	0.74795	1	2.30576	1	2.22043	1
ESYPVFYLFR	P30040	N-Term(iTRAQ8plex)	1624.87	0.57606	1	0.691316	3	0.546856	3	0.41902	1	0.417165	3	0.439005	3	0.383679	1	0.623868	3	0.490614	3	0.488031	1	0.547897	3	0.52507	3			0.341923	1			0.490465	1	0.486367	3	0.403009	3	0.327855	1	0.390929	3	0.340483	3	5.54692	1	5.09989	3
ESYSIYVYK	E1BGW2	N-Term(iTRAQ8plex); K9(iTRAQ8plex)	1759.96	0.737478	5	0.76018	5	0.644866	4	2.87981	5	2.97958	5	2.95908	4	0.942851	5	0.996798	5	1.15766	4	0.655409	5	0.708514	5	0.750325	4	0.722164	5	0.653391	5	0.681903	4	0.95021	5	0.954513	5	0.838616	4	0.742642	5	1.26547	5	1.02302	4	0.703273	5	0.507345	5
ESYVETELIFALAK	P49951	N-Term(iTRAQ8plex); K14(iTRAQ8plex)	2221.26	0.712155	3	0.587258	3	0.680468	2	0.967118	3	0.971491	3	0.92327	2	0.8531	3	0.512084	3	0.791581	2	1.45324	3	2.22027	3	1.8314	2	0.897293	3	0.556497	3	0.618551	2	1.08546	3	1.58818	3	0.878744	2	1.48007	3	1.10939	3	1.67206	2	1.72107	3	1.38613	3
ETAAEVAAR	O77811	N-Term(iTRAQ8plex)	1221.67	0.424807	1	0.449477	1	0.525692	1	0.850776	1	0.847614	1	0.786939	1	0.440324	1	0.61889	1	0.49309	1	0.778518	1	1.00761	1	0.835373	1	0.326313	1	0.472987	1	0.523133	1	0.530391	1	0.491276	1	0.472541	1	3.84606	1	3.45103	1	4.00269	1	2.00465	1	1.87736	1
ETADTISK	F1MDM4	N-Term(iTRAQ8plex); K8(iTRAQ8plex)	1472.85			0.961648	1					2.58255	1					0.995485	1					1.37263	1					1.85426	1					0.411521	1					0.430375	1					0.454252	1
ETAEAYLGK	P11021	N-Term(iTRAQ8plex); K9(iTRAQ8plex)	1589.91	0.733009	4	0.897251	1	0.626526	3	1.15615	4	1.35354	1	1.12663	3	0.910925	4	0.885228	1	0.959651	3	1.43289	4	1.34086	1	1.35357	3	0.721354	4	1.169	1	0.509255	3	0.835943	4	1.06305	1	0.757862	3	0.893104	4	1.17853	1	0.917982	3	1.97746	4	1.45891	1
ETAEEVK	C7FE01	N-Term(iTRAQ8plex); K7(iTRAQ8plex)	1413.8	0.4206	2	0.315905	1	0.360908	2	3.2212	2	4.70453	1	3.96719	2	0.610922	2	0.42631	1	0.555004	2	0.56503	2	0.390946	1	0.490634	2	0.528111	2	0.214725	1	0.680051	1	1.36774	2	1.1492	1	0.721984	2	0.931051	2	0.615872	1	0.917161	2	0.459377	2	0.22034	1
ETAEEVQAR	O77698	N-Term(iTRAQ8plex)	1336.7			0.325727	2	0.401272	1			0.778222	2	0.792656	1			5.00592	2	5.33997	1			0.797879	2	0.868011	1			0.496504	2	0.437777	1			0.463226	2	0.355487	1			0.863224	2	0.687051	1			0.865793	2
ETAPGGTESQSLR	A9UK01	N-Term(iTRAQ8plex)	1636.84	0.40957	1	0.576516	1	0.484659	1	0.428395	1	0.584391	1	0.433424	1	0.524484	1	0.439996	1	0.517175	1	1.29463	1	1.44961	1	1.57173	1	0.452721	1	0.439551	1	0.382499	1	1.20581	1	1.22451	1	0.899974	1	0.377639	1	0.353734	1	0.304778	1	4.12358	1	3.7912	1
ETEEPSQR	F6Q6E8	N-Term(iTRAQ8plex)	1279.64	0.475157	1	0.13725	1			0.896521	1	0.143154	1	0.329443	1	0.395162	2	0.237926	1	0.47904	1	0.658008	2	0.366448	1	0.506942	1	0.416208	1	0.125136	1	0.481575	1	0.280213	2	0.480363	1	0.196206	1	5.67572	2	8.19503	1	7.48658	1	1.40619	1	0.301316	1
ETEKDDTGTPITK	F1N6D4	N-Term(iTRAQ8plex); K4(iTRAQ8plex); K13(iTRAQ8plex)	2347.31			3.40096	1					2.06278	1					1.99814	1					0.255022	1					0.497215	1					0.293268	1					0.727653	1					0.175861	1
ETFNQTVGTFEELQK	D5HSX1	N-Term(iTRAQ8plex); K15(iTRAQ8plex)	2379.26	1.84288	1	1.57985	1			1.89368	1	1.34723	1			0.902248	1	1.7204	1			1.20728	1	1.2479	1			0.818574	1	1.14322	1			0.67676	1	0.750677	1			1.12991	1	0.910441	1			0.741488	1	0.849844	1
ETFTSGR	Q13410	N-Term(iTRAQ8plex)	1101.58			0.547938	2	0.3529	1			0.323382	2	0.209442	1			0.66368	2	0.331478	1			0.422869	2	0.252139	1			0.148535	1					0.722849	1	0.773041	1			0.310703	2	0.611385	1			5.35667	2
ETGFSHSQITR	Q3SYS6	N-Term(iTRAQ8plex)	1566.81	1.55613	3	1.51822	3	1.8502	1	0.772808	3	0.952624	3	1.15421	1	1.65236	3	1.77853	3	1.65795	1	0.836378	3	1.03473	3	1.10206	1	1.70201	3	1.59213	3	1.34825	1	0.453601	3	0.505546	3	0.44808	1	1.20559	3	0.930123	3	0.97564	1	1.27263	3	1.25923	3
ETGWPFCSDEDWNTK	A5PJE3	N-Term(iTRAQ8plex); C7(Carbamidomethyl); K15(iTRAQ8plex)	2480.15	0.704979	1					1.18832	1					0.847989	1					1.45553	1					0.712689	1					0.602175	1					1.47538	1					2.05678	1
ETIEIETQVPEK	P13866	N-Term(iTRAQ8plex); K12(iTRAQ8plex)	2024.15	0.553037	1	0.882897	1	0.500813	1	0.584471	1	0.707214	1	0.626046	1	0.543998	1	0.603555	1	0.332061	1	0.436066	1	0.663173	1	0.406773	1	0.612152	1	0.730683	1	0.483803	1	0.678571	1	0.840496	1	0.546632	1	0.846319	1	0.680195	1	0.627379	1	4.38885	1	3.72779	1
ETIELVHTEPTDVAQLPSR	Q8MIK3	N-Term(iTRAQ8plex)	2439.29			1.21093	1	1.13278	1			0.975714	1	1.00738	1			0.824656	1	0.988776	1			0.998386	1	0.870373	1			1.05424	1	1.31864	1			1.08618	1	1.07818	1			2.03227	1	1.65432	1			1.38353	1
ETIESLSSSEESITEYK	P05814	N-Term(iTRAQ8plex); K17(iTRAQ8plex)	2540.31	1.20338	1	1.05152	1			0.906577	1	0.765326	1			1.3442	1	0.957944	1			0.970125	1	0.724942	1			1.31804	1	0.512588	1			0.79859	1	0.563679	1			0.941355	1	0.54801	1			1.92609	1	3.64586	1
ETIQGITDPLFK	B8Y7I4	N-Term(iTRAQ8plex); K12(iTRAQ8plex)	1970.14	4.13502	13	3.88305	11	4.00389	11	1.64245	13	1.56574	11	1.5949	11	0.481188	9	0.483619	10	0.670119	8	1.11868	13	1.15517	11	1.12185	11	0.839607	9	0.967862	8	0.916701	7	0.567236	9	0.584955	10	0.645622	8	0.742409	9	0.619782	10	0.612583	8	0.397114	13	0.309911	11
ETIQGITDPLLK	W5PJR5	N-Term(iTRAQ8plex); K12(iTRAQ8plex)	1936.14	0.636725	26	0.716474	23	0.684638	17	0.548787	26	0.620956	24	0.640308	18	0.67491	27	0.686343	25	0.731398	20	0.543226	27	0.666879	24	0.615478	17	6.8462	27	5.98064	25	6.27766	20	0.528828	24	0.543938	22	0.559029	17	0.715744	25	0.658037	24	0.870753	17	0.676323	25	0.595766	22
ETLEQGLQFCR	F1MTJ9	N-Term(iTRAQ8plex); C10(Carbamidomethyl)	1684.86	1.76333	3	1.85401	3	2.46013	2	1.1044	3	1.21027	3	1.27975	2	1.41573	3	1.41497	3	1.66032	2	1.35101	3	1.45608	3	1.58933	2	0.971772	3	1.00388	3	0.715482	2	0.917266	3	1.05007	3	0.656677	2	0.790929	3	0.75116	3	0.425871	2	0.638594	3	0.678804	3
ETLPEPNSQGQR	F1MYJ9	N-Term(iTRAQ8plex)	1659.86	1.56719	3	1.43089	4	1.49977	2	0.889083	3	0.920272	4	0.872701	2	1.60173	3	1.62928	4	1.70838	2	1.34516	3	1.40971	4	1.34207	2	1.53841	3	1.03081	4	0.713739	2	0.94967	3	1.04138	4	1.05004	2	1.08616	3	1.16564	4	1.18753	2	0.984058	3	0.972309	4
ETLQQHK	Q5CAQ5	N-Term(iTRAQ8plex); K7(iTRAQ8plex)	1491.87	0.399011	1	0.570125	2	0.445126	2	1.01469	1	0.922404	2	1.02066	2	0.516486	1	0.769585	2	0.661214	2	0.907479	1	0.96908	2	0.946108	2	0.486806	1	0.892756	2	0.658499	2	0.7743	1	0.92091	2	0.942328	2	0.550896	1	0.789557	2	0.672248	2	3.89331	1	3.09044	2
ETLTQGLEFCR	B2R694	N-Term(iTRAQ8plex); C10(Carbamidomethyl)	1657.85			0.551662	1					0.984827	1					0.850513	1					1.85716	1					0.854935	1					0.711137	1					0.380909	1					2.76139	1
ETMDFLK	P15522	N-Term(iTRAQ8plex); K7(iTRAQ8plex)	1491.82	0.362822	3	0.252767	1	0.218833	2	0.437208	3	0.199026	2	0.263502	3	0.280878	2	0.146933	1			0.235126	3	0.189451	1	0.22865	2	0.385342	3	0.337537	1	0.195033	3	7.92138	3	10.4522	2	9.70097	3	0.625888	3	0.529168	2	0.450222	3	0.534982	3	0.120945	2
ETMDFLK	P15522	N-Term(iTRAQ8plex); M3(Oxidation); K7(iTRAQ8plex)	1507.83			0.243846	2					0.309135	2					0.126936	1					0.228655	2					0.232351	2					9.03126	2					0.681248	2					0.277898	2
ETMVTSTTEPSR	P14314	N-Term(iTRAQ8plex); M3(Oxidation)	1658.82	0.964441	1	0.459505	1	0.176324	1	0.825117	1	0.274193	1	0.561257	1	1.00416	1	0.679772	1	0.238473	1	0.864629	1	0.248801	1	0.283407	1	1.1435	1	0.160374	1	0.134434	1	0.484464	1	0.164972	1	0.301895	1	0.528756	1	0.547324	1	0.481488	1	3.14742	1	5.66427	1
ETNISYSQEADDR	B7Z3Q4	N-Term(iTRAQ8plex)	1831.86	0.4363	1	0.403914	1	0.707566	1	0.517567	1	0.418783	1	0.63333	1	0.470646	1	0.393203	1	0.853432	1	0.423283	1	0.354212	1	0.539179	1	0.209196	1			0.342853	1	1.05363	1	0.685809	1	1.13761	1	1.28879	1	0.903105	1	1.17459	1	4.31001	1	5.18916	1
ETNLDSIPLVDTHSK	P48616	N-Term(iTRAQ8plex); K15(iTRAQ8plex)	2277.24			1.84721	1					1.18099	1					0.918679	1					1.22005	1					0.917125	1					1.20308	1					1.16771	1					1.13589	1
ETPLSPMGEDSASGDIETLHSK	W5NPT7	N-Term(iTRAQ8plex); K22(iTRAQ8plex)	2909.47	2.06028	1	2.01448	1	1.87114	1	1.11565	1	0.994046	1	1.20072	1	1.92755	1	2.05462	1	1.97619	1	1.07595	1	1.07677	1	1.08392	1	2.27216	1	2.47962	1	2.07624	1	0.507924	1	0.536924	1	0.553395	1	0.432894	1	0.38707	1	0.572386	1	0.497604	1	0.47435	1
ETQALVLAPTR	E7EQG2	N-Term(iTRAQ8plex)	1502.88	0.603052	1					1.11174	1					1.63655	1					3.02162	1					0.887977	1					1.16311	1					0.475532	1					0.662157	1
ETVDQVEELR	Q14204	N-Term(iTRAQ8plex)	1521.81					0.891799	1					2.29479	1					0.646456	1					0.687523	1					0.493569	1					1.54959	1					1.37439	1
ETVEEQVSTTER	L7MS37	N-Term(iTRAQ8plex)	1711.86	1.00966	1	1.07526	1	0.908053	1	1.23753	1	1.21324	1	1.11065	1	0.890867	1	0.981045	1	0.932365	1	0.844154	1	0.908042	1	0.864236	1	0.854091	1	0.926764	1	0.929245	1	1.25359	1	1.34874	1	1.11585	1	1.00301	1	1.0702	1	1.41768	1	2.09616	1	1.82375	1
ETVINPEK	Q8N9U0	N-Term(iTRAQ8plex); K8(iTRAQ8plex)	1537.89	0.488468	1	0.268781	1	0.543643	1	0.474801	1	0.236915	1	0.560906	1	0.514846	1	0.424278	1	0.538371	1	0.450949	1	0.227713	1	0.4158	1	0.239684	1	1.44964	1	0.457562	1	0.869223	1	0.6344	1	0.965733	1	0.758344	1	0.420227	1	0.764631	1	4.76058	1	5.01127	1
ETVSEESNVLCLSK	Q3SYU2	N-Term(iTRAQ8plex); C11(Carbamidomethyl); K14(iTRAQ8plex)	2203.17	1.08062	1	1.03713	2	0.984514	1	1.06315	1	1.31165	2	1.17387	1	1.19332	1	1.02289	2	1.0786	1	0.735094	1	0.847612	2	0.959373	1	1.61715	1	0.99526	2	1.60154	1	1.14523	1	1.24185	2	1.28366	1	1.86642	1	1.13746	2	1.43418	1	1.02754	1	1.62434	2
ETYGDTEAICR	Q4LE63	N-Term(iTRAQ8plex); C10(Carbamidomethyl)	1618.76	0.708331	1	0.50493	2			0.510111	1	0.424473	2			0.896254	1	0.56479	2			0.417988	1	0.400695	2			0.405485	1	0.381847	2			0.197827	1	0.783349	2			5.65269	1	5.11784	2			0.940926	1	0.946091	2
EVADGLCLEVEGK	Q862L1	N-Term(iTRAQ8plex); C7(Carbamidomethyl); K13(iTRAQ8plex)	2027.07					1.72614	1					1.354	1					0.989289	1					1.63308	1					0.968023	1					1.09922	1					0.942551	1
EVADQVK	Q5E946	N-Term(iTRAQ8plex); K7(iTRAQ8plex)	1396.83	1.00294	1	0.988967	1	0.96712	1	1.95319	1	2.05327	1	1.90463	1	1.1255	1	1.0262	1	1.00899	1	1.17809	1	1.44621	1	1.8487	1	1.55442	1	1.42805	1	1.27657	1	0.690647	1	0.667881	1	0.699566	1	1.26745	1	1.22526	1	1.02541	1	0.535259	1	0.464033	1
EVAEAATGEDASSPPPK	Q99536	N-Term(iTRAQ8plex); K17(iTRAQ8plex)	2264.18	0.824561	1					0.670159	1					1.09069	1					0.540928	1					2.49878	1					1.55762	1					1.23627	1					1.53038	1
EVAEAATVVAAAEAGAGEDASSQPPK	F1MUP9	N-Term(iTRAQ8plex); K26(iTRAQ8plex)	3034.57	2.07268	1					1.45282	1					1.48164	1					0.894295	1					1.38912	1					1.37854	1					0.43343	1					0.613005	1
EVAEAYEVLSDK	Q58DD3	N-Term(iTRAQ8plex); K12(iTRAQ8plex)	1961.07					1.50517	1					1.03481	1					1.50881	1					1.87192	1					1.46431	1					0.966225	1					0.77062	1
EVCFACVDGK	P49951	N-Term(iTRAQ8plex); C3(Carbamidomethyl); C6(Carbamidomethyl); K10(iTRAQ8plex)	1792.91	0.748137	1	0.944301	1	0.720275	1	1.09835	1	1.39161	1	1.15412	1	2.5443	1	1.76488	1	2.61258	1	0.713227	1	0.793004	1	0.832537	1	0.363662	1	0.464432	1	0.426823	1	1.36164	1	1.47015	1	1.28236	1	0.601473	1	0.560902	1	0.536294	1	1.87039	1	1.845	1
EVCGFAPYER	Q3T171	N-Term(iTRAQ8plex); C3(Carbamidomethyl)	1531.75	0.792859	1	0.854111	1	0.841869	1	1.57124	1	1.67239	1	1.53009	1	0.756327	1	0.733422	1	0.74655	1	1.43319	1	1.40508	1	1.37215	1	1.15548	1	1.17788	1	1.42778	1	0.824658	1	0.856484	1	0.854548	1	0.787763	1	0.781842	1	0.844745	1	1.72998	1	1.61718	1
EVDIGIPDATGR	F7BWW6	N-Term(iTRAQ8plex)	1546.85	0.902906	3	0.880578	3	0.663017	1	1.28368	3	1.32802	3	1.98033	1	0.833047	3	0.868535	3	0.698614	1	0.933506	3	0.83408	3	0.587775	1	1.12803	3	0.733605	3	0.564499	1	1.32435	3	1.34102	3	0.977717	1	0.862082	3	0.952997	3	0.711357	1	1.74249	3	2.1468	3
EVDLYLPR	A8E4Q3	N-Term(iTRAQ8plex)	1308.74	1.40616	1					2.43813	1					0.612136	1					0.952746	1					0.933735	1					1.19871	1					0.49115	1					0.927178	1
EVDRNEGLK	K9K3M3	N-Term(iTRAQ8plex); K9(iTRAQ8plex)	1667.95	1.18626	2			0.9993	1	0.934541	2			0.794728	1	0.499649	2			0.427986	1	1.23452	2			1.09691	1	1.37122	2			1.07493	1	0.805242	2			0.411608	1	1.98824	2			2.68114	1	1.44933	2
EVDVFSPLR	F1N293	N-Term(iTRAQ8plex)	1365.76					1.2312	1					1.21468	1					1.07168	1					1.31995	1					2.21726	1					1.21884	1					0.823946	1
EVEEDEYK	Q5CAQ5	N-Term(iTRAQ8plex); K8(iTRAQ8plex)	1648.85			0.551319	3	0.466836	2			1.15861	3	1.24686	2			0.596512	3	0.633042	2			0.951954	3	0.981633	2			0.28362	2	0.398251	1			0.521651	3	0.375817	2			0.726019	3	0.456764	2			3.77848	3
EVEISIPASFFPR	W5NPT7	N-Term(iTRAQ8plex)	1795.99	0.83197	45	0.826921	43	0.909908	43	0.674222	54	0.708688	47	0.721152	47	0.73305	38	0.628123	40	0.633403	39	1.17324	55	1.1525	52	1.23714	51	6.14247	60	5.80605	61	6.07479	61	0.806183	37	0.878623	33	0.775673	33	0.652737	35	0.565894	34	0.823092	30	0.622895	34	0.572811	33
EVESAEVPTENK	O97944	N-Term(iTRAQ8plex); K12(iTRAQ8plex)	1940.03	0.219395	3	0.343226	3	0.298171	2	0.240243	4	0.441075	3	0.154111	4	0.418645	1	0.688956	2	0.305069	2	0.221364	4	0.770857	3	0.333556	3	0.359187	4	0.358801	3	0.273063	4	9.4136	4	6.26449	3	8.64945	4	0.631975	3	1.21029	3	1.13234	3	0.195061	4	1.39836	2
EVEVIEIIQATVIK	F1MNN6	N-Term(iTRAQ8plex); K14(iTRAQ8plex)	2192.34	0.804337	3	1.09171	2	0.632775	3	1.96311	3	2.20131	2	1.8191	3	1.13721	3	0.996783	2	0.808845	3	0.972349	3	1.15364	2	1.06055	3	1.12731	3	0.719525	2	0.439448	3	0.873403	3	0.923985	2	0.834088	3	1.49424	3	1.51537	2	1.69084	3	0.469973	3	0.337645	2
EVEVSIPASFFPR	P18892	N-Term(iTRAQ8plex)	1781.97	2.65184	47	3.0428	34	3.14955	35	1.77061	47	2.4011	34	2.45742	35	0.731247	43	0.470485	29	0.398046	28	1.1612	47	1.13889	34	1.11686	35	0.821957	33	0.713722	22	0.704298	23	0.791495	32	0.493695	23	0.412447	24	0.806733	41	0.549123	27	0.681218	25	0.680705	41	0.419748	29
EVFAEAVR	S9Y7S4	N-Term(iTRAQ8plex)	1224.68	1.3014	1	1.21421	2	1.18666	2	1.21199	1	1.10851	2	1.04091	2	1.1499	1	1.13731	2	1.17891	2	0.966589	1	0.879486	2	0.942108	2	1.76963	1	1.84184	2	1.8545	2	0.616507	1	0.731351	2	0.78501	2	1.50913	1	1.36377	2	1.4855	2	1.04627	1	1.25409	2
EVFETATR	S9YLQ0	N-Term(iTRAQ8plex)	1256.68			1.27367	1	1.38389	1			0.732632	1	0.696614	1			1.10494	1	1.15487	1			1.13282	1	1.27554	1			1.80528	1	1.60235	1			0.652986	1	0.841607	1			0.887367	1	0.881674	1			1.93842	1
EVFFMNTQSIVQLVQR	E1BGH6	N-Term(iTRAQ8plex); M5(Oxidation)	2259.21	0.956167	1					0.568703	1					2.86298	1					1.558	1					1.62268	1					1.45135	1					0.475403	1					0.630321	1
EVFHMVVEVPR	P37980	N-Term(iTRAQ8plex); M5(Oxidation)	1661.9	1.21181	2	1.20308	2	1.15756	2	1.07082	2	1.1104	2	1.06742	2	1.72643	2	1.64491	2	1.75631	2	0.865981	2	0.918391	2	0.883623	2	1.64674	2	1.7521	2	1.85776	2	1.08583	2	1.08378	2	1.03781	2	0.887686	2	0.952418	2	0.898569	2	1.11269	2	1.02699	2
EVFTSGR	S9X3X3	N-Term(iTRAQ8plex)	1099.6	0.298831	1					0.407191	1					0.281633	1					0.429369	1					0.718908	1					7.89794	1					0.371413	1					0.746889	1
EVGDGTTSVVIIAAELLK	S9XC68	N-Term(iTRAQ8plex); K18(iTRAQ8plex)	2423.42	0.720234	1			1.3722	1	1.56667	1			1.70007	1	0.871569	1			1.14081	1	1.382	1			0.985757	1	1.4007	1			0.880603	1	1.20641	1			0.993398	1	0.95452	1			0.899545	1	1.21781	1
EVGSHFDDFVTNLIEK	Q3T0N9	N-Term(iTRAQ8plex); K16(iTRAQ8plex)	2458.31			1.50157	1					1.52202	1					0.900769	1					1.17816	1					0.835368	1					1.16345	1					0.946404	1					1.29255	1
EVIDAAESPEHK	Q3MHW6	N-Term(iTRAQ8plex); K12(iTRAQ8plex)	1933.05	1.36461	3	1.23792	2	1.09414	3	1.36022	3	1.17054	2	1.40154	3	1.60707	3	1.40193	2	1.4792	3	1.02962	3	0.948936	2	0.966261	3	0.794267	3	0.868303	2	0.769712	3	1.44468	3	1.41599	2	1.32422	3	1.08822	3	1.33299	2	1.0586	3	0.628517	3	0.953916	2
EVIELPLTNPELFQR	H0YJC0	N-Term(iTRAQ8plex)	2102.17			0.878414	1					0.800638	1					1.0458	1					0.984474	1					2.30709	1					0.609867	1					2.24586	1					0.969234	1
EVIYPYVYEK	F7A3D1	N-Term(iTRAQ8plex); K10(iTRAQ8plex)	1911.07	0.979423	1					0.890147	1					1.17268	1					0.81007	1					1.56632	1					0.762324	1					2.67854	1					0.915484	1
EVLDSFLDLAR	Q15758	N-Term(iTRAQ8plex)	1581.88	0.762581	1					0.762301	1					1.35757	1					0.962808	1					1.06036	1					1.22786	1					1.0911	1					2.18854	1
EVLDSFLDLVR	S9YLD6	N-Term(iTRAQ8plex)	1609.91					1.81949	1					1.82137	1					0.878651	1					2.56115	1					2.2226	1					0.371284	1
EVLNVFGNDYDTEDGTGVR	Q3T105	N-Term(iTRAQ8plex)	2404.15	0.948654	1	1.15242	1	1.11933	1	1.34241	1	1.25862	1	1.39941	1	2.34504	1	1.69578	1	1.86596	1	1.32404	1	1.59324	1	1.85567	1	0.964415	1	0.861089	1	0.751261	1	1.36614	1	1.99352	1	1.4457	1	0.267635	1	0.20565	1	0.447649	1	0.962843	1	0.961018	1
EVLQALEELAVNYDQK	Q3LIE3	N-Term(iTRAQ8plex); K16(iTRAQ8plex)	2470.36	1.30936	1	1.73315	1	0.969716	1	1.17484	1	1.33424	1	0.953674	1	1.1164	1	1.25241	1	0.361013	1	1.14921	1	0.714099	1	1.89181	1	1.03958	1	0.491528	1	1.27581	1	1.06739	1	0.828033	1	1.14024	1	1.35204	1	1.30562	1	1.50621	1	1.27541	1	1.59864	1
EVNFPILSANIK	Q05927	N-Term(iTRAQ8plex); K12(iTRAQ8plex)	1953.16			2.37913	1					1.77504	1					1.23667	1					1.10048	1					0.665766	1					0.96358	1					0.641451	1					0.666532	1
EVNLAVQNAK	B4DE91	N-Term(iTRAQ8plex); K10(iTRAQ8plex)	1694.01	0.773679	1	0.799379	1			0.830851	1	0.902592	1			0.736167	1	0.800529	1			0.747651	1	0.726447	1			0.413512	1	0.595884	1			1.04437	1	0.924558	1			1.11313	1	1.12647	1			3.25815	1	3.07309	1
EVPAGNYPFIVTSDDGR	F6XEP5	N-Term(iTRAQ8plex)	2141.08	0.683598	3	0.564644	2	0.514193	2	0.855588	3	0.580884	3	0.704685	2	0.633839	3	0.97229	2	0.661786	2	0.761723	3	0.539393	2	0.511153	2	0.874398	3	0.901157	2	0.828805	2	1.17645	3	0.872704	3	0.749512	2	3.02474	3	3.66776	3	4.22727	2	0.772789	3	1.32526	3
EVPLAEAQSLAEHYDILCAIETSAK	T0MF24	N-Term(iTRAQ8plex); C18(Carbamidomethyl); K25(iTRAQ8plex)	3366.77					0.713895	1					0.797798	1					1.81824	1					0.446799	1					1.35372	1					0.870763	1					3.68211	1
EVPVIFIHPLNTGLFR	K9KAK4	N-Term(iTRAQ8plex)	2156.26	1.021	1	0.786591	1	1.2144	1	0.870772	1	1.01498	1	0.855681	1	0.967929	1	1.10366	1	0.981454	1	1.15243	1	1.24176	1	1.31292	1	1.69048	1	1.07899	1	1.79268	1	1.82689	1	1.22175	1	1.23923	1	1.23576	1	1.60855	1	1.1286	1	1.12347	1	1.46672	1
EVQEFYK	B4DPP0	N-Term(iTRAQ8plex); K7(iTRAQ8plex)	1550.87	0.540579	2	0.650095	2	0.435177	2	0.353333	2	0.352089	2	0.284192	2	0.41858	2	0.479638	2	0.389413	2	0.424889	2	0.461769	2	0.365044	2	1.294	1	0.136513	1			0.488622	1	0.265712	1	0.263752	1	0.206508	2	0.382082	2	0.44626	2	5.37563	2	5.50539	2
EVQLEELEAAR	P51570	N-Term(iTRAQ8plex)	1590.86	0.651666	1	0.66751	1	0.667481	1	1.00736	1	0.880287	1	0.817106	1	0.483963	1	0.547804	1	0.452415	1	0.593047	1	0.627657	1	0.527963	1	0.461229	1	0.344286	1	0.5252	1	0.962289	1	1.03795	1	1.4138	1	0.533908	1	0.541687	1	0.527007	1	3.9097	1	3.99441	1
EVQLLESGGGLVQPGGSLR	P01765	N-Term(iTRAQ8plex)	2200.23	0.7694	1	0.764993	1			0.847875	1	1.03628	1			1.0393	1	1.09502	1			1.28429	1	1.49615	1			1.01264	1	0.683995	1			1.37415	1	1.50602	1			0.795633	1	0.526482	1			2.22704	1	2.17203	1
EVQQGEEFER	S9YGA5	N-Term(iTRAQ8plex)	1554.77			1.02188	1					0.757168	1					0.903035	1					0.761273	1					1.16785	1					0.382416	1					0.882259	1					3.1156	1
EVQTNDLK	D6RB09	N-Term(iTRAQ8plex); K8(iTRAQ8plex)	1554.89	0.75445	1	0.620443	1	0.665414	1	1.67333	1	1.8219	1	1.83206	1	0.774893	1	0.742119	1	0.677696	1	1.02953	1	1.07741	1	1.01905	1	0.7892	1	0.760946	1	0.755099	1	1.30546	1	1.11518	1	1.07673	1	0.972197	1	0.835462	1	0.897068	1	1.75017	1	1.94096	1
EVSALLQAGVQEGVVQPLK	T0NML8	N-Term(iTRAQ8plex); K19(iTRAQ8plex)	2573.5			0.912693	1	0.732901	1			0.462095	1	0.634544	1			0.764166	1	1.13009	1			0.807532	1	1.00012	1			0.654098	1	0.861284	1			1.27537	1	1.97587	1			4.51337	1	3.05919	1			0.625302	1
EVSDSLLTSSK	Q99541	N-Term(iTRAQ8plex); K11(iTRAQ8plex)	1773.99	0.644492	11	0.648793	9	0.572044	11	0.605623	11	0.601307	9	0.476997	11	0.698743	11	0.827469	9	0.710868	11	0.743401	11	0.556649	9	0.512432	11	0.809752	7	0.606885	8	0.626577	6	0.741409	11	0.638201	9	0.559229	11	0.665487	10	0.760541	9	0.678513	11	3.82223	11	3.86634	9
EVSESLLASSK	S9YK74	N-Term(iTRAQ8plex); K11(iTRAQ8plex)	1758	0.729253	14	0.945735	17	0.697894	16	0.729467	15	0.792576	18	0.778878	16	0.853425	13	0.946901	14	1.01318	14	0.614371	14	0.78113	17	0.574738	16	0.795426	13	0.792867	16	0.793128	15	4.92209	15	4.65003	18	4.54794	16	0.709925	14	0.764165	17	0.725228	16	0.940725	15	0.922563	18
EVSFGEGK	A4IFU2	N-Term(iTRAQ8plex); K8(iTRAQ8plex)	1460.82					1.00574	1					1.38683	1					1.52941	1					0.930812	1					1.30209	1					1.2225	1					1.00071	1
[truncated: 4,004 more rows]
[truncated: 2 more columns]
