# Supplementary material for: Data from proteomic characterization and comparison of mammalian milk fat globule proteomes by iTRAQ analysis
Source: Data Brief. 2015 Jan 13;3:12–5. doi: 10.1016/j.dib.2014.12.004 (PMC4509926; doi:10.1016/j.dib.2014.12.004)
Supplement: Supplementary file 3 — Supplementary Data [file mmc3.xlsx]

## Sheet: biological process
Category	Term	Count	%	PValue	Genes	Pop Hits	Fold Enrichment	Bonferroni	Benjamini	FDR
GOTERM_BP_ALL	cellular process	275	56.9358	0.0273273	O75355, P62070, Q8WVW5, P27635, P62753, Q59EA4, P11142, P61081, P38606, Q9NRJ3, O75695, P62263, P62854, P23396, P68104, Q9H3Z4, Q8NBS9, Q04637, O75369, P00709, Q14344, Q9P2E9, P00558, P62258, Q9NSD9, P61586, P07237, O60603, P13796, Q99572, Q5JR95, P35998, Q99536, Q01814, P13866, P04040, Q8TBX8, P13667, P62979, O75674, P62249, P27348, Q05CK9, Q9Y679, P40616, P06899, P11021, P11215, P07947, P55072,…	10541	1.06129	1	0.192709	38.4387
GOTERM_BP_ALL	localization	140	28.9855	3.75681e-16	Q96QK1, P80188, Q15286, P11142, P61106, P38606, Q9ULU8, O15127, Q9C0K1, O00161, P02749, P39019, Q8NBS9, P08571, O75369, P02649, Q9P2E9, P62258, P10599, Q92930, O60603, Q9BXW6, Q99572, P02647, P63241, Q9UM54, Q9HAS3, Q8IWA5, Q01814, P61026, P13866, Q495M3, P49006, Q9H223, P13667, O75674, P08246, P27348, Q8NE01, Q2M3M2, O14638, P40616, P02655, P02656, Q15907, P11215, P07947, P55072, P02652, P07948,…	2993	1.90285	7.7971e-13	1.11355e-13	5.88418e-13
GOTERM_BP_ALL	transport	130	26.9151	7.58254e-17	Q96QK1, P80188, Q15286, P11142, P61106, P38606, Q9ULU8, O15127, Q9C0K1, O00161, P02749, P39019, Q8NBS9, P08571, P02649, Q9P2E9, P62258, P10599, Q92930, O60603, Q9BXW6, Q99572, P02647, P63241, Q9UM54, Q9HAS3, Q8IWA5, Q01814, P61026, P13866, Q495M3, P49006, Q9H223, P13667, O75674, P08246, P27348, Q8NE01, O14638, Q2M3M2, P40616, P02655, P02656, Q15907, P07947, P55072, P02652, P07948, P63104, O95436,…	2629	2.01157	2.59903e-13	4.32987e-14	1.9984e-13
GOTERM_BP_ALL	response to stimulus	101	20.911	0.0442125	P13987, P80188, Q8WVW5, Q59EA4, P17858, P11142, O75695, Q9NRJ3, P08174, P08758, P23396, Q9HAV0, P47989, P02749, P39019, P22352, P08571, P00709, P01903, Q14344, P02649, O60603, Q99572, P13796, Q256S0, Q9UM54, Q01814, P01871, Q16651, P04040, P01011, P08246, O14638, P06899, P11021, P11215, Q13217, P55072, P02652, P63104, O95436, P07948, P02671, Q99541, P61626, Q9P035, P15941, Q9NZM1, Q9UN76, P07099,…	3502	1.17324	1	0.267543	54.6953
GOTERM_BP_ALL	signal transduction	87	18.0124	0.0172004	P46940, P62820, Q13237, P36405, P62070, P12429, Q15286, Q969Q5, P62753, P31946, Q59EA4, O60543, P61106, P18085, P11234, P12272, P08758, P01024, P63096, Q9HAV0, P28799, P02679, Q9UL26, P02675, Q9UL25, P21333, Q07960, P61019, O75369, P63000, P00709, Q14344, P02649, Q9P2E9, P09525, P62258, P10599, O95294, P61586, Q92930, Q71TU5, P84085, O60603, P02647, Q99572, O00194, Q5T6W2, Q9UM54, P26992, O95716,…	2840	1.24619	1	0.137772	26.1981
GOTERM_BP_ALL	cellular component organization	78	16.1491	0.0166028	P07355, P35527, Q8WVW5, P31946, O60543, P17858, P11142, P68366, P18428, Q99747, P08758, P62263, O00161, P02679, Q9UL26, P02675, Q8NBS9, P22352, P21333, P08571, O75369, P35579, P63000, P02649, P61586, P10909, Q10567, P02647, Q99572, Q9BRQ8, P13796, P54920, P36969, Q9UM54, P27105, Q01814, P06858, P14868, P49768, P04075, P27797, P04040, P15328, Q9H223, P05164, P08246, P62979, P07900, P40616, P02655,…	2498	1.27024	1	0.134193	25.4083
GOTERM_BP_ALL	catabolic process	62	12.8364	1.40437e-07	O75355, P04406, O43242, P21695, P06733, Q969Q5, Q59EA4, O60543, P11586, P17858, P20132, P61081, O75594, Q14376, P40925, O94905, P22352, Q96FW1, P09110, P35579, Q9NST1, P49184, P02649, P22079, P00558, P52209, Q15008, P62191, Q99572, P36969, P35998, P06858, P49768, P04075, P04040, P05164, P08246, O75674, P62979, Q9Y679, O14638, Q92542, P02655, P17980, P02656, P02652, P55072, P06727, P61626, P07099,…	1253	2.0129	0.000328709	1.56553e-05	0.000245894
GOTERM_BP_ALL	cellular component biogenesis	42	8.69565	0.000820637	Q9UM54, P27105, P18124, P14868, P49768, P27797, Q8WVW5, P62753, P31946, P04040, P17858, P62249, P07900, P68366, P62424, Q99747, P06899, P02656, P08758, P62263, P55072, P02652, P02671, P02679, P02675, P39019, P43005, P22352, P06727, P62081, P21333, P83731, P63000, P08708, P02649, P06396, P61586, P18077, P02647, Q99572, P13796	1001	1.70686	0.853671	0.0143465	1.42718
GOTERM_BP_ALL	immune system process	40	8.28157	0.00256521	Q15833, P01871, P35268, P49768, P27797, P20160, P48960, P08246, P01834, P27487, O75594, P18428, O14638, Q9NRJ3, P51572, P08174, P04264, P11215, P01024, P62263, P07948, P63104, P02788, P39019, P06727, P08571, Q96FW1, P35579, P01903, P10909, Q6PIQ7, P15529, P04004, P54108, O60603, Q92597, Q99572, P13796, P0C0L4, Q256S0	998	1.63047	0.997553	0.0328531	4.39762
GOTERM_BP_ALL	multi-organism process	33	6.8323	0.00032414	P35998, P80188, P20160, Q59EA4, P21796, Q15056, P11142, Q05CK9, P18428, O75594, P12272, P06899, P17980, Q13217, P02652, P07948, P28799, P02788, P60033, P08571, Q04637, P61626, P15941, P00709, P62258, P61586, P15529, O60603, Q5S4N1, Q08431, Q99572, Q256S0, Q5T6W2	681	1.97128	0.531835	0.00734122	0.566027
GOTERM_BP_ALL	cell motion	28	5.7971	4.55893e-05	P49768, Q8WVW5, P20160, P48960, P62979, P08246, O95498, Q5HYB6, P11215, Q3KRG8, O15144, Q01518, P83731, P35579, P63000, Q14344, P06576, P62258, P10599, P35908, P62330, P61158, P04792, P02647, P29034	475	2.39799	0.101229	0.00183843	0.0797932

## Sheet: cellular component
Category	Term	Count	%	PValue	Genes	Pop Hits	Fold Enrichment	Bonferroni	Benjamini	FDR
GOTERM_CC_ALL	membrane	204	42.236	0.000112591	P46940, O75355, P13987, P62070, Q59EA4, Q9BSJ8, P38606, O75695, P23396, Q9H3Z4, O75369, P01903, Q14344, Q9P2E9, Q96LJ7, P61586, P07237, Q92930, O60603, Q99572, P13796, P26992, Q99536, Q01814, P13866, P04040, Q8TBX8, O75674, Q9Y679, P40616, P11021, P11215, P07948, P27824, Q99541, P43005, Q9P035, Q9NZM1, Q13636, Q92503, P06576, Q5CAQ5, Q13438, Q8NF37, P01111, Q08722, O43246, Q969Q5, Q53TN4, Q9HDC9,…	7266	1.21368	0.0412371	0.000978857	0.155394
GOTERM_CC_ALL	extracellular region	77	15.942	7.59473e-06	P07355, P55259, P80188, P13987, P07498, Q15286, Q6UWX4, Q00341, Q6UX06, P27487, P68366, Q8TDL5, P18428, O75594, Q9NRJ3, P12272, P01024, P28799, P02679, P02788, P02675, P02749, P22352, P21333, Q59F71, P08571, P80303, Q8N387, P00709, P22079, P02649, P07237, P10909, P02647, Q96DR5, Q256S0, Q13410, P27105, O95994, P01871, P06858, P08582, P04075, P27797, P20160, Q16651, P48960, P15328, P01011, P05090,…	2010	1.65601	0.00283641	7.67657e-05	0.010489
GOTERM_CC_ALL	endoplasmic reticulum	67	13.8716	7.81831e-16	P62820, Q9Y5M8, P62070, Q9BTV4, P27635, Q59EA4, P61106, P27487, Q99747, P51572, P04843, O15260, P51571, O94905, Q9UL25, Q8NBS9, P69849, P80303, Q8TB01, P61019, P61619, P49184, P01903, Q9P2E9, Q96LJ7, P07237, Q9UBS3, Q8TCT9, Q15005, P02647, P54920, P63241, Q8TC12, P27105, Q86UL3, Q01814, O95994, P51151, P49768, P27797, O95573, P04040, Q14165, Q9H223, P13667, Q15738, Q05CK9, Q9Y679, Q92542, P11021,…	960	3.01697	2.90656e-13	1.94289e-14	1.07692e-12
GOTERM_CC_ALL	vesicle	60	12.4224	2.93149e-19	P07355, Q15286, P31946, Q59EA4, P08133, P61106, P11142, Q9ULU8, P04843, P05023, O00161, P02679, Q9H3Z4, Q9UL25, P02675, Q59F71, P61019, P63000, Q14344, P62258, P10909, Q92930, P07237, Q10567, P02647, O00194, Q9UM54, P27105, O95716, Q15833, P49768, P51153, P04075, P20160, P13667, P07900, P08195, Q92542, P11021, P50991, Q15907, P01833, P63104, P30101, P02671, P27824, P49327, P51149, Q9NZM1, P30040,…	670	3.87119	1.09638e-16	1.09638e-17	4.04885e-16
GOTERM_CC_ALL	Golgi apparatus	50	10.352	6.58309e-09	P62820, P36405, Q9BTV4, Q59EA4, P18085, P61106, P27487, Q7Z5G4, Q99747, P51572, O15127, Q9UL25, P21333, P80303, P61019, P02649, Q96LJ7, O00763, Q10567, P84085, P61158, O00194, P54920, Q9UM54, P27105, P51151, P49768, P61026, P51153, P04040, O75674, P40616, Q92542, Q9H4G4, P07948, O15144, Q9H082, P49327, P51149, Q92503, O75396, Q14204, Q687X5, O60664, P62330, P16671, P48444, Q8NF37, P01111, P21399	872	2.47868	2.46207e-06	1.17242e-07	9.09229e-06
GOTERM_CC_ALL	ribosome	36	7.45342	4.82046e-20	Q5JR95, P18124, P35268, P62753, P27635, P30050, P32969, P62249, P62979, P62899, P62424, P61247, P23396, P62263, P62854, P46782, P46781, P60866, P15880, Q02543, Q9BTQ7, P39019, P83731, P62081, P25398, P08708, Q9P2E9, P62888, P42677, P18077, Q9BQQ5, P40429, P39023	215	7.23822	1.80285e-17	2.00317e-18	6.65782e-17
GOTERM_CC_ALL	melanosome	31	6.41822	2.98922e-27	P07355, P27105, Q15286, P31946, P08133, P13667, P07900, P11142, P08195, Q92542, P04843, P11021, P50991, P05023, P63104, P30101, P27824, Q9H3Z4, P49327, P51149, P30040, P61019, P63000, P51148, Q5CAQ5, Q14344, O75396, P62258, P09543, P07237	89	15.057	1.11797e-24	2.79492e-25	4.12859e-24
GOTERM_CC_ALL	vacuole	15	3.10559	0.00222001	O00161, Q15833, P51151, Q96RQ9, P49768, P20160, P04040, P51149, P05164, O75674, P01903, P61106, P61421, Q92542, Q13277	252	2.57311	0.564477	0.0147334	3.02296
GOTERM_CC_ALL	endosome	15	3.10559	0.0149996	P07355, Q96QK1, Q9UL26, Q9UL25, P51151, P51149, Q59EA4, P51148, Q9H223, O75674, P61106, P02649, O60664, P62330, O15127	315	2.05849	0.996491	0.0699026	18.8392
GOTERM_CC_ALL	lysosome	14	2.89855	0.00126598	O00161, Q15833, P51151, Q96RQ9, P49768, P20160, P04040, P51149, P05164, O75674, P01903, P61106, Q92542, Q13277	211	2.86823	0.377354	0.00873526	1.73441
GOTERM_CC_ALL	microsome	13	2.69151	0.00912883	O00161, Q01814, P27797, O95573, Q59EA4, P07099, Q5CAQ5, Q05CK9, P07237, Q15005, P05023, P48449, P55072	237	2.37117	0.967609	0.047817	11.8969
GOTERM_CC_ALL	membrane raft	8	1.65631	0.0480319	P27105, P49768, P08571, P08174, Q99572, P04899, P07948	143	2.41836	1	0.190716	49.3311

## Sheet: molecular function
Category	Term	Count	%	PValue	Genes	Pop Hits	Fold Enrichment	Bonferroni	Benjamini	FDR
GOTERM_MF_ALL	binding	331	68.53	1.99063e-05	O75355, P46940, P13987, P80188, P62070, Q8WVW5, P62753, Q59EA4, P11142, P13645, P61081, P38606, Q8TDL5, Q9NRJ3, O75695, P23396, P62854, P62263, P68104, Q9H3Z4, Q8NBS9, Q04637, O75369, P00709, P01903, Q14344, P00558, Q96LJ7, P62258, Q9NSD9, P61586, Q92930, P07237, O60603, P13796, Q99572, Q5JR95, P26992, P35998, Q99536, Q01814, P13866, P04040, P01011, Q8TBX8, P13667, P62249, O75674, P62979, P27348,…	12531	1.09288	0.0138772	0.000698474	0.0300272
GOTERM_MF_ALL	catalytic activity	160	33.1263	0.000132067	O75355, P04406, P62070, Q9Y6Q1, Q15286, Q59EA4, Q6UWX4, P17858, P61106, P11142, P61081, P38606, O75695, P23396, P68104, Q9NR19, O95050, P47989, Q12913, Q8NBS9, P22352, P55010, P00709, Q14344, P00558, Q96LJ7, Q9NSD9, Q4VAR4, P61586, O00763, Q15008, Q92930, P07237, Q15005, Q9BRQ8, Q9UM54, P35998, Q99536, Q01814, Q6ZS86, P04075, Q5JR08, Q16651, O15484, P04040, Q8TBX8, Q9H223, P13667, P08246, Q9Y679,…	5198	1.27355	0.0885487	0.00420555	0.199056
GOTERM_MF_ALL	hydrolase activity	94	19.4617	1.15512e-07	O75355, P62820, P62070, Q9Y6Q1, Q15286, P06733, Q59EA4, P11586, Q9HDC9, P11142, P61106, P18085, P11234, P27487, P68366, O75594, P38606, O95498, Q9UNQ0, P63096, P05023, P23396, Q8WTS1, P68104, P02788, Q9UL26, Q12913, Q59F71, Q96FW1, P55010, P61019, P35579, Q9NST1, P63000, O14950, P49184, Q14344, Q4VAR4, P61586, Q15008, Q92930, P84085, Q8TCT9, Q15005, Q5S4N1, O00194, P62191, Q9UM54, P35998, Q01814,…	2283	1.70354	8.10864e-05	5.40596e-06	0.000174266
GOTERM_MF_ALL	structural molecule activity	45	9.31677	2.53234e-10	Q5JR95, P18124, P35268, P35527, Q8WVW5, P62753, P27635, P30050, P32969, P62249, P62979, P62899, P13645, P68366, P62424, P61247, P04264, P62263, P62854, P23396, P46782, Q99102, P46781, P60866, P15880, Q02543, O15144, Q9BTQ7, P60660, Q6DC98, P39019, P62081, P83731, P25398, P08708, P62888, P35908, P42677, P18077, Q9BQQ5, P40429, P39023	634	2.93666	1.7777e-07	1.48142e-08	3.82038e-07
GOTERM_MF_ALL	oxidoreductase activity	28	5.7971	0.00924784	Q8TC12, Q99536, P04406, Q96RQ9, P21695, P31946, Q8NBX0, P04040, Q53TN4, P11586, P05164, Q15738, P63104, O75911, P14406, P40925, P47989, P22352, P49327, P22079, P56937, Q96LJ7, Q687X5, P52209, P07237, P48448, Q9BRQ8, P36969	689	1.68139	0.99853	0.113772	13.0786
GOTERM_MF_ALL	enzyme inhibitor activity	15	3.10559	0.00602568	P07355, P46940, P27105, P12429, P01011, P09525, P02655, P02656, P11021, P08758, P01024, P05814, P02652, Q13217, P0C0L4	270	2.29857	0.985633	0.0881095	8.71472
GOTERM_MF_ALL	antioxidant activity	7	1.44928	0.000877258	P05164, P02649, P22079, P22352, P06727, P04040, P36969	47	6.16213	0.459957	0.0225603	1.31532

## Sheet: pathway analysis
Category	Term	Count	%	PValue	Fold Enrichment	Bonferroni	Benjamini	FDR	Genes	Accession
KEGG_PATHWAY	hsa03010:Ribosome	32	6.61157	3.801e-23	9.69091	5.51146e-21	5.51146e-21	4.5124e-20	RPS8,RPL7,RPL22,RPS6,RPL10,RPL12,RPL9,RPS16,RPS27A,RPL31,RPL7A,RPS3A,RPS3,RPS26,RPS5,RPS9,RPS20,RPS2,RPL18A,Similar to ribosomal protein L23,RPS19,RPL24,RPS7,RPS12,RPS17,RPL30,RPS27,RPL35A,L27a,RPL13A,RPL3	Q5JR95, P18124, P35268, P62753, P27635, P30050, P32969, P62249, P62979, P62899, P62424, P61247, P23396, P62854, P46782, P46781, P60866, P15880, Q02543, Q9BTQ7, P39019, P83731, P62081, P25398, P08708, P62888, P42677, P18077, Q9BQQ5, P40429, P39023
KEGG_PATHWAY	hsa03320:PPAR signaling pathway	9	1.8595	0.00413892	3.43658	0.45195	0.259696	4.8045	RPS27A,FABP3,LPL,ACSL3,CD36,APOC3,ACAA1,APOA2,APOA1	P62979, P05413, P06858, O95573, P16671, P02656, P09110, P02652, P02647
KEGG_PATHWAY	hsa00010:Glycolysis / Gluconeogenesis	8	1.65289	0.00695081	3.51295	0.636286	0.286183	7.94696	ACSS2,GAPDH,PGK1,ENO1,ALDOA,PKM2,ALDH3B2,PFKL	Q9NR19, P04406, P00558, P06733, P04075, P14618, P48448, P17858
KEGG_PATHWAY	hsa04610:Complement and coagulation cascades	8	1.65289	0.0146187	3.05474	0.881797	0.41365	16.0398	FGG,FGA,CD59,FGB,CD46,CD55,C3,C4A	P02679, P02671, P13987, P02675, P15529, P08174, P01024, P0C0L4
KEGG_PATHWAY	hsa00061:Fatty acid biosynthesis	3	0.619835	0.019244	13.1736	0.940249	0.430795	20.6009	ACACA,ACACB,FASN	Q13085, O00763, P49327
KEGG_PATHWAY	hsa05130:Pathogenic Escherichia coli infection	7	1.44628	0.0196311	3.23561	0.943574	0.380682	20.9722	YWHAQ,ARPC2,TUBA4A,RHOA,Putative uncharacterized protein,CD14,YWHAZ	P27348, O15144, P68366, P61586, Q8WVW5, P08571, P63104
KEGG_PATHWAY	hsa04530:Tight junction	11	2.27273	0.0293168	2.16283	0.986627	0.460091	29.7592	RRAS2,RHOA,RAB13,RRAS,Putative uncharacterized protein,GNAI1,YES1,MYH9,NRAS,GNAI2,MYL12B	P62070, P61586, P51153, P10301, Q8WVW5, P63096, P07947, P35579, P01111, P04899, O14950
KEGG_PATHWAY	hsa04810:Regulation of actin cytoskeleton	15	3.09917	0.0316958	1.83817	0.990631	0.442218	31.7758	IQGAP1,ARPC2,RRAS2,Putative uncharacterized protein,CD14,MYH9,PIP4K2C,RAC1,MYL12B,GNA13,GSN,RHOA,RRAS,ITGAM,NRAS	P46940, O15144, P62070, Q8WVW5, P08571, P35579, Q8TBX8, P63000, O14950, Q14344, P06396, P61586, P10301, P11215, P01111
KEGG_PATHWAY	hsa04612:Antigen processing and presentation	8	1.65289	0.0362905	2.53948	0.995299	0.448743	35.5215	PDIA3,HLA-DRA,CANX,HSP90AA1,HSPA8,CALR,HSPA5,HLA-B	P30101, P01903, P27824, P07900, P11142, P27797, P11021, Q256S0
